# Supplementary material for: Measuring associations between the microbiota and repeated measures of continuous clinical variables using a lasso-penalized generalized linear mixed model
Source: BioData Min. 2018 Jun 15;11:12. doi: 10.1186/s13040-018-0173-9 (PMC6003033; doi:10.1186/s13040-018-0173-9)
Supplement: Supplementary file 1 — Table S1. Correlations between bacteria and laboratory measurements in OC-COPD. Table displays the Spearman correlations between all bacteria-laboratory measurement pairs. P values were adjusted (AdjustedP) using the Bonferroni correction. The last column (NwithGenus) is a count of the number of samples that contained the genus in that correlation-pair. (XLSX 173 kb) [file 13040_2018_173_MOESM1_ESM.xlsx]

## Sheet: Sheet1
		Table S1: Correlations between bacteria and laboratory measurements in OC-COPD.
		Table displays the Spearman correlations between all bacteria-laboratory measurement pairs. P values were adjusted (AdjustedP) using the Bonferroni correction. The last column (NwithGenus) is a count of the number of samples that contained the genus in that correlation-pair.
Outcome	Taxonomy	Correlation	Pvalue	AdjustedP	NwithGenus
WBC	Unassigned.Other.Other.Other.Other.Other	0.280859	0.310585	1	15
WBC	k__Bacteria.p__Actinobacteria.c__Actinobacteria.o__Actinomycetales.f__Actinomycetaceae.Other	-0.440861	0.1	1	10
WBC	k__Bacteria.p__Actinobacteria.c__Actinobacteria.o__Actinomycetales.f__Actinomycetaceae.g__	-0.517322	0.0482756	1	9
WBC	k__Bacteria.p__Actinobacteria.c__Actinobacteria.o__Actinomycetales.f__Actinomycetaceae.g__Actinomyces	-0.314848	0.253045	1	15
WBC	k__Bacteria.p__Actinobacteria.c__Actinobacteria.o__Actinomycetales.f__Actinomycetaceae.g__Arcanobacterium	-0.453983	0.0891591	1	11
WBC	k__Bacteria.p__Actinobacteria.c__Actinobacteria.o__Actinomycetales.f__Corynebacteriaceae.g__Corynebacterium	0.0178891	0.949545	1	15
WBC	k__Bacteria.p__Actinobacteria.c__Actinobacteria.o__Actinomycetales.f__Micrococcaceae.Other	-0.159751	0.569552	1	11
WBC	k__Bacteria.p__Actinobacteria.c__Actinobacteria.o__Actinomycetales.f__Micrococcaceae.g__	0.0465117	0.86926	1	14
WBC	k__Bacteria.p__Actinobacteria.c__Actinobacteria.o__Actinomycetales.f__Micrococcaceae.g__Rothia	0.388194	0.152763	1	15
WBC	k__Bacteria.p__Actinobacteria.c__Actinobacteria.o__Bifidobacteriales.f__Bifidobacteriaceae.g__	0.00942839	0.973397	1	8
WBC	k__Bacteria.p__Actinobacteria.c__Actinobacteria.o__Bifidobacteriales.f__Bifidobacteriaceae.g__Bifidobacterium	0.483767	0.0676858	1	11
WBC	k__Bacteria.p__Actinobacteria.c__Actinobacteria.o__Bifidobacteriales.f__Bifidobacteriaceae.g__Scardovia	0.228176	0.413397	1	9
WBC	k__Bacteria.p__Actinobacteria.c__Coriobacteriia.o__Coriobacteriales.f__Coriobacteriaceae.g__	-0.116697	0.678746	1	12
WBC	k__Bacteria.p__Actinobacteria.c__Coriobacteriia.o__Coriobacteriales.f__Coriobacteriaceae.g__Atopobium	0.0948123	0.736789	1	15
WBC	k__Bacteria.p__Bacteroidetes.c__Bacteroidia.o__Bacteroidales.f__.g__	-0.0214669	0.93947	1	14
WBC	k__Bacteria.p__Bacteroidetes.c__Bacteroidia.o__Bacteroidales.f__Bacteroidaceae.g__Bacteroides	0.0113141	0.968078	1	8
WBC	k__Bacteria.p__Bacteroidetes.c__Bacteroidia.o__Bacteroidales.f__Porphyromonadaceae.g__Paludibacter	-0.322004	0.241829	1	14
WBC	k__Bacteria.p__Bacteroidetes.c__Bacteroidia.o__Bacteroidales.f__Porphyromonadaceae.g__Porphyromonas	-0.488373	0.0647341	1	15
WBC	k__Bacteria.p__Bacteroidetes.c__Bacteroidia.o__Bacteroidales.f__Porphyromonadaceae.g__Tannerella	-0.683364	0.00497713	1	15
WBC	k__Bacteria.p__Bacteroidetes.c__Bacteroidia.o__Bacteroidales.f__Prevotellaceae.g__Prevotella	-0.103757	0.712886	1	15
WBC	k__Bacteria.p__Bacteroidetes.c__Bacteroidia.o__Bacteroidales.f__RF16.g__	-0.0323326	0.90893	1	9
WBC	k__Bacteria.p__Bacteroidetes.c__Bacteroidia.o__Bacteroidales.f__S24.7.g__	-0.0514454	0.855519	1	11
WBC	k__Bacteria.p__Bacteroidetes.c__Bacteroidia.o__Bacteroidales.f__.Paraprevotellaceae..g__CF231	0.207587	0.457859	1	11
WBC	k__Bacteria.p__Bacteroidetes.c__Bacteroidia.o__Bacteroidales.f__.Paraprevotellaceae..g__.Prevotella.	-0.567085	0.0274854	1	15
WBC	k__Bacteria.p__Bacteroidetes.c__Bacteroidia.o__Bacteroidales.f__p.2534.18B5.g__	0.324337	0.23824	1	8
WBC	k__Bacteria.p__Bacteroidetes.c__Flavobacteriia.o__Flavobacteriales.f__Flavobacteriaceae.g__Capnocytophaga	-0.019678	0.944507	1	15
WBC	k__Bacteria.p__Bacteroidetes.c__Flavobacteriia.o__Flavobacteriales.f__.Weeksellaceae..g__	-0.180842	0.518936	1	13
WBC	k__Bacteria.p__Cyanobacteria.c__4C0d.2.o__YS2.f__.g__	-0.299823	0.277614	1	8
WBC	k__Bacteria.p__Cyanobacteria.c__Chloroplast.o__Streptophyta.f__.g__	-0.0785221	0.780889	1	9
WBC	k__Bacteria.p__Firmicutes.c__Bacilli.Other.Other.Other	-0.506262	0.0541498	1	15
WBC	k__Bacteria.p__Firmicutes.c__Bacilli.o__Bacillales.Other.Other	-0.00537153	0.984842	1	13
WBC	k__Bacteria.p__Firmicutes.c__Bacilli.o__Bacillales.f__Bacillaceae.g__Bacillus	-0.254025	0.360928	1	15
WBC	k__Bacteria.p__Firmicutes.c__Bacilli.o__Bacillales.f__Planococcaceae.g__	0.0867412	0.758553	1	8
WBC	k__Bacteria.p__Firmicutes.c__Bacilli.o__Gemellales.Other.Other	-0.522829	0.0455328	1	13
WBC	k__Bacteria.p__Firmicutes.c__Bacilli.o__Gemellales.f__Gemellaceae.Other	-0.501343	0.0569237	1	13
WBC	k__Bacteria.p__Firmicutes.c__Bacilli.o__Gemellales.f__Gemellaceae.g__	-0.422183	0.116974	1	15
WBC	k__Bacteria.p__Firmicutes.c__Bacilli.o__Gemellales.f__Gemellaceae.g__Gemella	-0.470484	0.0767417	1	14
WBC	k__Bacteria.p__Firmicutes.c__Bacilli.o__Lactobacillales.Other.Other	-0.161002	0.566494	1	15
WBC	k__Bacteria.p__Firmicutes.c__Bacilli.o__Lactobacillales.f__.g__	-0.0776194	0.783352	1	11
WBC	k__Bacteria.p__Firmicutes.c__Bacilli.o__Lactobacillales.f__Aerococcaceae.Other	-0.493304	0.0616786	1	9
WBC	k__Bacteria.p__Firmicutes.c__Bacilli.o__Lactobacillales.f__Carnobacteriaceae.Other	-0.431128	0.108615	1	15
WBC	k__Bacteria.p__Firmicutes.c__Bacilli.o__Lactobacillales.f__Carnobacteriaceae.g__Granulicatella	-0.339893	0.215155	1	15
WBC	k__Bacteria.p__Firmicutes.c__Bacilli.o__Lactobacillales.f__Enterococcaceae.Other	0.204668	0.464346	1	12
WBC	k__Bacteria.p__Firmicutes.c__Bacilli.o__Lactobacillales.f__Enterococcaceae.g__Enterococcus	0.0787121	0.780371	1	15
WBC	k__Bacteria.p__Firmicutes.c__Bacilli.o__Lactobacillales.f__Enterococcaceae.g__Vagococcus	0.0807901	0.774709	1	12
WBC	k__Bacteria.p__Firmicutes.c__Bacilli.o__Lactobacillales.f__Lactobacillaceae.g__Lactobacillus	0.314848	0.253045	1	15
WBC	k__Bacteria.p__Firmicutes.c__Bacilli.o__Lactobacillales.f__Streptococcaceae.g__	-0.293382	0.288569	1	15
WBC	k__Bacteria.p__Firmicutes.c__Bacilli.o__Lactobacillales.f__Streptococcaceae.g__Streptococcus	0.273703	0.32359	1	15
WBC	k__Bacteria.p__Firmicutes.c__Clostridia.o__Clostridiales.Other.Other	-0.253357	0.362235	1	13
WBC	k__Bacteria.p__Firmicutes.c__Clostridia.o__Clostridiales.f__.g__	-0.143113	0.610878	1	15
WBC	k__Bacteria.p__Firmicutes.c__Clostridia.o__Clostridiales.f__Clostridiaceae.g__	-0.0905126	0.748361	1	8
WBC	k__Bacteria.p__Firmicutes.c__Clostridia.o__Clostridiales.f__Lachnospiraceae.Other	0.258729	0.351795	1	13
WBC	k__Bacteria.p__Firmicutes.c__Clostridia.o__Clostridiales.f__Lachnospiraceae.g__	-0.228981	0.411707	1	15
WBC	k__Bacteria.p__Firmicutes.c__Clostridia.o__Clostridiales.f__Lachnospiraceae.g__Butyrivibrio	-0.505313	0.054677	1	9
WBC	k__Bacteria.p__Firmicutes.c__Clostridia.o__Clostridiales.f__Lachnospiraceae.g__Catonella	-0.545618	0.035393	1	14
WBC	k__Bacteria.p__Firmicutes.c__Clostridia.o__Clostridiales.f__Lachnospiraceae.g__Moryella	-0.384616	0.156912	1	15
WBC	k__Bacteria.p__Firmicutes.c__Clostridia.o__Clostridiales.f__Lachnospiraceae.g__Oribacterium	0	1	1	15
WBC	k__Bacteria.p__Firmicutes.c__Clostridia.o__Clostridiales.f__Peptostreptococcaceae.g__	-0.446906	0.0948972	1	8
WBC	k__Bacteria.p__Firmicutes.c__Clostridia.o__Clostridiales.f__Peptostreptococcaceae.g__Filifactor	-0.478352	0.0712791	1	11
WBC	k__Bacteria.p__Firmicutes.c__Clostridia.o__Clostridiales.f__Peptostreptococcaceae.g__Peptostreptococcus	-0.444504	0.096902	1	10
WBC	k__Bacteria.p__Firmicutes.c__Clostridia.o__Clostridiales.f__Ruminococcaceae.g__	-0.0465117	0.86926	1	15
WBC	k__Bacteria.p__Firmicutes.c__Clostridia.o__Clostridiales.f__Ruminococcaceae.g__Oscillospira	0.195853	0.484207	1	11
WBC	k__Bacteria.p__Firmicutes.c__Clostridia.o__Clostridiales.f__Ruminococcaceae.g__Ruminococcus	0.141426	0.615132	1	8
WBC	k__Bacteria.p__Firmicutes.c__Clostridia.o__Clostridiales.f__Veillonellaceae.Other	-0.170099	0.544462	1	13
WBC	k__Bacteria.p__Firmicutes.c__Clostridia.o__Clostridiales.f__Veillonellaceae.g__	0.253142	0.362657	1	12
WBC	k__Bacteria.p__Firmicutes.c__Clostridia.o__Clostridiales.f__Veillonellaceae.g__Dialister	-0.323793	0.239073	1	15
WBC	k__Bacteria.p__Firmicutes.c__Clostridia.o__Clostridiales.f__Veillonellaceae.g__Megasphaera	-0.0769232	0.785253	1	15
WBC	k__Bacteria.p__Firmicutes.c__Clostridia.o__Clostridiales.f__Veillonellaceae.g__Phascolarctobacterium	0.0233394	0.9342	1	12
WBC	k__Bacteria.p__Firmicutes.c__Clostridia.o__Clostridiales.f__Veillonellaceae.g__Schwartzia	-0.31692	0.249765	1	13
WBC	k__Bacteria.p__Firmicutes.c__Clostridia.o__Clostridiales.f__Veillonellaceae.g__Selenomonas	0.0143113	0.959628	1	15
WBC	k__Bacteria.p__Firmicutes.c__Clostridia.o__Clostridiales.f__Veillonellaceae.g__Veillonella	0.386405	0.154829	1	15
WBC	k__Bacteria.p__Firmicutes.c__Clostridia.o__Clostridiales.f__.Mogibacteriaceae..g__	-0.597135	0.0187548	1	13
WBC	k__Bacteria.p__Firmicutes.c__Clostridia.o__Clostridiales.f__.Mogibacteriaceae..g__Anaerovorax	-0.2933	0.288709	1	10
WBC	k__Bacteria.p__Firmicutes.c__Clostridia.o__Clostridiales.f__.Mogibacteriaceae..g__Mogibacterium	-0.504473	0.0551469	1	15
WBC	k__Bacteria.p__Firmicutes.c__Clostridia.o__Clostridiales.f__.Tissierellaceae..g__Parvimonas	-0.441652	0.0993211	1	12
WBC	k__Bacteria.p__Firmicutes.c__Erysipelotrichi.o__Erysipelotrichales.f__Erysipelotrichaceae.g__Bulleidia	-0.304115	0.270455	1	14
WBC	k__Bacteria.p__Fusobacteria.c__Fusobacteriia.o__Fusobacteriales.f__Fusobacteriaceae.g__Fusobacterium	-0.515207	0.0493612	1	15
WBC	k__Bacteria.p__Fusobacteria.c__Fusobacteriia.o__Fusobacteriales.f__Leptotrichiaceae.g__Leptotrichia	0.0214669	0.93947	1	15
WBC	k__Bacteria.p__Proteobacteria.c__Betaproteobacteria.o__Burkholderiales.f__Burkholderiaceae.g__Lautropia	-0.0245138	0.930896	1	8
WBC	k__Bacteria.p__Proteobacteria.c__Betaproteobacteria.o__Neisseriales.f__Neisseriaceae.g__	-0.251567	0.365753	1	13
WBC	k__Bacteria.p__Proteobacteria.c__Betaproteobacteria.o__Neisseriales.f__Neisseriaceae.g__Eikenella	-0.31957	0.245609	1	12
WBC	k__Bacteria.p__Proteobacteria.c__Betaproteobacteria.o__Neisseriales.f__Neisseriaceae.g__Kingella	0.157565	0.574915	1	13
WBC	k__Bacteria.p__Proteobacteria.c__Betaproteobacteria.o__Neisseriales.f__Neisseriaceae.g__Neisseria	-0.395349	0.144687	1	15
WBC	k__Bacteria.p__Proteobacteria.c__Epsilonproteobacteria.o__Campylobacterales.f__Campylobacteraceae.g__Campylobacter	-0.0715565	0.799945	1	15
WBC	k__Bacteria.p__Proteobacteria.c__Gammaproteobacteria.o__Aeromonadales.f__Succinivibrionaceae.g__Succinivibrio	0.0603417	0.830843	1	8
WBC	k__Bacteria.p__Proteobacteria.c__Gammaproteobacteria.o__Cardiobacteriales.f__Cardiobacteriaceae.g__Cardiobacterium	-0.279791	0.312507	1	11
WBC	k__Bacteria.p__Proteobacteria.c__Gammaproteobacteria.o__Enterobacteriales.f__Enterobacteriaceae.g__	-0.00357782	0.989903	1	15
WBC	k__Bacteria.p__Proteobacteria.c__Gammaproteobacteria.o__Pasteurellales.f__Pasteurellaceae.g__Aggregatibacter	-0.56222	0.029147	1	13
WBC	k__Bacteria.p__Proteobacteria.c__Gammaproteobacteria.o__Pasteurellales.f__Pasteurellaceae.g__Haemophilus	-0.568874	0.0268927	1	15
WBC	k__Bacteria.p__Proteobacteria.c__Gammaproteobacteria.o__Pseudomonadales.f__Pseudomonadaceae.g__Pseudomonas	-0.0933574	0.740699	1	12
WBC	k__Bacteria.p__Spirochaetes.c__Spirochaetes.o__Spirochaetales.f__Spirochaetaceae.g__Treponema	-0.307693	0.264574	1	15
WBC	k__Bacteria.p__Synergistetes.c__Synergistia.o__Synergistales.f__Dethiosulfovibrionaceae.g__TG5	-0.614145	0.0148632	1	13
WBC	k__Bacteria.p__TM7.c__TM7.3.o__.f__.g__	-0.197996	0.479342	1	8
WBC	k__Bacteria.p__Tenericutes.c__Mollicutes.o__Mycoplasmatales.f__Mycoplasmataceae.g__Mycoplasma	-0.489182	0.0642251	1	11
WBC	k__Bacteria.p__Verrucomicrobia.c__Verruco.5.o__WCHB1.41.f__RFP12.g__	0.20931	0.454049	1	8
HGB	Unassigned.Other.Other.Other.Other.Other	-0.0965148	0.732222	1	15
HGB	k__Bacteria.p__Actinobacteria.c__Actinobacteria.o__Actinomycetales.f__Actinomycetaceae.Other	-0.0910054	0.747032	1	10
HGB	k__Bacteria.p__Actinobacteria.c__Actinobacteria.o__Actinomycetales.f__Actinomycetaceae.g__	-0.575929	0.0246492	1	9
HGB	k__Bacteria.p__Actinobacteria.c__Actinobacteria.o__Actinomycetales.f__Actinomycetaceae.g__Actinomyces	-0.209115	0.45448	1	15
HGB	k__Bacteria.p__Actinobacteria.c__Actinobacteria.o__Actinomycetales.f__Actinomycetaceae.g__Arcanobacterium	-0.337252	0.218971	1	11
HGB	k__Bacteria.p__Actinobacteria.c__Actinobacteria.o__Actinomycetales.f__Corynebacteriaceae.g__Corynebacterium	-0.416443	0.122567	1	15
HGB	k__Bacteria.p__Actinobacteria.c__Actinobacteria.o__Actinomycetales.f__Micrococcaceae.Other	0.0153296	0.956757	1	11
HGB	k__Bacteria.p__Actinobacteria.c__Actinobacteria.o__Actinomycetales.f__Micrococcaceae.g__	-0.250224	0.368404	1	14
HGB	k__Bacteria.p__Actinobacteria.c__Actinobacteria.o__Actinomycetales.f__Micrococcaceae.g__Rothia	-0.473637	0.0745175	1	15
HGB	k__Bacteria.p__Actinobacteria.c__Actinobacteria.o__Bifidobacteriales.f__Bifidobacteriaceae.g__	0.378682	0.163957	1	8
HGB	k__Bacteria.p__Actinobacteria.c__Actinobacteria.o__Bifidobacteriales.f__Bifidobacteriaceae.g__Bifidobacterium	-0.0829604	0.768807	1	11
HGB	k__Bacteria.p__Actinobacteria.c__Actinobacteria.o__Bifidobacteriales.f__Bifidobacteriaceae.g__Scardovia	-0.474403	0.0739844	1	9
HGB	k__Bacteria.p__Actinobacteria.c__Coriobacteriia.o__Coriobacteriales.f__Coriobacteriaceae.g__	0.179373	0.522393	1	12
HGB	k__Bacteria.p__Actinobacteria.c__Coriobacteriia.o__Coriobacteriales.f__Coriobacteriaceae.g__Atopobium	0.0965148	0.732222	1	15
HGB	k__Bacteria.p__Bacteroidetes.c__Bacteroidia.o__Bacteroidales.f__.g__	0.216265	0.438839	1	14
HGB	k__Bacteria.p__Bacteroidetes.c__Bacteroidia.o__Bacteroidales.f__Bacteroidaceae.g__Bacteroides	0.128111	0.649101	1	8
HGB	k__Bacteria.p__Bacteroidetes.c__Bacteroidia.o__Bacteroidales.f__Porphyromonadaceae.g__Paludibacter	-0.291332	0.292108	1	14
HGB	k__Bacteria.p__Bacteroidetes.c__Bacteroidia.o__Bacteroidales.f__Porphyromonadaceae.g__Porphyromonas	-0.228776	0.412137	1	15
HGB	k__Bacteria.p__Bacteroidetes.c__Bacteroidia.o__Bacteroidales.f__Porphyromonadaceae.g__Tannerella	-0.539768	0.0378165	1	15
HGB	k__Bacteria.p__Bacteroidetes.c__Bacteroidia.o__Bacteroidales.f__Prevotellaceae.g__Prevotella	0.207328	0.458432	1	15
HGB	k__Bacteria.p__Bacteroidetes.c__Bacteroidia.o__Bacteroidales.f__RF16.g__	0.185516	0.508003	1	9
HGB	k__Bacteria.p__Bacteroidetes.c__Bacteroidia.o__Bacteroidales.f__S24.7.g__	0.363402	0.183052	1	11
HGB	k__Bacteria.p__Bacteroidetes.c__Bacteroidia.o__Bacteroidales.f__.Paraprevotellaceae..g__CF231	0.309298	0.26196	1	11
HGB	k__Bacteria.p__Bacteroidetes.c__Bacteroidia.o__Bacteroidales.f__.Paraprevotellaceae..g__.Prevotella.	-0.428955	0.110606	1	15
HGB	k__Bacteria.p__Bacteroidetes.c__Bacteroidia.o__Bacteroidales.f__p.2534.18B5.g__	-0.0753596	0.789527	1	8
HGB	k__Bacteria.p__Bacteroidetes.c__Flavobacteriia.o__Flavobacteriales.f__Flavobacteriaceae.g__Capnocytophaga	-0.171582	0.540905	1	15
HGB	k__Bacteria.p__Bacteroidetes.c__Flavobacteriia.o__Flavobacteriales.f__.Weeksellaceae..g__	-0.0742397	0.792591	1	13
HGB	k__Bacteria.p__Cyanobacteria.c__4C0d.2.o__YS2.f__.g__	-0.107387	0.703253	1	8
HGB	k__Bacteria.p__Cyanobacteria.c__Chloroplast.o__Streptophyta.f__.g__	0.130138	0.643888	1	9
HGB	k__Bacteria.p__Firmicutes.c__Bacilli.Other.Other.Other	-0.310992	0.259219	1	15
HGB	k__Bacteria.p__Firmicutes.c__Bacilli.o__Bacillales.Other.Other	-0.217352	0.436483	1	13
HGB	k__Bacteria.p__Firmicutes.c__Bacilli.o__Bacillales.f__Bacillaceae.g__Bacillus	-0.489723	0.0638867	1	15
HGB	k__Bacteria.p__Firmicutes.c__Bacilli.o__Bacillales.f__Planococcaceae.g__	0.118691	0.673533	1	8
HGB	k__Bacteria.p__Firmicutes.c__Bacilli.o__Gemellales.Other.Other	-0.0966011	0.73199	1	13
HGB	k__Bacteria.p__Firmicutes.c__Bacilli.o__Gemellales.f__Gemellaceae.Other	-0.0733453	0.795041	1	13
HGB	k__Bacteria.p__Firmicutes.c__Bacilli.o__Gemellales.f__Gemellaceae.g__	-0.173369	0.536633	1	15
HGB	k__Bacteria.p__Firmicutes.c__Bacilli.o__Gemellales.f__Gemellaceae.g__Gemella	0.137623	0.624765	1	14
HGB	k__Bacteria.p__Firmicutes.c__Bacilli.o__Lactobacillales.Other.Other	-0.407507	0.131634	1	15
HGB	k__Bacteria.p__Firmicutes.c__Bacilli.o__Lactobacillales.f__.g__	0.0360697	0.898451	1	11
HGB	k__Bacteria.p__Firmicutes.c__Bacilli.o__Lactobacillales.f__Aerococcaceae.Other	-0.152289	0.587942	1	9
HGB	k__Bacteria.p__Firmicutes.c__Bacilli.o__Lactobacillales.f__Carnobacteriaceae.Other	-0.396783	0.143104	1	15
HGB	k__Bacteria.p__Firmicutes.c__Bacilli.o__Lactobacillales.f__Carnobacteriaceae.g__Granulicatella	-0.441466	0.0994809	1	15
HGB	k__Bacteria.p__Firmicutes.c__Bacilli.o__Lactobacillales.f__Enterococcaceae.Other	0.170404	0.543728	1	12
HGB	k__Bacteria.p__Firmicutes.c__Bacilli.o__Lactobacillales.f__Enterococcaceae.g__Enterococcus	-0.128686	0.64762	1	15
HGB	k__Bacteria.p__Firmicutes.c__Bacilli.o__Lactobacillales.f__Enterococcaceae.g__Vagococcus	-0.129148	0.646431	1	12
HGB	k__Bacteria.p__Firmicutes.c__Bacilli.o__Lactobacillales.f__Lactobacillaceae.g__Lactobacillus	0.203753	0.466388	1	15
HGB	k__Bacteria.p__Firmicutes.c__Bacilli.o__Lactobacillales.f__Streptococcaceae.g__	-0.284182	0.30465	1	15
HGB	k__Bacteria.p__Firmicutes.c__Bacilli.o__Lactobacillales.f__Streptococcaceae.g__Streptococcus	0.0947275	0.737017	1	15
HGB	k__Bacteria.p__Firmicutes.c__Clostridia.o__Clostridiales.Other.Other	0.101968	0.717648	1	13
HGB	k__Bacteria.p__Firmicutes.c__Clostridia.o__Clostridiales.f__.g__	0.201966	0.470391	1	15
HGB	k__Bacteria.p__Firmicutes.c__Clostridia.o__Clostridiales.f__Clostridiaceae.g__	0.310859	0.259435	1	8
HGB	k__Bacteria.p__Firmicutes.c__Clostridia.o__Clostridiales.f__Lachnospiraceae.Other	0.127013	0.651935	1	13
HGB	k__Bacteria.p__Firmicutes.c__Clostridia.o__Clostridiales.f__Lachnospiraceae.g__	0.380697	0.161542	1	15
HGB	k__Bacteria.p__Firmicutes.c__Clostridia.o__Clostridiales.f__Lachnospiraceae.g__Butyrivibrio	-0.189207	0.499444	1	9
HGB	k__Bacteria.p__Firmicutes.c__Clostridia.o__Clostridiales.f__Lachnospiraceae.g__Catonella	-0.339589	0.215592	1	14
HGB	k__Bacteria.p__Firmicutes.c__Clostridia.o__Clostridiales.f__Lachnospiraceae.g__Moryella	0.216265	0.438839	1	15
HGB	k__Bacteria.p__Firmicutes.c__Clostridia.o__Clostridiales.f__Lachnospiraceae.g__Oribacterium	0.475425	0.0732776	1	15
HGB	k__Bacteria.p__Firmicutes.c__Clostridia.o__Clostridiales.f__Peptostreptococcaceae.g__	-0.173327	0.536733	1	8
HGB	k__Bacteria.p__Firmicutes.c__Clostridia.o__Clostridiales.f__Peptostreptococcaceae.g__Filifactor	-0.366108	0.17957	1	11
HGB	k__Bacteria.p__Firmicutes.c__Clostridia.o__Clostridiales.f__Peptostreptococcaceae.g__Peptostreptococcus	0.0527831	0.8518	1	10
HGB	k__Bacteria.p__Firmicutes.c__Clostridia.o__Clostridiales.f__Ruminococcaceae.g__	0.16622	0.55381	1	15
HGB	k__Bacteria.p__Firmicutes.c__Clostridia.o__Clostridiales.f__Ruminococcaceae.g__Oscillospira	0.375125	0.168279	1	11
HGB	k__Bacteria.p__Firmicutes.c__Clostridia.o__Clostridiales.f__Ruminococcaceae.g__Ruminococcus	0.461578	0.0832791	1	8
HGB	k__Bacteria.p__Firmicutes.c__Clostridia.o__Clostridiales.f__Veillonellaceae.Other	0.529517	0.0423588	1	13
HGB	k__Bacteria.p__Firmicutes.c__Clostridia.o__Clostridiales.f__Veillonellaceae.g__	0.199104	0.476836	1	12
HGB	k__Bacteria.p__Firmicutes.c__Clostridia.o__Clostridiales.f__Veillonellaceae.g__Dialister	-0.373548	0.170219	1	15
HGB	k__Bacteria.p__Firmicutes.c__Clostridia.o__Clostridiales.f__Veillonellaceae.g__Megasphaera	0.0929402	0.741822	1	15
HGB	k__Bacteria.p__Firmicutes.c__Clostridia.o__Clostridiales.f__Veillonellaceae.g__Phascolarctobacterium	0.269059	0.332195	1	12
HGB	k__Bacteria.p__Firmicutes.c__Clostridia.o__Clostridiales.f__Veillonellaceae.g__Schwartzia	-0.397138	0.142714	1	13
HGB	k__Bacteria.p__Firmicutes.c__Clostridia.o__Clostridiales.f__Veillonellaceae.g__Selenomonas	0.142985	0.6112	1	15
HGB	k__Bacteria.p__Firmicutes.c__Clostridia.o__Clostridiales.f__Veillonellaceae.g__Veillonella	0.0554066	0.844515	1	15
HGB	k__Bacteria.p__Firmicutes.c__Clostridia.o__Clostridiales.f__.Mogibacteriaceae..g__	-0.166369	0.553451	1	13
HGB	k__Bacteria.p__Firmicutes.c__Clostridia.o__Clostridiales.f__.Mogibacteriaceae..g__Anaerovorax	-0.260275	0.348821	1	10
HGB	k__Bacteria.p__Firmicutes.c__Clostridia.o__Clostridiales.f__.Mogibacteriaceae..g__Mogibacterium	-0.0214477	0.939524	1	15
HGB	k__Bacteria.p__Firmicutes.c__Clostridia.o__Clostridiales.f__.Tissierellaceae..g__Parvimonas	-0.398208	0.141543	1	12
HGB	k__Bacteria.p__Firmicutes.c__Erysipelotrichi.o__Erysipelotrichales.f__Erysipelotrichaceae.g__Bulleidia	0.101877	0.717891	1	14
HGB	k__Bacteria.p__Fusobacteria.c__Fusobacteriia.o__Fusobacteriales.f__Fusobacteriaceae.g__Fusobacterium	-0.470063	0.0770422	1	15
HGB	k__Bacteria.p__Fusobacteria.c__Fusobacteriia.o__Fusobacteriales.f__Leptotrichiaceae.g__Leptotrichia	0.316354	0.250659	1	15
HGB	k__Bacteria.p__Proteobacteria.c__Betaproteobacteria.o__Burkholderiales.f__Burkholderiaceae.g__Lautropia	0.211007	0.450315	1	8
HGB	k__Bacteria.p__Proteobacteria.c__Betaproteobacteria.o__Neisseriales.f__Neisseriaceae.g__	-0.171735	0.540538	1	13
HGB	k__Bacteria.p__Proteobacteria.c__Betaproteobacteria.o__Neisseriales.f__Neisseriaceae.g__Eikenella	-0.0215247	0.939307	1	12
HGB	k__Bacteria.p__Proteobacteria.c__Betaproteobacteria.o__Neisseriales.f__Neisseriaceae.g__Kingella	-0.330948	0.228249	1	13
HGB	k__Bacteria.p__Proteobacteria.c__Betaproteobacteria.o__Neisseriales.f__Neisseriaceae.g__Neisseria	-0.0142985	0.959664	1	15
HGB	k__Bacteria.p__Proteobacteria.c__Epsilonproteobacteria.o__Campylobacterales.f__Campylobacteraceae.g__Campylobacter	0.187668	0.503006	1	15
HGB	k__Bacteria.p__Proteobacteria.c__Gammaproteobacteria.o__Aeromonadales.f__Succinivibrionaceae.g__Succinivibrio	0.314626	0.253398	1	8
HGB	k__Bacteria.p__Proteobacteria.c__Gammaproteobacteria.o__Cardiobacteriales.f__Cardiobacteriaceae.g__Cardiobacterium	0.0856656	0.761466	1	11
HGB	k__Bacteria.p__Proteobacteria.c__Gammaproteobacteria.o__Enterobacteriales.f__Enterobacteriaceae.g__	0.243074	0.38269	1	15
HGB	k__Bacteria.p__Proteobacteria.c__Gammaproteobacteria.o__Pasteurellales.f__Pasteurellaceae.g__Aggregatibacter	-0.272809	0.325238	1	13
HGB	k__Bacteria.p__Proteobacteria.c__Gammaproteobacteria.o__Pasteurellales.f__Pasteurellaceae.g__Haemophilus	-0.175156	0.532376	1	15
HGB	k__Bacteria.p__Proteobacteria.c__Gammaproteobacteria.o__Pseudomonadales.f__Pseudomonadaceae.g__Pseudomonas	0.321077	0.243263	1	12
HGB	k__Bacteria.p__Spirochaetes.c__Spirochaetes.o__Spirochaetales.f__Spirochaetaceae.g__Treponema	0.0965148	0.732222	1	15
HGB	k__Bacteria.p__Synergistetes.c__Synergistia.o__Synergistales.f__Dethiosulfovibrionaceae.g__TG5	-0.454383	0.0888424	1	13
HGB	k__Bacteria.p__TM7.c__TM7.3.o__.f__.g__	-0.0810116	0.774106	1	8
HGB	k__Bacteria.p__Tenericutes.c__Mollicutes.o__Mycoplasmatales.f__Mycoplasmataceae.g__Mycoplasma	-0.299379	0.278362	1	11
HGB	k__Bacteria.p__Verrucomicrobia.c__Verruco.5.o__WCHB1.41.f__RFP12.g__	0.365494	0.180356	1	8
HCT	Unassigned.Other.Other.Other.Other.Other	-0.155635	0.579665	1	15
HCT	k__Bacteria.p__Actinobacteria.c__Actinobacteria.o__Actinomycetales.f__Actinomycetaceae.Other	0.0838	0.766526	1	10
HCT	k__Bacteria.p__Actinobacteria.c__Actinobacteria.o__Actinomycetales.f__Actinomycetaceae.g__	-0.48499	0.066893	1	9
HCT	k__Bacteria.p__Actinobacteria.c__Actinobacteria.o__Actinomycetales.f__Actinomycetaceae.g__Actinomyces	-0.0572452	0.839416	1	15
HCT	k__Bacteria.p__Actinobacteria.c__Actinobacteria.o__Actinomycetales.f__Actinomycetaceae.g__Arcanobacterium	-0.120039	0.670018	1	11
HCT	k__Bacteria.p__Actinobacteria.c__Actinobacteria.o__Actinomycetales.f__Corynebacteriaceae.g__Corynebacterium	-0.27907	0.313808	1	15
HCT	k__Bacteria.p__Actinobacteria.c__Actinobacteria.o__Actinomycetales.f__Micrococcaceae.Other	-0.125455	0.65596	1	11
HCT	k__Bacteria.p__Actinobacteria.c__Actinobacteria.o__Actinomycetales.f__Micrococcaceae.g__	-0.234347	0.400525	1	14
HCT	k__Bacteria.p__Actinobacteria.c__Actinobacteria.o__Actinomycetales.f__Micrococcaceae.g__Rothia	-0.552774	0.032589	1	15
HCT	k__Bacteria.p__Actinobacteria.c__Actinobacteria.o__Bifidobacteriales.f__Bifidobacteriaceae.g__	0.480848	0.0696061	1	8
HCT	k__Bacteria.p__Actinobacteria.c__Actinobacteria.o__Bifidobacteriales.f__Bifidobacteriaceae.g__Bifidobacterium	-0.148018	0.598573	1	11
HCT	k__Bacteria.p__Actinobacteria.c__Actinobacteria.o__Bifidobacteriales.f__Bifidobacteriaceae.g__Scardovia	-0.591226	0.0202753	1	9
HCT	k__Bacteria.p__Actinobacteria.c__Coriobacteriia.o__Coriobacteriales.f__Coriobacteriaceae.g__	0.283663	0.305573	1	12
HCT	k__Bacteria.p__Actinobacteria.c__Coriobacteriia.o__Coriobacteriales.f__Coriobacteriaceae.g__Atopobium	0.123435	0.66119	1	15
HCT	k__Bacteria.p__Bacteroidetes.c__Bacteroidia.o__Bacteroidales.f__.g__	0.348838	0.202548	1	14
HCT	k__Bacteria.p__Bacteroidetes.c__Bacteroidia.o__Bacteroidales.f__Bacteroidaceae.g__Bacteroides	0.145197	0.605637	1	8
HCT	k__Bacteria.p__Bacteroidetes.c__Bacteroidia.o__Bacteroidales.f__Porphyromonadaceae.g__Paludibacter	-0.0948123	0.736789	1	14
HCT	k__Bacteria.p__Bacteroidetes.c__Bacteroidia.o__Bacteroidales.f__Porphyromonadaceae.g__Porphyromonas	0.0554563	0.844377	1	15
HCT	k__Bacteria.p__Bacteroidetes.c__Bacteroidia.o__Bacteroidales.f__Porphyromonadaceae.g__Tannerella	-0.293382	0.288569	1	15
HCT	k__Bacteria.p__Bacteroidetes.c__Bacteroidia.o__Bacteroidales.f__Prevotellaceae.g__Prevotella	0.289804	0.294762	1	15
HCT	k__Bacteria.p__Bacteroidetes.c__Bacteroidia.o__Bacteroidales.f__RF16.g__	0.178291	0.524946	1	9
HCT	k__Bacteria.p__Bacteroidetes.c__Bacteroidia.o__Bacteroidales.f__S24.7.g__	0.372753	0.171202	1	11
HCT	k__Bacteria.p__Bacteroidetes.c__Bacteroidia.o__Bacteroidales.f__.Paraprevotellaceae..g__CF231	0.258129	0.352952	1	11
HCT	k__Bacteria.p__Bacteroidetes.c__Bacteroidia.o__Bacteroidales.f__.Paraprevotellaceae..g__.Prevotella.	-0.146691	0.601893	1	15
HCT	k__Bacteria.p__Bacteroidetes.c__Bacteroidia.o__Bacteroidales.f__p.2534.18B5.g__	-0.0641131	0.820424	1	8
HCT	k__Bacteria.p__Bacteroidetes.c__Flavobacteriia.o__Flavobacteriales.f__Flavobacteriaceae.g__Capnocytophaga	-0.357782	0.190424	1	15
HCT	k__Bacteria.p__Bacteroidetes.c__Flavobacteriia.o__Flavobacteriales.f__.Weeksellaceae..g__	-0.135184	0.630973	1	13
HCT	k__Bacteria.p__Cyanobacteria.c__4C0d.2.o__YS2.f__.g__	-0.0565704	0.841287	1	8
HCT	k__Bacteria.p__Cyanobacteria.c__Chloroplast.o__Streptophyta.f__.g__	0.0443419	0.875314	1	9
HCT	k__Bacteria.p__Firmicutes.c__Bacilli.Other.Other.Other	-0.16458	0.557783	1	15
HCT	k__Bacteria.p__Firmicutes.c__Bacilli.o__Bacillales.Other.Other	-0.394808	0.145288	1	13
HCT	k__Bacteria.p__Firmicutes.c__Bacilli.o__Bacillales.f__Bacillaceae.g__Bacillus	-0.359571	0.188057	1	15
HCT	k__Bacteria.p__Firmicutes.c__Bacilli.o__Bacillales.f__Planococcaceae.g__	0.0961696	0.733147	1	8
HCT	k__Bacteria.p__Firmicutes.c__Bacilli.o__Gemellales.Other.Other	0.00268577	0.992421	1	13
HCT	k__Bacteria.p__Firmicutes.c__Bacilli.o__Gemellales.f__Gemellaceae.Other	0.126231	0.653953	1	13
HCT	k__Bacteria.p__Firmicutes.c__Bacilli.o__Gemellales.f__Gemellaceae.g__	0.0644008	0.81963	1	15
HCT	k__Bacteria.p__Firmicutes.c__Bacilli.o__Gemellales.f__Gemellaceae.g__Gemella	0.320215	0.244603	1	14
HCT	k__Bacteria.p__Firmicutes.c__Bacilli.o__Lactobacillales.Other.Other	-0.254025	0.360928	1	15
HCT	k__Bacteria.p__Firmicutes.c__Bacilli.o__Lactobacillales.f__.g__	0.0848398	0.763705	1	11
HCT	k__Bacteria.p__Firmicutes.c__Bacilli.o__Lactobacillales.f__Aerococcaceae.Other	-0.158892	0.571658	1	9
HCT	k__Bacteria.p__Firmicutes.c__Bacilli.o__Lactobacillales.f__Carnobacteriaceae.Other	-0.284437	0.304198	1	15
HCT	k__Bacteria.p__Firmicutes.c__Bacilli.o__Lactobacillales.f__Carnobacteriaceae.g__Granulicatella	-0.259392	0.350518	1	15
HCT	k__Bacteria.p__Firmicutes.c__Bacilli.o__Lactobacillales.f__Enterococcaceae.Other	0.16158	0.565082	1	12
HCT	k__Bacteria.p__Firmicutes.c__Bacilli.o__Lactobacillales.f__Enterococcaceae.g__Enterococcus	-0.080501	0.775496	1	15
HCT	k__Bacteria.p__Firmicutes.c__Bacilli.o__Lactobacillales.f__Enterococcaceae.g__Vagococcus	-0.021544	0.939253	1	12
HCT	k__Bacteria.p__Firmicutes.c__Bacilli.o__Lactobacillales.f__Lactobacillaceae.g__Lactobacillus	0.080501	0.775496	1	15
HCT	k__Bacteria.p__Firmicutes.c__Bacilli.o__Lactobacillales.f__Streptococcaceae.g__	-0.228981	0.411707	1	15
HCT	k__Bacteria.p__Firmicutes.c__Bacilli.o__Lactobacillales.f__Streptococcaceae.g__Streptococcus	-0.0286226	0.919346	1	15
HCT	k__Bacteria.p__Firmicutes.c__Clostridia.o__Clostridiales.Other.Other	0.21128	0.449714	1	13
HCT	k__Bacteria.p__Firmicutes.c__Clostridia.o__Clostridiales.f__.g__	0.332738	0.22559	1	15
HCT	k__Bacteria.p__Firmicutes.c__Clostridia.o__Clostridiales.f__Clostridiaceae.g__	0.324337	0.23824	1	8
HCT	k__Bacteria.p__Firmicutes.c__Clostridia.o__Clostridiales.f__Lachnospiraceae.Other	-0.00626679	0.982316	1	13
HCT	k__Bacteria.p__Firmicutes.c__Clostridia.o__Clostridiales.f__Lachnospiraceae.g__	0.513418	0.050293	1	15
HCT	k__Bacteria.p__Firmicutes.c__Clostridia.o__Clostridiales.f__Lachnospiraceae.g__Butyrivibrio	-0.106236	0.706304	1	9
HCT	k__Bacteria.p__Firmicutes.c__Clostridia.o__Clostridiales.f__Lachnospiraceae.g__Catonella	-0.0822899	0.770629	1	14
HCT	k__Bacteria.p__Firmicutes.c__Clostridia.o__Clostridiales.f__Lachnospiraceae.g__Moryella	0.304115	0.270455	1	15
HCT	k__Bacteria.p__Firmicutes.c__Clostridia.o__Clostridiales.f__Lachnospiraceae.g__Oribacterium	0.64043	0.0101101	1	15
HCT	k__Bacteria.p__Firmicutes.c__Clostridia.o__Clostridiales.f__Peptostreptococcaceae.g__	0.116912	0.678183	1	8
HCT	k__Bacteria.p__Firmicutes.c__Clostridia.o__Clostridiales.f__Peptostreptococcaceae.g__Filifactor	-0.0992806	0.724819	1	11
HCT	k__Bacteria.p__Firmicutes.c__Clostridia.o__Clostridiales.f__Peptostreptococcaceae.g__Peptostreptococcus	0.2514	0.366082	1	10
HCT	k__Bacteria.p__Firmicutes.c__Clostridia.o__Clostridiales.f__Ruminococcaceae.g__	0.211092	0.450129	1	15
HCT	k__Bacteria.p__Firmicutes.c__Clostridia.o__Clostridiales.f__Ruminococcaceae.g__Oscillospira	0.43864	0.101922	1	11
HCT	k__Bacteria.p__Firmicutes.c__Clostridia.o__Clostridiales.f__Ruminococcaceae.g__Ruminococcus	0.461991	0.0829672	1	8
HCT	k__Bacteria.p__Firmicutes.c__Clostridia.o__Clostridiales.f__Veillonellaceae.Other	0.590869	0.02037	1	13
HCT	k__Bacteria.p__Firmicutes.c__Clostridia.o__Clostridiales.f__Veillonellaceae.g__	0.229803	0.409983	1	12
HCT	k__Bacteria.p__Firmicutes.c__Clostridia.o__Clostridiales.f__Veillonellaceae.g__Dialister	-0.284437	0.304198	1	15
HCT	k__Bacteria.p__Firmicutes.c__Clostridia.o__Clostridiales.f__Veillonellaceae.g__Megasphaera	0.273703	0.32359	1	15
HCT	k__Bacteria.p__Firmicutes.c__Clostridia.o__Clostridiales.f__Veillonellaceae.g__Phascolarctobacterium	0.258528	0.352182	1	12
HCT	k__Bacteria.p__Firmicutes.c__Clostridia.o__Clostridiales.f__Veillonellaceae.g__Schwartzia	-0.286482	0.300582	1	13
HCT	k__Bacteria.p__Firmicutes.c__Clostridia.o__Clostridiales.f__Veillonellaceae.g__Selenomonas	0.0572452	0.839416	1	15
HCT	k__Bacteria.p__Firmicutes.c__Clostridia.o__Clostridiales.f__Veillonellaceae.g__Veillonella	-0.0339893	0.904283	1	15
HCT	k__Bacteria.p__Firmicutes.c__Clostridia.o__Clostridiales.f__.Mogibacteriaceae..g__	0.0913161	0.746195	1	13
HCT	k__Bacteria.p__Firmicutes.c__Clostridia.o__Clostridiales.f__.Mogibacteriaceae..g__Anaerovorax	-0.00364348	0.989718	1	10
HCT	k__Bacteria.p__Firmicutes.c__Clostridia.o__Clostridiales.f__.Mogibacteriaceae..g__Mogibacterium	0.189625	0.498481	1	15
HCT	k__Bacteria.p__Firmicutes.c__Clostridia.o__Clostridiales.f__.Tissierellaceae..g__Parvimonas	-0.140036	0.618646	1	12
HCT	k__Bacteria.p__Firmicutes.c__Erysipelotrichi.o__Erysipelotrichales.f__Erysipelotrichaceae.g__Bulleidia	0.330949	0.228248	1	14
HCT	k__Bacteria.p__Fusobacteria.c__Fusobacteriia.o__Fusobacteriales.f__Fusobacteriaceae.g__Fusobacterium	-0.284437	0.304198	1	15
HCT	k__Bacteria.p__Fusobacteria.c__Fusobacteriia.o__Fusobacteriales.f__Leptotrichiaceae.g__Leptotrichia	0.254025	0.360928	1	15
HCT	k__Bacteria.p__Proteobacteria.c__Betaproteobacteria.o__Burkholderiales.f__Burkholderiaceae.g__Lautropia	0.154626	0.582157	1	8
HCT	k__Bacteria.p__Proteobacteria.c__Betaproteobacteria.o__Neisseriales.f__Neisseriaceae.g__	-0.162041	0.563958	1	13
HCT	k__Bacteria.p__Proteobacteria.c__Betaproteobacteria.o__Neisseriales.f__Neisseriaceae.g__Eikenella	0.0233394	0.9342	1	12
HCT	k__Bacteria.p__Proteobacteria.c__Betaproteobacteria.o__Neisseriales.f__Neisseriaceae.g__Kingella	-0.265891	0.33814	1	13
HCT	k__Bacteria.p__Proteobacteria.c__Betaproteobacteria.o__Neisseriales.f__Neisseriaceae.g__Neisseria	0.0178891	0.949545	1	15
HCT	k__Bacteria.p__Proteobacteria.c__Epsilonproteobacteria.o__Campylobacterales.f__Campylobacteraceae.g__Campylobacter	0.364938	0.18107	1	15
HCT	k__Bacteria.p__Proteobacteria.c__Gammaproteobacteria.o__Aeromonadales.f__Succinivibrionaceae.g__Succinivibrio	0.333765	0.224073	1	8
HCT	k__Bacteria.p__Proteobacteria.c__Gammaproteobacteria.o__Cardiobacteriales.f__Cardiobacteriaceae.g__Cardiobacterium	0.108306	0.700822	1	11
HCT	k__Bacteria.p__Proteobacteria.c__Gammaproteobacteria.o__Enterobacteriales.f__Enterobacteriaceae.g__	0.0787121	0.780371	1	15
HCT	k__Bacteria.p__Proteobacteria.c__Gammaproteobacteria.o__Pasteurellales.f__Pasteurellaceae.g__Aggregatibacter	-0.076992	0.785066	1	13
HCT	k__Bacteria.p__Proteobacteria.c__Gammaproteobacteria.o__Pasteurellales.f__Pasteurellaceae.g__Haemophilus	-0.0644008	0.81963	1	15
HCT	k__Bacteria.p__Proteobacteria.c__Gammaproteobacteria.o__Pseudomonadales.f__Pseudomonadaceae.g__Pseudomonas	0.195692	0.484575	1	12
HCT	k__Bacteria.p__Spirochaetes.c__Spirochaetes.o__Spirochaetales.f__Spirochaetaceae.g__Treponema	0.257603	0.353969	1	15
HCT	k__Bacteria.p__Synergistetes.c__Synergistia.o__Synergistales.f__Dethiosulfovibrionaceae.g__TG5	-0.198747	0.477644	1	13
HCT	k__Bacteria.p__TM7.c__TM7.3.o__.f__.g__	0.192339	0.492236	1	8
HCT	k__Bacteria.p__Tenericutes.c__Mollicutes.o__Mycoplasmatales.f__Mycoplasmataceae.g__Mycoplasma	-0.0234663	0.933843	1	11
HCT	k__Bacteria.p__Verrucomicrobia.c__Verruco.5.o__WCHB1.41.f__RFP12.g__	0.339422	0.215833	1	8
PCT_NEUT	Unassigned.Other.Other.Other.Other.Other	0.227192	0.41547	1	15
PCT_NEUT	k__Bacteria.p__Actinobacteria.c__Actinobacteria.o__Actinomycetales.f__Actinomycetaceae.Other	0.162135	0.56373	1	10
PCT_NEUT	k__Bacteria.p__Actinobacteria.c__Actinobacteria.o__Actinomycetales.f__Actinomycetaceae.g__	-0.423096	0.116102	1	9
PCT_NEUT	k__Bacteria.p__Actinobacteria.c__Actinobacteria.o__Actinomycetales.f__Actinomycetaceae.g__Actinomyces	-0.193202	0.490258	1	15
PCT_NEUT	k__Bacteria.p__Actinobacteria.c__Actinobacteria.o__Actinomycetales.f__Actinomycetaceae.g__Arcanobacterium	0.0550556	0.845489	1	11
PCT_NEUT	k__Bacteria.p__Actinobacteria.c__Actinobacteria.o__Actinomycetales.f__Corynebacteriaceae.g__Corynebacterium	0.0143113	0.959628	1	15
PCT_NEUT	k__Bacteria.p__Actinobacteria.c__Actinobacteria.o__Actinomycetales.f__Micrococcaceae.Other	-0.198561	0.478063	1	11
PCT_NEUT	k__Bacteria.p__Actinobacteria.c__Actinobacteria.o__Actinomycetales.f__Micrococcaceae.g__	-0.0930234	0.741598	1	14
PCT_NEUT	k__Bacteria.p__Actinobacteria.c__Actinobacteria.o__Actinomycetales.f__Micrococcaceae.g__Rothia	0.0214669	0.93947	1	15
PCT_NEUT	k__Bacteria.p__Actinobacteria.c__Actinobacteria.o__Bifidobacteriales.f__Bifidobacteriaceae.g__	0.214967	0.441657	1	8
PCT_NEUT	k__Bacteria.p__Actinobacteria.c__Actinobacteria.o__Bifidobacteriales.f__Bifidobacteriaceae.g__Bifidobacterium	0.250007	0.368833	1	11
PCT_NEUT	k__Bacteria.p__Actinobacteria.c__Actinobacteria.o__Bifidobacteriales.f__Bifidobacteriaceae.g__Scardovia	-0.0942266	0.738363	1	9
PCT_NEUT	k__Bacteria.p__Actinobacteria.c__Coriobacteriia.o__Coriobacteriales.f__Coriobacteriaceae.g__	0.0628367	0.823947	1	12
PCT_NEUT	k__Bacteria.p__Actinobacteria.c__Coriobacteriia.o__Coriobacteriales.f__Coriobacteriaceae.g__Atopobium	-0.109124	0.698661	1	15
PCT_NEUT	k__Bacteria.p__Bacteroidetes.c__Bacteroidia.o__Bacteroidales.f__.g__	0.547407	0.0346757	1	14
PCT_NEUT	k__Bacteria.p__Bacteroidetes.c__Bacteroidia.o__Bacteroidales.f__Bacteroidaceae.g__Bacteroides	0.467648	0.0787818	1	8
PCT_NEUT	k__Bacteria.p__Bacteroidetes.c__Bacteroidia.o__Bacteroidales.f__Porphyromonadaceae.g__Paludibacter	-0.041145	0.884245	1	14
PCT_NEUT	k__Bacteria.p__Bacteroidetes.c__Bacteroidia.o__Bacteroidales.f__Porphyromonadaceae.g__Porphyromonas	-0.132379	0.638138	1	15
PCT_NEUT	k__Bacteria.p__Bacteroidetes.c__Bacteroidia.o__Bacteroidales.f__Porphyromonadaceae.g__Tannerella	-0.368516	0.176508	1	15
PCT_NEUT	k__Bacteria.p__Bacteroidetes.c__Bacteroidia.o__Bacteroidales.f__Prevotellaceae.g__Prevotella	0.45975	0.0846681	1	15
PCT_NEUT	k__Bacteria.p__Bacteroidetes.c__Bacteroidia.o__Bacteroidales.f__RF16.g__	0.359354	0.188343	1	9
PCT_NEUT	k__Bacteria.p__Bacteroidetes.c__Bacteroidia.o__Bacteroidales.f__S24.7.g__	0.574925	0.0249596	1	11
PCT_NEUT	k__Bacteria.p__Bacteroidetes.c__Bacteroidia.o__Bacteroidales.f__.Paraprevotellaceae..g__CF231	0.48828	0.0647928	1	11
PCT_NEUT	k__Bacteria.p__Bacteroidetes.c__Bacteroidia.o__Bacteroidales.f__.Paraprevotellaceae..g__.Prevotella.	-0.171736	0.540537	1	15
PCT_NEUT	k__Bacteria.p__Bacteroidetes.c__Bacteroidia.o__Bacteroidales.f__p.2534.18B5.g__	0.211196	0.4499	1	8
PCT_NEUT	k__Bacteria.p__Bacteroidetes.c__Flavobacteriia.o__Flavobacteriales.f__Flavobacteriaceae.g__Capnocytophaga	-0.277281	0.317049	1	15
PCT_NEUT	k__Bacteria.p__Bacteroidetes.c__Flavobacteriia.o__Flavobacteriales.f__.Weeksellaceae..g__	-0.102059	0.717405	1	13
PCT_NEUT	k__Bacteria.p__Cyanobacteria.c__4C0d.2.o__YS2.f__.g__	0.350736	0.199934	1	8
PCT_NEUT	k__Bacteria.p__Cyanobacteria.c__Chloroplast.o__Streptophyta.f__.g__	0.356583	0.192022	1	9
PCT_NEUT	k__Bacteria.p__Firmicutes.c__Bacilli.Other.Other.Other	-0.146691	0.601893	1	15
PCT_NEUT	k__Bacteria.p__Firmicutes.c__Bacilli.o__Bacillales.Other.Other	0.123545	0.660904	1	13
PCT_NEUT	k__Bacteria.p__Firmicutes.c__Bacilli.o__Bacillales.f__Bacillaceae.g__Bacillus	0.211092	0.450129	1	15
PCT_NEUT	k__Bacteria.p__Firmicutes.c__Bacilli.o__Bacillales.f__Planococcaceae.g__	0.365822	0.179936	1	8
PCT_NEUT	k__Bacteria.p__Firmicutes.c__Bacilli.o__Gemellales.Other.Other	-0.231871	0.405664	1	13
PCT_NEUT	k__Bacteria.p__Firmicutes.c__Bacilli.o__Gemellales.f__Gemellaceae.Other	-0.00268577	0.992421	1	13
PCT_NEUT	k__Bacteria.p__Firmicutes.c__Bacilli.o__Gemellales.f__Gemellaceae.g__	-0.406083	0.13312	1	15
PCT_NEUT	k__Bacteria.p__Firmicutes.c__Bacilli.o__Gemellales.f__Gemellaceae.g__Gemella	-0.150269	0.592962	1	14
PCT_NEUT	k__Bacteria.p__Firmicutes.c__Bacilli.o__Lactobacillales.Other.Other	0.228981	0.411707	1	15
PCT_NEUT	k__Bacteria.p__Firmicutes.c__Bacilli.o__Lactobacillales.f__.g__	0.118234	0.674727	1	11
PCT_NEUT	k__Bacteria.p__Firmicutes.c__Bacilli.o__Lactobacillales.f__Aerococcaceae.Other	0.0905314	0.748311	1	9
PCT_NEUT	k__Bacteria.p__Firmicutes.c__Bacilli.o__Lactobacillales.f__Carnobacteriaceae.Other	-0.0858678	0.760918	1	15
PCT_NEUT	k__Bacteria.p__Firmicutes.c__Bacilli.o__Lactobacillales.f__Carnobacteriaceae.g__Granulicatella	-0.220036	0.430699	1	15
PCT_NEUT	k__Bacteria.p__Firmicutes.c__Bacilli.o__Lactobacillales.f__Enterococcaceae.Other	0.418313	0.120725	1	12
PCT_NEUT	k__Bacteria.p__Firmicutes.c__Bacilli.o__Lactobacillales.f__Enterococcaceae.g__Enterococcus	0.300537	0.276415	1	15
PCT_NEUT	k__Bacteria.p__Firmicutes.c__Bacilli.o__Lactobacillales.f__Enterococcaceae.g__Vagococcus	0.289049	0.296079	1	12
PCT_NEUT	k__Bacteria.p__Firmicutes.c__Bacilli.o__Lactobacillales.f__Lactobacillaceae.g__Lactobacillus	0.372094	0.172022	1	15
PCT_NEUT	k__Bacteria.p__Firmicutes.c__Bacilli.o__Lactobacillales.f__Streptococcaceae.g__	0.080501	0.775496	1	15
PCT_NEUT	k__Bacteria.p__Firmicutes.c__Bacilli.o__Lactobacillales.f__Streptococcaceae.g__Streptococcus	-0.314848	0.253045	1	15
PCT_NEUT	k__Bacteria.p__Firmicutes.c__Clostridia.o__Clostridiales.Other.Other	0.36616	0.179504	1	13
PCT_NEUT	k__Bacteria.p__Firmicutes.c__Clostridia.o__Clostridiales.f__.g__	0.540251	0.0376117	1	15
PCT_NEUT	k__Bacteria.p__Firmicutes.c__Clostridia.o__Clostridiales.f__Clostridiaceae.g__	0.59776	0.0185994	1	8
PCT_NEUT	k__Bacteria.p__Firmicutes.c__Clostridia.o__Clostridiales.f__Lachnospiraceae.Other	0.290063	0.294311	1	13
PCT_NEUT	k__Bacteria.p__Firmicutes.c__Clostridia.o__Clostridiales.f__Lachnospiraceae.g__	-0.00715565	0.979808	1	15
PCT_NEUT	k__Bacteria.p__Firmicutes.c__Clostridia.o__Clostridiales.f__Lachnospiraceae.g__Butyrivibrio	0.256814	0.355498	1	9
PCT_NEUT	k__Bacteria.p__Firmicutes.c__Clostridia.o__Clostridiales.f__Lachnospiraceae.g__Catonella	0.116279	0.679839	1	14
PCT_NEUT	k__Bacteria.p__Firmicutes.c__Clostridia.o__Clostridiales.f__Lachnospiraceae.g__Moryella	0.232559	0.404234	1	15
PCT_NEUT	k__Bacteria.p__Firmicutes.c__Clostridia.o__Clostridiales.f__Lachnospiraceae.g__Oribacterium	0.583185	0.0224932	1	15
PCT_NEUT	k__Bacteria.p__Firmicutes.c__Clostridia.o__Clostridiales.f__Peptostreptococcaceae.g__	-0.105598	0.707996	1	8
PCT_NEUT	k__Bacteria.p__Firmicutes.c__Clostridia.o__Clostridiales.f__Peptostreptococcaceae.g__Filifactor	-0.447665	0.0942694	1	11
PCT_NEUT	k__Bacteria.p__Firmicutes.c__Clostridia.o__Clostridiales.f__Peptostreptococcaceae.g__Peptostreptococcus	-0.200391	0.473932	1	10
PCT_NEUT	k__Bacteria.p__Firmicutes.c__Clostridia.o__Clostridiales.f__Ruminococcaceae.g__	0.42755	0.111907	1	15
PCT_NEUT	k__Bacteria.p__Firmicutes.c__Clostridia.o__Clostridiales.f__Ruminococcaceae.g__Oscillospira	0.602001	0.0175699	1	11
PCT_NEUT	k__Bacteria.p__Firmicutes.c__Clostridia.o__Clostridiales.f__Ruminococcaceae.g__Ruminococcus	0.54119	0.0372165	1	8
PCT_NEUT	k__Bacteria.p__Firmicutes.c__Clostridia.o__Clostridiales.f__Veillonellaceae.Other	0.452999	0.0899416	1	13
PCT_NEUT	k__Bacteria.p__Firmicutes.c__Clostridia.o__Clostridiales.f__Veillonellaceae.g__	0.387792	0.153225	1	12
PCT_NEUT	k__Bacteria.p__Firmicutes.c__Clostridia.o__Clostridiales.f__Veillonellaceae.g__Dialister	-0.0644008	0.81963	1	15
PCT_NEUT	k__Bacteria.p__Firmicutes.c__Clostridia.o__Clostridiales.f__Veillonellaceae.g__Megasphaera	0.454384	0.0888419	1	15
PCT_NEUT	k__Bacteria.p__Firmicutes.c__Clostridia.o__Clostridiales.f__Veillonellaceae.g__Phascolarctobacterium	0.552963	0.0325171	1	12
PCT_NEUT	k__Bacteria.p__Firmicutes.c__Clostridia.o__Clostridiales.f__Veillonellaceae.g__Schwartzia	-0.239033	0.390895	1	13
PCT_NEUT	k__Bacteria.p__Firmicutes.c__Clostridia.o__Clostridiales.f__Veillonellaceae.g__Selenomonas	0.0536673	0.849343	1	15
PCT_NEUT	k__Bacteria.p__Firmicutes.c__Clostridia.o__Clostridiales.f__Veillonellaceae.g__Veillonella	-0.0250448	0.929403	1	15
PCT_NEUT	k__Bacteria.p__Firmicutes.c__Clostridia.o__Clostridiales.f__.Mogibacteriaceae..g__	0.0653537	0.817003	1	13
PCT_NEUT	k__Bacteria.p__Firmicutes.c__Clostridia.o__Clostridiales.f__.Mogibacteriaceae..g__Anaerovorax	0.286013	0.301409	1	10
PCT_NEUT	k__Bacteria.p__Firmicutes.c__Clostridia.o__Clostridiales.f__.Mogibacteriaceae..g__Mogibacterium	0.0661897	0.814699	1	15
PCT_NEUT	k__Bacteria.p__Firmicutes.c__Clostridia.o__Clostridiales.f__.Tissierellaceae..g__Parvimonas	-0.111311	0.69289	1	12
PCT_NEUT	k__Bacteria.p__Firmicutes.c__Erysipelotrichi.o__Erysipelotrichales.f__Erysipelotrichaceae.g__Bulleidia	0.127013	0.651934	1	14
PCT_NEUT	k__Bacteria.p__Fusobacteria.c__Fusobacteriia.o__Fusobacteriales.f__Fusobacteriaceae.g__Fusobacterium	-0.422183	0.116974	1	15
PCT_NEUT	k__Bacteria.p__Fusobacteria.c__Fusobacteriia.o__Fusobacteriales.f__Leptotrichiaceae.g__Leptotrichia	-0.431128	0.108615	1	15
PCT_NEUT	k__Bacteria.p__Proteobacteria.c__Betaproteobacteria.o__Burkholderiales.f__Burkholderiaceae.g__Lautropia	0.382793	0.159055	1	8
PCT_NEUT	k__Bacteria.p__Proteobacteria.c__Betaproteobacteria.o__Neisseriales.f__Neisseriaceae.g__	0.15846	0.572716	1	13
PCT_NEUT	k__Bacteria.p__Proteobacteria.c__Betaproteobacteria.o__Neisseriales.f__Neisseriaceae.g__Eikenella	0.0556554	0.843825	1	12
PCT_NEUT	k__Bacteria.p__Proteobacteria.c__Betaproteobacteria.o__Neisseriales.f__Neisseriaceae.g__Kingella	0.00268577	0.992421	1	13
PCT_NEUT	k__Bacteria.p__Proteobacteria.c__Betaproteobacteria.o__Neisseriales.f__Neisseriaceae.g__Neisseria	-0.0357782	0.899268	1	15
PCT_NEUT	k__Bacteria.p__Proteobacteria.c__Epsilonproteobacteria.o__Campylobacterales.f__Campylobacteraceae.g__Campylobacter	-0.159213	0.57087	1	15
PCT_NEUT	k__Bacteria.p__Proteobacteria.c__Gammaproteobacteria.o__Aeromonadales.f__Succinivibrionaceae.g__Succinivibrio	0.644902	0.00943634	1	8
PCT_NEUT	k__Bacteria.p__Proteobacteria.c__Gammaproteobacteria.o__Cardiobacteriales.f__Cardiobacteriaceae.g__Cardiobacterium	-0.0135383	0.961807	1	11
PCT_NEUT	k__Bacteria.p__Proteobacteria.c__Gammaproteobacteria.o__Enterobacteriales.f__Enterobacteriaceae.g__	-0.189625	0.498481	1	15
PCT_NEUT	k__Bacteria.p__Proteobacteria.c__Gammaproteobacteria.o__Pasteurellales.f__Pasteurellaceae.g__Aggregatibacter	-0.398389	0.141345	1	13
PCT_NEUT	k__Bacteria.p__Proteobacteria.c__Gammaproteobacteria.o__Pasteurellales.f__Pasteurellaceae.g__Haemophilus	-0.0143113	0.959628	1	15
PCT_NEUT	k__Bacteria.p__Proteobacteria.c__Gammaproteobacteria.o__Pseudomonadales.f__Pseudomonadaceae.g__Pseudomonas	-0.436266	0.104005	1	12
PCT_NEUT	k__Bacteria.p__Spirochaetes.c__Spirochaetes.o__Spirochaetales.f__Spirochaetaceae.g__Treponema	0.388194	0.152763	1	15
PCT_NEUT	k__Bacteria.p__Synergistetes.c__Synergistia.o__Synergistales.f__Dethiosulfovibrionaceae.g__TG5	-0.212176	0.447751	1	13
PCT_NEUT	k__Bacteria.p__TM7.c__TM7.3.o__.f__.g__	0.130112	0.643954	1	8
PCT_NEUT	k__Bacteria.p__Tenericutes.c__Mollicutes.o__Mycoplasmatales.f__Mycoplasmataceae.g__Mycoplasma	-0.16968	0.545468	1	11
PCT_NEUT	k__Bacteria.p__Verrucomicrobia.c__Verruco.5.o__WCHB1.41.f__RFP12.g__	0.509133	0.0525771	1	8
PCT_LYMPH	Unassigned.Other.Other.Other.Other.Other	-0.273885	0.323257	1	15
PCT_LYMPH	k__Bacteria.p__Actinobacteria.c__Actinobacteria.o__Actinomycetales.f__Actinomycetaceae.Other	-0.223863	0.42252	1	10
PCT_LYMPH	k__Bacteria.p__Actinobacteria.c__Actinobacteria.o__Actinomycetales.f__Actinomycetaceae.g__	0.302407	0.27329	1	9
PCT_LYMPH	k__Bacteria.p__Actinobacteria.c__Actinobacteria.o__Actinomycetales.f__Actinomycetaceae.g__Actinomyces	0.196404	0.482954	1	15
PCT_LYMPH	k__Bacteria.p__Actinobacteria.c__Actinobacteria.o__Actinomycetales.f__Actinomycetaceae.g__Arcanobacterium	-0.122727	0.663027	1	11
PCT_LYMPH	k__Bacteria.p__Actinobacteria.c__Actinobacteria.o__Actinomycetales.f__Corynebacteriaceae.g__Corynebacterium	0.218027	0.435026	1	15
PCT_LYMPH	k__Bacteria.p__Actinobacteria.c__Actinobacteria.o__Actinomycetales.f__Micrococcaceae.Other	0.127273	0.651263	1	11
PCT_LYMPH	k__Bacteria.p__Actinobacteria.c__Actinobacteria.o__Actinomycetales.f__Micrococcaceae.g__	0.0918956	0.744634	1	14
PCT_LYMPH	k__Bacteria.p__Actinobacteria.c__Actinobacteria.o__Actinomycetales.f__Micrococcaceae.g__Rothia	0.241451	0.385974	1	15
PCT_LYMPH	k__Bacteria.p__Actinobacteria.c__Actinobacteria.o__Bifidobacteriales.f__Bifidobacteriaceae.g__	-0.338083	0.217765	1	8
PCT_LYMPH	k__Bacteria.p__Actinobacteria.c__Actinobacteria.o__Bifidobacteriales.f__Bifidobacteriaceae.g__Bifidobacterium	-0.0772727	0.784299	1	11
PCT_LYMPH	k__Bacteria.p__Actinobacteria.c__Actinobacteria.o__Bifidobacteriales.f__Bifidobacteriaceae.g__Scardovia	0.298685	0.27953	1	9
PCT_LYMPH	k__Bacteria.p__Actinobacteria.c__Coriobacteriia.o__Coriobacteriales.f__Coriobacteriaceae.g__	0.0235085	0.933725	1	12
PCT_LYMPH	k__Bacteria.p__Actinobacteria.c__Coriobacteriia.o__Coriobacteriales.f__Coriobacteriaceae.g__Atopobium	0.218027	0.435026	1	15
PCT_LYMPH	k__Bacteria.p__Bacteroidetes.c__Bacteroidia.o__Bacteroidales.f__.g__	-0.668496	0.00644029	1	14
PCT_LYMPH	k__Bacteria.p__Bacteroidetes.c__Bacteroidia.o__Bacteroidales.f__Bacteroidaceae.g__Bacteroides	-0.628683	0.0120598	1	8
PCT_LYMPH	k__Bacteria.p__Bacteroidetes.c__Bacteroidia.o__Bacteroidales.f__Porphyromonadaceae.g__Paludibacter	0.136942	0.626494	1	14
PCT_LYMPH	k__Bacteria.p__Bacteroidetes.c__Bacteroidia.o__Bacteroidales.f__Porphyromonadaceae.g__Porphyromonas	0.0810844	0.773908	1	15
PCT_LYMPH	k__Bacteria.p__Bacteroidetes.c__Bacteroidia.o__Bacteroidales.f__Porphyromonadaceae.g__Tannerella	0.266677	0.336658	1	15
PCT_LYMPH	k__Bacteria.p__Bacteroidetes.c__Bacteroidia.o__Bacteroidales.f__Prevotellaceae.g__Prevotella	-0.54777	0.0345315	1	15
PCT_LYMPH	k__Bacteria.p__Bacteroidetes.c__Bacteroidia.o__Bacteroidales.f__RF16.g__	-0.490365	0.0634867	1	9
PCT_LYMPH	k__Bacteria.p__Bacteroidetes.c__Bacteroidia.o__Bacteroidales.f__S24.7.g__	-0.777273	0.00064945	1	11
PCT_LYMPH	k__Bacteria.p__Bacteroidetes.c__Bacteroidia.o__Bacteroidales.f__.Paraprevotellaceae..g__CF231	-0.558182	0.0305832	1	11
PCT_LYMPH	k__Bacteria.p__Bacteroidetes.c__Bacteroidia.o__Bacteroidales.f__.Paraprevotellaceae..g__.Prevotella.	0.0900937	0.749491	1	15
PCT_LYMPH	k__Bacteria.p__Bacteroidetes.c__Bacteroidia.o__Bacteroidales.f__p.2534.18B5.g__	-0.307694	0.264572	1	8
PCT_LYMPH	k__Bacteria.p__Bacteroidetes.c__Flavobacteriia.o__Flavobacteriales.f__Flavobacteriaceae.g__Capnocytophaga	0.506327	0.0541139	1	15
PCT_LYMPH	k__Bacteria.p__Bacteroidetes.c__Flavobacteriia.o__Flavobacteriales.f__.Weeksellaceae..g__	0.0685325	0.808251	1	13
PCT_LYMPH	k__Bacteria.p__Cyanobacteria.c__4C0d.2.o__YS2.f__.g__	-0.543212	0.0363752	1	8
PCT_LYMPH	k__Bacteria.p__Cyanobacteria.c__Chloroplast.o__Streptophyta.f__.g__	-0.394525	0.145602	1	9
PCT_LYMPH	k__Bacteria.p__Firmicutes.c__Bacilli.Other.Other.Other	0.0486506	0.863298	1	15
PCT_LYMPH	k__Bacteria.p__Firmicutes.c__Bacilli.o__Bacillales.Other.Other	0.0838621	0.766358	1	13
PCT_LYMPH	k__Bacteria.p__Firmicutes.c__Bacilli.o__Bacillales.f__Bacillaceae.g__Bacillus	-0.154961	0.581329	1	15
PCT_LYMPH	k__Bacteria.p__Firmicutes.c__Bacilli.o__Bacillales.f__Planococcaceae.g__	-0.52042	0.0467182	1	8
PCT_LYMPH	k__Bacteria.p__Firmicutes.c__Bacilli.o__Gemellales.Other.Other	0.0306593	0.913626	1	13
PCT_LYMPH	k__Bacteria.p__Firmicutes.c__Bacilli.o__Gemellales.f__Gemellaceae.Other	-0.0937813	0.73956	1	13
PCT_LYMPH	k__Bacteria.p__Firmicutes.c__Bacilli.o__Gemellales.f__Gemellaceae.g__	0.237847	0.39332	1	15
PCT_LYMPH	k__Bacteria.p__Firmicutes.c__Bacilli.o__Gemellales.f__Gemellaceae.g__Gemella	-0.0072075	0.979662	1	14
PCT_LYMPH	k__Bacteria.p__Firmicutes.c__Bacilli.o__Lactobacillales.Other.Other	-0.257668	0.353844	1	15
PCT_LYMPH	k__Bacteria.p__Firmicutes.c__Bacilli.o__Lactobacillales.f__.g__	-0.11	0.696347	1	11
PCT_LYMPH	k__Bacteria.p__Firmicutes.c__Bacilli.o__Lactobacillales.f__Aerococcaceae.Other	-0.127476	0.650738	1	9
PCT_LYMPH	k__Bacteria.p__Firmicutes.c__Bacilli.o__Lactobacillales.f__Carnobacteriaceae.Other	-0.0108112	0.969496	1	15
PCT_LYMPH	k__Bacteria.p__Firmicutes.c__Bacilli.o__Lactobacillales.f__Carnobacteriaceae.g__Granulicatella	0.23064	0.408232	1	15
PCT_LYMPH	k__Bacteria.p__Firmicutes.c__Bacilli.o__Lactobacillales.f__Enterococcaceae.Other	-0.206151	0.461044	1	12
PCT_LYMPH	k__Bacteria.p__Firmicutes.c__Bacilli.o__Lactobacillales.f__Enterococcaceae.g__Enterococcus	-0.372988	0.170912	1	15
PCT_LYMPH	k__Bacteria.p__Firmicutes.c__Bacilli.o__Lactobacillales.f__Enterococcaceae.g__Vagococcus	-0.368902	0.17602	1	12
PCT_LYMPH	k__Bacteria.p__Firmicutes.c__Bacilli.o__Lactobacillales.f__Lactobacillaceae.g__Lactobacillus	-0.227036	0.415798	1	15
PCT_LYMPH	k__Bacteria.p__Firmicutes.c__Bacilli.o__Lactobacillales.f__Streptococcaceae.g__	-0.0378394	0.893494	1	15
PCT_LYMPH	k__Bacteria.p__Firmicutes.c__Bacilli.o__Lactobacillales.f__Streptococcaceae.g__Streptococcus	0.401818	0.137638	1	15
PCT_LYMPH	k__Bacteria.p__Firmicutes.c__Clostridia.o__Clostridiales.Other.Other	-0.572607	0.0256872	1	13
PCT_LYMPH	k__Bacteria.p__Firmicutes.c__Clostridia.o__Clostridiales.f__.g__	-0.745976	0.00140594	1	15
PCT_LYMPH	k__Bacteria.p__Firmicutes.c__Clostridia.o__Clostridiales.f__Clostridiaceae.g__	-0.757838	0.0010631	1	8
PCT_LYMPH	k__Bacteria.p__Firmicutes.c__Clostridia.o__Clostridiales.f__Lachnospiraceae.Other	-0.0937813	0.73956	1	13
PCT_LYMPH	k__Bacteria.p__Firmicutes.c__Clostridia.o__Clostridiales.f__Lachnospiraceae.g__	-0.349564	0.201546	1	15
PCT_LYMPH	k__Bacteria.p__Firmicutes.c__Clostridia.o__Clostridiales.f__Lachnospiraceae.g__Butyrivibrio	-0.373124	0.170743	1	9
PCT_LYMPH	k__Bacteria.p__Firmicutes.c__Clostridia.o__Clostridiales.f__Lachnospiraceae.g__Catonella	-0.290102	0.294243	1	14
PCT_LYMPH	k__Bacteria.p__Firmicutes.c__Clostridia.o__Clostridiales.f__Lachnospiraceae.g__Moryella	-0.434252	0.105795	1	15
PCT_LYMPH	k__Bacteria.p__Firmicutes.c__Clostridia.o__Clostridiales.f__Lachnospiraceae.g__Oribacterium	-0.63426	0.0111008	1	15
PCT_LYMPH	k__Bacteria.p__Firmicutes.c__Clostridia.o__Clostridiales.f__Peptostreptococcaceae.g__	0.0512823	0.855973	1	8
PCT_LYMPH	k__Bacteria.p__Firmicutes.c__Clostridia.o__Clostridiales.f__Peptostreptococcaceae.g__Filifactor	0.228182	0.413385	1	11
PCT_LYMPH	k__Bacteria.p__Firmicutes.c__Clostridia.o__Clostridiales.f__Peptostreptococcaceae.g__Peptostreptococcus	0.170649	0.54314	1	10
PCT_LYMPH	k__Bacteria.p__Firmicutes.c__Clostridia.o__Clostridiales.f__Ruminococcaceae.g__	-0.601826	0.0176115	1	15
PCT_LYMPH	k__Bacteria.p__Firmicutes.c__Clostridia.o__Clostridiales.f__Ruminococcaceae.g__Oscillospira	-0.715455	0.00270992	1	11
PCT_LYMPH	k__Bacteria.p__Firmicutes.c__Clostridia.o__Clostridiales.f__Ruminococcaceae.g__Ruminococcus	-0.69516	0.00401517	1	8
PCT_LYMPH	k__Bacteria.p__Firmicutes.c__Clostridia.o__Clostridiales.f__Veillonellaceae.Other	-0.449068	0.0931173	1	13
PCT_LYMPH	k__Bacteria.p__Firmicutes.c__Clostridia.o__Clostridiales.f__Veillonellaceae.g__	-0.282102	0.308358	1	12
PCT_LYMPH	k__Bacteria.p__Firmicutes.c__Clostridia.o__Clostridiales.f__Veillonellaceae.g__Dialister	0.239649	0.389638	1	15
PCT_LYMPH	k__Bacteria.p__Firmicutes.c__Clostridia.o__Clostridiales.f__Veillonellaceae.g__Megasphaera	-0.378394	0.164305	1	15
PCT_LYMPH	k__Bacteria.p__Firmicutes.c__Clostridia.o__Clostridiales.f__Veillonellaceae.g__Phascolarctobacterium	-0.734188	0.00182993	1	12
PCT_LYMPH	k__Bacteria.p__Firmicutes.c__Clostridia.o__Clostridiales.f__Veillonellaceae.g__Schwartzia	0.364304	0.181886	1	13
PCT_LYMPH	k__Bacteria.p__Firmicutes.c__Clostridia.o__Clostridiales.f__Veillonellaceae.g__Selenomonas	0.181989	0.516242	1	15
PCT_LYMPH	k__Bacteria.p__Firmicutes.c__Clostridia.o__Clostridiales.f__Veillonellaceae.g__Veillonella	0.124329	0.658872	1	15
PCT_LYMPH	k__Bacteria.p__Firmicutes.c__Clostridia.o__Clostridiales.f__.Mogibacteriaceae..g__	-0.156002	0.578763	1	13
PCT_LYMPH	k__Bacteria.p__Firmicutes.c__Clostridia.o__Clostridiales.f__.Mogibacteriaceae..g__Anaerovorax	-0.330289	0.229233	1	10
PCT_LYMPH	k__Bacteria.p__Firmicutes.c__Clostridia.o__Clostridiales.f__.Mogibacteriaceae..g__Mogibacterium	-0.183791	0.512024	1	15
PCT_LYMPH	k__Bacteria.p__Firmicutes.c__Clostridia.o__Clostridiales.f__.Tissierellaceae..g__Parvimonas	0.117542	0.676534	1	12
PCT_LYMPH	k__Bacteria.p__Firmicutes.c__Erysipelotrichi.o__Erysipelotrichales.f__Erysipelotrichaceae.g__Bulleidia	-0.291904	0.291118	1	14
PCT_LYMPH	k__Bacteria.p__Fusobacteria.c__Fusobacteriia.o__Fusobacteriales.f__Fusobacteriaceae.g__Fusobacterium	0.473893	0.0743392	1	15
PCT_LYMPH	k__Bacteria.p__Fusobacteria.c__Fusobacteriia.o__Fusobacteriales.f__Leptotrichiaceae.g__Leptotrichia	0.578402	0.0238976	1	15
PCT_LYMPH	k__Bacteria.p__Proteobacteria.c__Betaproteobacteria.o__Burkholderiales.f__Burkholderiaceae.g__Lautropia	-0.453943	0.0891909	1	8
PCT_LYMPH	k__Bacteria.p__Proteobacteria.c__Betaproteobacteria.o__Neisseriales.f__Neisseriaceae.g__	-0.170429	0.543668	1	13
PCT_LYMPH	k__Bacteria.p__Proteobacteria.c__Betaproteobacteria.o__Neisseriales.f__Neisseriaceae.g__Eikenella	-0.0922256	0.743745	1	12
PCT_LYMPH	k__Bacteria.p__Proteobacteria.c__Betaproteobacteria.o__Neisseriales.f__Neisseriaceae.g__Kingella	-0.0793534	0.778622	1	13
PCT_LYMPH	k__Bacteria.p__Proteobacteria.c__Betaproteobacteria.o__Neisseriales.f__Neisseriaceae.g__Neisseria	-0.00180187	0.994915	1	15
PCT_LYMPH	k__Bacteria.p__Proteobacteria.c__Epsilonproteobacteria.o__Campylobacterales.f__Campylobacteraceae.g__Campylobacter	0.154961	0.581329	1	15
PCT_LYMPH	k__Bacteria.p__Proteobacteria.c__Gammaproteobacteria.o__Aeromonadales.f__Succinivibrionaceae.g__Succinivibrio	-0.824315	0.000156902	0.476982	8
PCT_LYMPH	k__Bacteria.p__Proteobacteria.c__Gammaproteobacteria.o__Cardiobacteriales.f__Cardiobacteriaceae.g__Cardiobacterium	-0.13	0.644242	1	11
PCT_LYMPH	k__Bacteria.p__Proteobacteria.c__Gammaproteobacteria.o__Enterobacteriales.f__Enterobacteriaceae.g__	0.108112	0.701334	1	15
PCT_LYMPH	k__Bacteria.p__Proteobacteria.c__Gammaproteobacteria.o__Pasteurellales.f__Pasteurellaceae.g__Aggregatibacter	0.27954	0.312959	1	13
PCT_LYMPH	k__Bacteria.p__Proteobacteria.c__Gammaproteobacteria.o__Pasteurellales.f__Pasteurellaceae.g__Haemophilus	-0.109914	0.696573	1	15
PCT_LYMPH	k__Bacteria.p__Proteobacteria.c__Gammaproteobacteria.o__Pseudomonadales.f__Pseudomonadaceae.g__Pseudomonas	0.253168	0.362606	1	12
PCT_LYMPH	k__Bacteria.p__Spirochaetes.c__Spirochaetes.o__Spirochaetales.f__Spirochaetaceae.g__Treponema	-0.567591	0.0273169	1	15
PCT_LYMPH	k__Bacteria.p__Synergistetes.c__Synergistia.o__Synergistales.f__Dethiosulfovibrionaceae.g__TG5	0.156903	0.576542	1	13
PCT_LYMPH	k__Bacteria.p__TM7.c__TM7.3.o__.f__.g__	-0.100665	0.721122	1	8
PCT_LYMPH	k__Bacteria.p__Tenericutes.c__Mollicutes.o__Mycoplasmatales.f__Mycoplasmataceae.g__Mycoplasma	0.156364	0.57787	1	11
PCT_LYMPH	k__Bacteria.p__Verrucomicrobia.c__Verruco.5.o__WCHB1.41.f__RFP12.g__	-0.698958	0.00373908	1	8
PCT_MONO	Unassigned.Other.Other.Other.Other.Other	-0.0991031	0.725293	1	15
PCT_MONO	k__Bacteria.p__Actinobacteria.c__Actinobacteria.o__Actinomycetales.f__Actinomycetaceae.Other	-0.165145	0.556414	1	10
PCT_MONO	k__Bacteria.p__Actinobacteria.c__Actinobacteria.o__Actinomycetales.f__Actinomycetaceae.g__	0.253092	0.362756	1	9
PCT_MONO	k__Bacteria.p__Actinobacteria.c__Actinobacteria.o__Actinomycetales.f__Actinomycetaceae.g__Actinomyces	0.00540562	0.984746	1	15
PCT_MONO	k__Bacteria.p__Actinobacteria.c__Actinobacteria.o__Actinomycetales.f__Actinomycetaceae.g__Arcanobacterium	-0.279091	0.31377	1	11
PCT_MONO	k__Bacteria.p__Actinobacteria.c__Actinobacteria.o__Actinomycetales.f__Corynebacteriaceae.g__Corynebacterium	-0.495516	0.0603427	1	15
PCT_MONO	k__Bacteria.p__Actinobacteria.c__Actinobacteria.o__Actinomycetales.f__Micrococcaceae.Other	0.423636	0.115587	1	11
PCT_MONO	k__Bacteria.p__Actinobacteria.c__Actinobacteria.o__Actinomycetales.f__Micrococcaceae.g__	-0.111716	0.691822	1	14
PCT_MONO	k__Bacteria.p__Actinobacteria.c__Actinobacteria.o__Actinomycetales.f__Micrococcaceae.g__Rothia	-0.457676	0.0862642	1	15
PCT_MONO	k__Bacteria.p__Actinobacteria.c__Actinobacteria.o__Bifidobacteriales.f__Bifidobacteriaceae.g__	-0.0968665	0.731279	1	8
PCT_MONO	k__Bacteria.p__Actinobacteria.c__Actinobacteria.o__Bifidobacteriales.f__Bifidobacteriaceae.g__Bifidobacterium	-0.391818	0.148636	1	11
PCT_MONO	k__Bacteria.p__Actinobacteria.c__Actinobacteria.o__Bifidobacteriales.f__Bifidobacteriaceae.g__Scardovia	-0.0651339	0.817609	1	9
PCT_MONO	k__Bacteria.p__Actinobacteria.c__Coriobacteriia.o__Coriobacteriales.f__Coriobacteriaceae.g__	-0.115734	0.681267	1	12
PCT_MONO	k__Bacteria.p__Actinobacteria.c__Coriobacteriia.o__Coriobacteriales.f__Coriobacteriaceae.g__Atopobium	-0.20181	0.470742	1	15
PCT_MONO	k__Bacteria.p__Bacteroidetes.c__Bacteroidia.o__Bacteroidales.f__.g__	-0.205414	0.462685	1	14
PCT_MONO	k__Bacteria.p__Bacteroidetes.c__Bacteroidia.o__Bacteroidales.f__Bacteroidaceae.g__Bacteroides	0.0778731	0.78266	1	8
PCT_MONO	k__Bacteria.p__Bacteroidetes.c__Bacteroidia.o__Bacteroidales.f__Porphyromonadaceae.g__Paludibacter	-0.264876	0.340057	1	14
PCT_MONO	k__Bacteria.p__Bacteroidetes.c__Bacteroidia.o__Bacteroidales.f__Porphyromonadaceae.g__Porphyromonas	-0.281092	0.310166	1	15
PCT_MONO	k__Bacteria.p__Bacteroidetes.c__Bacteroidia.o__Bacteroidales.f__Porphyromonadaceae.g__Tannerella	0.0108112	0.969496	1	15
PCT_MONO	k__Bacteria.p__Bacteroidetes.c__Bacteroidia.o__Bacteroidales.f__Prevotellaceae.g__Prevotella	-0.167574	0.550538	1	15
PCT_MONO	k__Bacteria.p__Bacteroidetes.c__Bacteroidia.o__Bacteroidales.f__RF16.g__	-0.11445	0.684636	1	9
PCT_MONO	k__Bacteria.p__Bacteroidetes.c__Bacteroidia.o__Bacteroidales.f__S24.7.g__	0.106364	0.705966	1	11
PCT_MONO	k__Bacteria.p__Bacteroidetes.c__Bacteroidia.o__Bacteroidales.f__.Paraprevotellaceae..g__CF231	-0.153636	0.584603	1	11
PCT_MONO	k__Bacteria.p__Bacteroidetes.c__Bacteroidia.o__Bacteroidales.f__.Paraprevotellaceae..g__.Prevotella.	-0.0810844	0.773908	1	15
PCT_MONO	k__Bacteria.p__Bacteroidetes.c__Bacteroidia.o__Bacteroidales.f__p.2534.18B5.g__	-0.0854704	0.761995	1	8
PCT_MONO	k__Bacteria.p__Bacteroidetes.c__Flavobacteriia.o__Flavobacteriales.f__Flavobacteriaceae.g__Capnocytophaga	-0.0792825	0.778816	1	15
PCT_MONO	k__Bacteria.p__Bacteroidetes.c__Flavobacteriia.o__Flavobacteriales.f__.Weeksellaceae..g__	-0.0261505	0.926294	1	13
PCT_MONO	k__Bacteria.p__Cyanobacteria.c__4C0d.2.o__YS2.f__.g__	-0.0778731	0.78266	1	8
PCT_MONO	k__Bacteria.p__Cyanobacteria.c__Chloroplast.o__Streptophyta.f__.g__	-0.219594	0.431649	1	9
PCT_MONO	k__Bacteria.p__Firmicutes.c__Bacilli.Other.Other.Other	0.0306319	0.913703	1	15
PCT_MONO	k__Bacteria.p__Firmicutes.c__Bacilli.o__Bacillales.Other.Other	-0.208303	0.456275	1	13
PCT_MONO	k__Bacteria.p__Firmicutes.c__Bacilli.o__Bacillales.f__Bacillaceae.g__Bacillus	-0.37479	0.16869	1	15
PCT_MONO	k__Bacteria.p__Firmicutes.c__Bacilli.o__Bacillales.f__Planococcaceae.g__	0.165243	0.556176	1	8
PCT_MONO	k__Bacteria.p__Firmicutes.c__Bacilli.o__Gemellales.Other.Other	0.283147	0.306491	1	13
PCT_MONO	k__Bacteria.p__Firmicutes.c__Bacilli.o__Gemellales.f__Gemellaceae.Other	-0.183956	0.51164	1	13
PCT_MONO	k__Bacteria.p__Firmicutes.c__Bacilli.o__Gemellales.f__Gemellaceae.g__	-0.0126131	0.964415	1	15
PCT_MONO	k__Bacteria.p__Firmicutes.c__Bacilli.o__Gemellales.f__Gemellaceae.g__Gemella	0.0594619	0.833277	1	14
PCT_MONO	k__Bacteria.p__Firmicutes.c__Bacilli.o__Lactobacillales.Other.Other	-0.37479	0.16869	1	15
PCT_MONO	k__Bacteria.p__Firmicutes.c__Bacilli.o__Lactobacillales.f__.g__	0.146364	0.602713	1	11
PCT_MONO	k__Bacteria.p__Firmicutes.c__Bacilli.o__Lactobacillales.f__Aerococcaceae.Other	-0.145156	0.605742	1	9
PCT_MONO	k__Bacteria.p__Firmicutes.c__Bacilli.o__Lactobacillales.f__Carnobacteriaceae.Other	-0.147754	0.599234	1	15
PCT_MONO	k__Bacteria.p__Firmicutes.c__Bacilli.o__Lactobacillales.f__Carnobacteriaceae.g__Granulicatella	-0.299111	0.278812	1	15
PCT_MONO	k__Bacteria.p__Firmicutes.c__Bacilli.o__Lactobacillales.f__Enterococcaceae.Other	-0.50272	0.0561371	1	12
PCT_MONO	k__Bacteria.p__Firmicutes.c__Bacilli.o__Lactobacillales.f__Enterococcaceae.g__Enterococcus	-0.165772	0.554893	1	15
PCT_MONO	k__Bacteria.p__Firmicutes.c__Bacilli.o__Lactobacillales.f__Enterococcaceae.g__Vagococcus	-0.242318	0.384218	1	12
PCT_MONO	k__Bacteria.p__Firmicutes.c__Bacilli.o__Lactobacillales.f__Lactobacillaceae.g__Lactobacillus	-0.162169	0.563647	1	15
PCT_MONO	k__Bacteria.p__Firmicutes.c__Bacilli.o__Lactobacillales.f__Streptococcaceae.g__	-0.376592	0.166488	1	15
PCT_MONO	k__Bacteria.p__Firmicutes.c__Bacilli.o__Lactobacillales.f__Streptococcaceae.g__Streptococcus	0.205414	0.462685	1	15
PCT_MONO	k__Bacteria.p__Firmicutes.c__Clostridia.o__Clostridiales.Other.Other	0.0793534	0.778622	1	13
PCT_MONO	k__Bacteria.p__Firmicutes.c__Clostridia.o__Clostridiales.f__.g__	-0.0216225	0.939032	1	15
PCT_MONO	k__Bacteria.p__Firmicutes.c__Clostridia.o__Clostridiales.f__Clostridiaceae.g__	-0.0246915	0.930397	1	8
PCT_MONO	k__Bacteria.p__Firmicutes.c__Clostridia.o__Clostridiales.f__Lachnospiraceae.Other	-0.189366	0.499078	1	13
PCT_MONO	k__Bacteria.p__Firmicutes.c__Clostridia.o__Clostridiales.f__Lachnospiraceae.g__	0.457676	0.0862642	1	15
PCT_MONO	k__Bacteria.p__Firmicutes.c__Clostridia.o__Clostridiales.f__Lachnospiraceae.g__Butyrivibrio	-0.126546	0.653139	1	9
PCT_MONO	k__Bacteria.p__Firmicutes.c__Clostridia.o__Clostridiales.f__Lachnospiraceae.g__Catonella	-0.147754	0.599234	1	14
PCT_MONO	k__Bacteria.p__Firmicutes.c__Clostridia.o__Clostridiales.f__Lachnospiraceae.g__Moryella	0.08649	0.759233	1	15
PCT_MONO	k__Bacteria.p__Firmicutes.c__Clostridia.o__Clostridiales.f__Lachnospiraceae.g__Oribacterium	-0.320734	0.243797	1	15
PCT_MONO	k__Bacteria.p__Firmicutes.c__Clostridia.o__Clostridiales.f__Peptostreptococcaceae.g__	-0.197532	0.480395	1	8
PCT_MONO	k__Bacteria.p__Firmicutes.c__Clostridia.o__Clostridiales.f__Peptostreptococcaceae.g__Filifactor	0.244545	0.379726	1	11
PCT_MONO	k__Bacteria.p__Firmicutes.c__Clostridia.o__Clostridiales.f__Peptostreptococcaceae.g__Peptostreptococcus	-0.126611	0.652972	1	10
PCT_MONO	k__Bacteria.p__Firmicutes.c__Clostridia.o__Clostridiales.f__Ruminococcaceae.g__	-0.00900937	0.974579	1	15
PCT_MONO	k__Bacteria.p__Firmicutes.c__Clostridia.o__Clostridiales.f__Ruminococcaceae.g__Oscillospira	-0.115455	0.682	1	11
PCT_MONO	k__Bacteria.p__Firmicutes.c__Clostridia.o__Clostridiales.f__Ruminococcaceae.g__Ruminococcus	0.0455842	0.871847	1	8
PCT_MONO	k__Bacteria.p__Firmicutes.c__Clostridia.o__Clostridiales.f__Veillonellaceae.Other	-0.119932	0.670298	1	13
PCT_MONO	k__Bacteria.p__Firmicutes.c__Clostridia.o__Clostridiales.f__Veillonellaceae.g__	-0.249552	0.369734	1	12
PCT_MONO	k__Bacteria.p__Firmicutes.c__Clostridia.o__Clostridiales.f__Veillonellaceae.g__Dialister	-0.194602	0.487058	1	15
PCT_MONO	k__Bacteria.p__Firmicutes.c__Clostridia.o__Clostridiales.f__Veillonellaceae.g__Megasphaera	-0.446865	0.094931	1	15
PCT_MONO	k__Bacteria.p__Firmicutes.c__Clostridia.o__Clostridiales.f__Veillonellaceae.g__Phascolarctobacterium	-0.0162751	0.954093	1	12
PCT_MONO	k__Bacteria.p__Firmicutes.c__Clostridia.o__Clostridiales.f__Veillonellaceae.g__Schwartzia	-0.180349	0.520095	1	13
PCT_MONO	k__Bacteria.p__Firmicutes.c__Clostridia.o__Clostridiales.f__Veillonellaceae.g__Selenomonas	-0.111716	0.691822	1	15
PCT_MONO	k__Bacteria.p__Firmicutes.c__Clostridia.o__Clostridiales.f__Veillonellaceae.g__Veillonella	-0.00360375	0.98983	1	15
PCT_MONO	k__Bacteria.p__Firmicutes.c__Clostridia.o__Clostridiales.f__.Mogibacteriaceae..g__	-0.173135	0.537193	1	13
PCT_MONO	k__Bacteria.p__Firmicutes.c__Clostridia.o__Clostridiales.f__.Mogibacteriaceae..g__Anaerovorax	-0.258726	0.3518	1	10
PCT_MONO	k__Bacteria.p__Firmicutes.c__Clostridia.o__Clostridiales.f__.Mogibacteriaceae..g__Mogibacterium	-0.162169	0.563647	1	15
PCT_MONO	k__Bacteria.p__Firmicutes.c__Clostridia.o__Clostridiales.f__.Tissierellaceae..g__Parvimonas	-0.292952	0.289308	1	12
PCT_MONO	k__Bacteria.p__Firmicutes.c__Erysipelotrichi.o__Erysipelotrichales.f__Erysipelotrichaceae.g__Bulleidia	-0.189197	0.499468	1	14
PCT_MONO	k__Bacteria.p__Fusobacteria.c__Fusobacteriia.o__Fusobacteriales.f__Fusobacteriaceae.g__Fusobacterium	-0.0522544	0.85327	1	15
PCT_MONO	k__Bacteria.p__Fusobacteria.c__Fusobacteriia.o__Fusobacteriales.f__Leptotrichiaceae.g__Leptotrichia	0.0468487	0.86832	1	15
PCT_MONO	k__Bacteria.p__Proteobacteria.c__Betaproteobacteria.o__Burkholderiales.f__Burkholderiaceae.g__Lautropia	-0.20323	0.467559	1	8
PCT_MONO	k__Bacteria.p__Proteobacteria.c__Betaproteobacteria.o__Neisseriales.f__Neisseriaceae.g__	-0.265112	0.339609	1	13
PCT_MONO	k__Bacteria.p__Proteobacteria.c__Betaproteobacteria.o__Neisseriales.f__Neisseriaceae.g__Eikenella	-0.0922256	0.743745	1	12
PCT_MONO	k__Bacteria.p__Proteobacteria.c__Betaproteobacteria.o__Neisseriales.f__Neisseriaceae.g__Kingella	0.0063122	0.982188	1	13
PCT_MONO	k__Bacteria.p__Proteobacteria.c__Betaproteobacteria.o__Neisseriales.f__Neisseriaceae.g__Neisseria	-0.0468487	0.86832	1	15
PCT_MONO	k__Bacteria.p__Proteobacteria.c__Epsilonproteobacteria.o__Campylobacterales.f__Campylobacteraceae.g__Campylobacter	0.0216225	0.939032	1	15
PCT_MONO	k__Bacteria.p__Proteobacteria.c__Gammaproteobacteria.o__Aeromonadales.f__Succinivibrionaceae.g__Succinivibrio	-0.0170941	0.951785	1	8
PCT_MONO	k__Bacteria.p__Proteobacteria.c__Gammaproteobacteria.o__Cardiobacteriales.f__Cardiobacteriaceae.g__Cardiobacterium	0.0981818	0.727757	1	11
PCT_MONO	k__Bacteria.p__Proteobacteria.c__Gammaproteobacteria.o__Enterobacteriales.f__Enterobacteriaceae.g__	0.216225	0.438925	1	15
PCT_MONO	k__Bacteria.p__Proteobacteria.c__Gammaproteobacteria.o__Pasteurellales.f__Pasteurellaceae.g__Aggregatibacter	0.140672	0.617038	1	13
PCT_MONO	k__Bacteria.p__Proteobacteria.c__Gammaproteobacteria.o__Pasteurellales.f__Pasteurellaceae.g__Haemophilus	0.0234244	0.933961	1	15
PCT_MONO	k__Bacteria.p__Proteobacteria.c__Gammaproteobacteria.o__Pseudomonadales.f__Pseudomonadaceae.g__Pseudomonas	0.443044	0.098135	1	12
PCT_MONO	k__Bacteria.p__Spirochaetes.c__Spirochaetes.o__Spirochaetales.f__Spirochaetaceae.g__Treponema	-0.0072075	0.979662	1	15
PCT_MONO	k__Bacteria.p__Synergistetes.c__Synergistia.o__Synergistales.f__Dethiosulfovibrionaceae.g__TG5	-0.128047	0.649266	1	13
PCT_MONO	k__Bacteria.p__TM7.c__TM7.3.o__.f__.g__	-0.271606	0.327461	1	8
PCT_MONO	k__Bacteria.p__Tenericutes.c__Mollicutes.o__Mycoplasmatales.f__Mycoplasmataceae.g__Mycoplasma	-0.255455	0.358139	1	11
PCT_MONO	k__Bacteria.p__Verrucomicrobia.c__Verruco.5.o__WCHB1.41.f__RFP12.g__	0.0303895	0.914384	1	8
PCT_EOS	Unassigned.Other.Other.Other.Other.Other	0.146994	0.601135	1	15
PCT_EOS	k__Bacteria.p__Actinobacteria.c__Actinobacteria.o__Actinomycetales.f__Actinomycetaceae.Other	0.357703	0.190529	1	10
PCT_EOS	k__Bacteria.p__Actinobacteria.c__Actinobacteria.o__Actinomycetales.f__Actinomycetaceae.g__	0.435727	0.104482	1	9
PCT_EOS	k__Bacteria.p__Actinobacteria.c__Actinobacteria.o__Actinomycetales.f__Actinomycetaceae.g__Actinomyces	0.431436	0.108334	1	15
PCT_EOS	k__Bacteria.p__Actinobacteria.c__Actinobacteria.o__Actinomycetales.f__Actinomycetaceae.g__Arcanobacterium	0.504687	0.0550271	1	11
PCT_EOS	k__Bacteria.p__Actinobacteria.c__Actinobacteria.o__Actinomycetales.f__Corynebacteriaceae.g__Corynebacterium	0.198537	0.478118	1	15
PCT_EOS	k__Bacteria.p__Actinobacteria.c__Actinobacteria.o__Actinomycetales.f__Micrococcaceae.Other	-0.293759	0.287921	1	11
PCT_EOS	k__Bacteria.p__Actinobacteria.c__Actinobacteria.o__Actinomycetales.f__Micrococcaceae.g__	0.0782694	0.781579	1	14
PCT_EOS	k__Bacteria.p__Actinobacteria.c__Actinobacteria.o__Actinomycetales.f__Micrococcaceae.g__Rothia	0.152721	0.586871	1	15
PCT_EOS	k__Bacteria.p__Actinobacteria.c__Actinobacteria.o__Bifidobacteriales.f__Bifidobacteriaceae.g__	-0.0945768	0.737422	1	8
PCT_EOS	k__Bacteria.p__Actinobacteria.c__Actinobacteria.o__Bifidobacteriales.f__Bifidobacteriaceae.g__Bifidobacterium	0.214781	0.442063	1	11
PCT_EOS	k__Bacteria.p__Actinobacteria.c__Actinobacteria.o__Bifidobacteriales.f__Bifidobacteriaceae.g__Scardovia	0.25631	0.356476	1	9
PCT_EOS	k__Bacteria.p__Actinobacteria.c__Coriobacteriia.o__Coriobacteriales.f__Coriobacteriaceae.g__	0.0996249	0.723899	1	12
PCT_EOS	k__Bacteria.p__Actinobacteria.c__Coriobacteriia.o__Coriobacteriales.f__Coriobacteriaceae.g__Atopobium	0.00190901	0.994613	1	15
PCT_EOS	k__Bacteria.p__Bacteroidetes.c__Bacteroidia.o__Bacteroidales.f__.g__	0.167993	0.549528	1	14
PCT_EOS	k__Bacteria.p__Bacteroidetes.c__Bacteroidia.o__Bacteroidales.f__Bacteroidaceae.g__Bacteroides	0.227387	0.415059	1	8
PCT_EOS	k__Bacteria.p__Bacteroidetes.c__Bacteroidia.o__Bacteroidales.f__Porphyromonadaceae.g__Paludibacter	0.36653	0.179031	1	14
PCT_EOS	k__Bacteria.p__Bacteroidetes.c__Bacteroidia.o__Bacteroidales.f__Porphyromonadaceae.g__Porphyromonas	0.272988	0.324907	1	15
PCT_EOS	k__Bacteria.p__Bacteroidetes.c__Bacteroidia.o__Bacteroidales.f__Porphyromonadaceae.g__Tannerella	0.614701	0.0147476	1	15
PCT_EOS	k__Bacteria.p__Bacteroidetes.c__Bacteroidia.o__Bacteroidales.f__Prevotellaceae.g__Prevotella	0.204264	0.465248	1	15
PCT_EOS	k__Bacteria.p__Bacteroidetes.c__Bacteroidia.o__Bacteroidales.f__RF16.g__	-0.102524	0.716167	1	9
PCT_EOS	k__Bacteria.p__Bacteroidetes.c__Bacteroidia.o__Bacteroidales.f__S24.7.g__	0.185887	0.50714	1	11
PCT_EOS	k__Bacteria.p__Bacteroidetes.c__Bacteroidia.o__Bacteroidales.f__.Paraprevotellaceae..g__CF231	-0.225375	0.419309	1	11
PCT_EOS	k__Bacteria.p__Bacteroidetes.c__Bacteroidia.o__Bacteroidales.f__.Paraprevotellaceae..g__.Prevotella.	0.622337	0.0132279	1	15
PCT_EOS	k__Bacteria.p__Bacteroidetes.c__Bacteroidia.o__Bacteroidales.f__p.2534.18B5.g__	0.148908	0.596352	1	8
PCT_EOS	k__Bacteria.p__Bacteroidetes.c__Flavobacteriia.o__Flavobacteriales.f__Flavobacteriaceae.g__Capnocytophaga	-0.421891	0.117255	1	15
PCT_EOS	k__Bacteria.p__Bacteroidetes.c__Flavobacteriia.o__Flavobacteriales.f__.Weeksellaceae..g__	-0.155723	0.579448	1	13
PCT_EOS	k__Bacteria.p__Cyanobacteria.c__4C0d.2.o__YS2.f__.g__	0.259583	0.350151	1	8
PCT_EOS	k__Bacteria.p__Cyanobacteria.c__Chloroplast.o__Streptophyta.f__.g__	0.11041	0.695264	1	9
PCT_EOS	k__Bacteria.p__Firmicutes.c__Bacilli.Other.Other.Other	0.368439	0.176605	1	15
PCT_EOS	k__Bacteria.p__Firmicutes.c__Bacilli.o__Bacillales.Other.Other	-0.0143304	0.959574	1	13
PCT_EOS	k__Bacteria.p__Firmicutes.c__Bacilli.o__Bacillales.f__Bacillaceae.g__Bacillus	0.334077	0.223614	1	15
PCT_EOS	k__Bacteria.p__Firmicutes.c__Bacilli.o__Bacillales.f__Planococcaceae.g__	0.0845154	0.764585	1	8
PCT_EOS	k__Bacteria.p__Firmicutes.c__Bacilli.o__Gemellales.Other.Other	0.189161	0.499551	1	13
PCT_EOS	k__Bacteria.p__Firmicutes.c__Bacilli.o__Gemellales.f__Gemellaceae.Other	0.259857	0.349624	1	13
PCT_EOS	k__Bacteria.p__Firmicutes.c__Bacilli.o__Gemellales.f__Gemellaceae.g__	0.137449	0.625208	1	15
PCT_EOS	k__Bacteria.p__Firmicutes.c__Bacilli.o__Gemellales.f__Gemellaceae.g__Gemella	0.0152721	0.95692	1	14
PCT_EOS	k__Bacteria.p__Firmicutes.c__Bacilli.o__Lactobacillales.Other.Other	0.335986	0.220815	1	15
PCT_EOS	k__Bacteria.p__Firmicutes.c__Bacilli.o__Lactobacillales.f__.g__	-0.0250417	0.929412	1	11
PCT_EOS	k__Bacteria.p__Firmicutes.c__Bacilli.o__Lactobacillales.f__Aerococcaceae.Other	0.0492904	0.861516	1	9
PCT_EOS	k__Bacteria.p__Firmicutes.c__Bacilli.o__Lactobacillales.f__Carnobacteriaceae.Other	0.316895	0.249804	1	15
PCT_EOS	k__Bacteria.p__Firmicutes.c__Bacilli.o__Lactobacillales.f__Carnobacteriaceae.g__Granulicatella	0.2119	0.448355	1	15
PCT_EOS	k__Bacteria.p__Firmicutes.c__Bacilli.o__Lactobacillales.f__Enterococcaceae.Other	0.0210745	0.940575	1	12
PCT_EOS	k__Bacteria.p__Firmicutes.c__Bacilli.o__Lactobacillales.f__Enterococcaceae.g__Enterococcus	0.402801	0.136588	1	15
PCT_EOS	k__Bacteria.p__Firmicutes.c__Bacilli.o__Lactobacillales.f__Enterococcaceae.g__Vagococcus	0.0210745	0.940575	1	12
PCT_EOS	k__Bacteria.p__Firmicutes.c__Bacilli.o__Lactobacillales.f__Lactobacillaceae.g__Lactobacillus	-0.148903	0.596365	1	15
PCT_EOS	k__Bacteria.p__Firmicutes.c__Bacilli.o__Lactobacillales.f__Streptococcaceae.g__	0.152721	0.586871	1	15
PCT_EOS	k__Bacteria.p__Firmicutes.c__Bacilli.o__Lactobacillales.f__Streptococcaceae.g__Streptococcus	-0.17372	0.535797	1	15
PCT_EOS	k__Bacteria.p__Firmicutes.c__Clostridia.o__Clostridiales.Other.Other	0.322911	0.240429	1	13
PCT_EOS	k__Bacteria.p__Firmicutes.c__Clostridia.o__Clostridiales.f__.g__	0.278715	0.314449	1	15
PCT_EOS	k__Bacteria.p__Firmicutes.c__Clostridia.o__Clostridiales.f__Clostridiaceae.g__	0.223362	0.423585	1	8
PCT_EOS	k__Bacteria.p__Firmicutes.c__Clostridia.o__Clostridiales.f__Lachnospiraceae.Other	-0.064009	0.820711	1	13
PCT_EOS	k__Bacteria.p__Firmicutes.c__Clostridia.o__Clostridiales.f__Lachnospiraceae.g__	-0.0190901	0.946162	1	15
PCT_EOS	k__Bacteria.p__Firmicutes.c__Clostridia.o__Clostridiales.f__Lachnospiraceae.g__Butyrivibrio	0.440656	0.100176	1	9
PCT_EOS	k__Bacteria.p__Firmicutes.c__Clostridia.o__Clostridiales.f__Lachnospiraceae.g__Catonella	0.55934	0.0301661	1	14
PCT_EOS	k__Bacteria.p__Firmicutes.c__Clostridia.o__Clostridiales.f__Lachnospiraceae.g__Moryella	0.0381802	0.89254	1	15
PCT_EOS	k__Bacteria.p__Firmicutes.c__Clostridia.o__Clostridiales.f__Lachnospiraceae.g__Oribacterium	0.0286351	0.919311	1	15
PCT_EOS	k__Bacteria.p__Firmicutes.c__Clostridia.o__Clostridiales.f__Peptostreptococcaceae.g__	0.344099	0.209167	1	8
PCT_EOS	k__Bacteria.p__Firmicutes.c__Clostridia.o__Clostridiales.f__Peptostreptococcaceae.g__Filifactor	0.381404	0.1607	1	11
PCT_EOS	k__Bacteria.p__Firmicutes.c__Clostridia.o__Clostridiales.f__Peptostreptococcaceae.g__Peptostreptococcus	0.0194404	0.945176	1	10
PCT_EOS	k__Bacteria.p__Firmicutes.c__Clostridia.o__Clostridiales.f__Ruminococcaceae.g__	0.0725423	0.797241	1	15
PCT_EOS	k__Bacteria.p__Firmicutes.c__Clostridia.o__Clostridiales.f__Ruminococcaceae.g__Oscillospira	-0.0144471	0.959245	1	11
PCT_EOS	k__Bacteria.p__Firmicutes.c__Clostridia.o__Clostridiales.f__Ruminococcaceae.g__Ruminococcus	-0.0865277	0.759131	1	8
PCT_EOS	k__Bacteria.p__Firmicutes.c__Clostridia.o__Clostridiales.f__Veillonellaceae.Other	-0.102223	0.716968	1	13
PCT_EOS	k__Bacteria.p__Firmicutes.c__Clostridia.o__Clostridiales.f__Veillonellaceae.g__	0.0517283	0.854733	1	12
PCT_EOS	k__Bacteria.p__Firmicutes.c__Clostridia.o__Clostridiales.f__Veillonellaceae.g__Dialister	0.190901	0.49554	1	15
PCT_EOS	k__Bacteria.p__Firmicutes.c__Clostridia.o__Clostridiales.f__Veillonellaceae.g__Megasphaera	0.253898	0.361177	1	15
PCT_EOS	k__Bacteria.p__Firmicutes.c__Clostridia.o__Clostridiales.f__Veillonellaceae.g__Phascolarctobacterium	0.149437	0.595032	1	12
PCT_EOS	k__Bacteria.p__Firmicutes.c__Clostridia.o__Clostridiales.f__Veillonellaceae.g__Schwartzia	0.397429	0.142395	1	13
PCT_EOS	k__Bacteria.p__Firmicutes.c__Clostridia.o__Clostridiales.f__Veillonellaceae.g__Selenomonas	-0.240535	0.387834	1	15
PCT_EOS	k__Bacteria.p__Firmicutes.c__Clostridia.o__Clostridiales.f__Veillonellaceae.g__Veillonella	-0.263443	0.342772	1	15
PCT_EOS	k__Bacteria.p__Firmicutes.c__Clostridia.o__Clostridiales.f__.Mogibacteriaceae..g__	0.489143	0.0642497	1	13
PCT_EOS	k__Bacteria.p__Firmicutes.c__Clostridia.o__Clostridiales.f__.Mogibacteriaceae..g__Anaerovorax	0.732903	0.00188176	1	10
PCT_EOS	k__Bacteria.p__Firmicutes.c__Clostridia.o__Clostridiales.f__.Mogibacteriaceae..g__Mogibacterium	0.356985	0.191486	1	15
PCT_EOS	k__Bacteria.p__Firmicutes.c__Clostridia.o__Clostridiales.f__.Tissierellaceae..g__Parvimonas	0.549853	0.0337127	1	12
PCT_EOS	k__Bacteria.p__Firmicutes.c__Erysipelotrichi.o__Erysipelotrichales.f__Erysipelotrichaceae.g__Bulleidia	0.284442	0.304188	1	14
PCT_EOS	k__Bacteria.p__Fusobacteria.c__Fusobacteriia.o__Fusobacteriales.f__Fusobacteriaceae.g__Fusobacterium	0.419982	0.119098	1	15
PCT_EOS	k__Bacteria.p__Fusobacteria.c__Fusobacteriia.o__Fusobacteriales.f__Leptotrichiaceae.g__Leptotrichia	-0.446708	0.0950611	1	15
PCT_EOS	k__Bacteria.p__Proteobacteria.c__Betaproteobacteria.o__Burkholderiales.f__Burkholderiaceae.g__Lautropia	-0.209276	0.454125	1	8
PCT_EOS	k__Bacteria.p__Proteobacteria.c__Betaproteobacteria.o__Neisseriales.f__Neisseriaceae.g__	0.0754733	0.789216	1	13
PCT_EOS	k__Bacteria.p__Proteobacteria.c__Betaproteobacteria.o__Neisseriales.f__Neisseriaceae.g__Eikenella	-0.0881297	0.754796	1	12
PCT_EOS	k__Bacteria.p__Proteobacteria.c__Betaproteobacteria.o__Neisseriales.f__Neisseriaceae.g__Kingella	0.387875	0.15313	1	13
PCT_EOS	k__Bacteria.p__Proteobacteria.c__Betaproteobacteria.o__Neisseriales.f__Neisseriaceae.g__Neisseria	-0.127904	0.649637	1	15
PCT_EOS	k__Bacteria.p__Proteobacteria.c__Epsilonproteobacteria.o__Campylobacterales.f__Campylobacteraceae.g__Campylobacter	0.0114541	0.967684	1	15
PCT_EOS	k__Bacteria.p__Proteobacteria.c__Gammaproteobacteria.o__Aeromonadales.f__Succinivibrionaceae.g__Succinivibrio	0.0986013	0.726635	1	8
PCT_EOS	k__Bacteria.p__Proteobacteria.c__Gammaproteobacteria.o__Cardiobacteriales.f__Cardiobacteriaceae.g__Cardiobacterium	-0.315911	0.25136	1	11
PCT_EOS	k__Bacteria.p__Proteobacteria.c__Gammaproteobacteria.o__Enterobacteriales.f__Enterobacteriaceae.g__	-0.397074	0.142785	1	15
PCT_EOS	k__Bacteria.p__Proteobacteria.c__Gammaproteobacteria.o__Pasteurellales.f__Pasteurellaceae.g__Aggregatibacter	0.195848	0.484218	1	13
PCT_EOS	k__Bacteria.p__Proteobacteria.c__Gammaproteobacteria.o__Pasteurellales.f__Pasteurellaceae.g__Haemophilus	0.110723	0.694441	1	15
PCT_EOS	k__Bacteria.p__Proteobacteria.c__Gammaproteobacteria.o__Pseudomonadales.f__Pseudomonadaceae.g__Pseudomonas	-0.339108	0.216285	1	12
PCT_EOS	k__Bacteria.p__Spirochaetes.c__Spirochaetes.o__Spirochaetales.f__Spirochaetaceae.g__Treponema	0.232899	0.403527	1	15
PCT_EOS	k__Bacteria.p__Synergistetes.c__Synergistia.o__Synergistales.f__Dethiosulfovibrionaceae.g__TG5	0.599965	0.0180586	1	13
PCT_EOS	k__Bacteria.p__TM7.c__TM7.3.o__.f__.g__	0.466847	0.0793652	1	8
PCT_EOS	k__Bacteria.p__Tenericutes.c__Mollicutes.o__Mycoplasmatales.f__Mycoplasmataceae.g__Mycoplasma	0.431488	0.108287	1	11
PCT_EOS	k__Bacteria.p__Verrucomicrobia.c__Verruco.5.o__WCHB1.41.f__RFP12.g__	-0.04427	0.875515	1	8
NA.	Unassigned.Other.Other.Other.Other.Other	-0.277741	0.316214	1	15
NA.	k__Bacteria.p__Actinobacteria.c__Actinobacteria.o__Actinomycetales.f__Actinomycetaceae.Other	-0.0587715	0.835188	1	10
NA.	k__Bacteria.p__Actinobacteria.c__Actinobacteria.o__Actinomycetales.f__Actinomycetaceae.g__	0.151807	0.589138	1	9
NA.	k__Bacteria.p__Actinobacteria.c__Actinobacteria.o__Actinomycetales.f__Actinomycetaceae.g__Actinomyces	-0.0288562	0.91869	1	15
NA.	k__Bacteria.p__Actinobacteria.c__Actinobacteria.o__Actinomycetales.f__Actinomycetaceae.g__Arcanobacterium	-0.174704	0.533452	1	11
NA.	k__Bacteria.p__Actinobacteria.c__Actinobacteria.o__Actinomycetales.f__Corynebacteriaceae.g__Corynebacterium	0.23085	0.407794	1	15
NA.	k__Bacteria.p__Actinobacteria.c__Actinobacteria.o__Actinomycetales.f__Micrococcaceae.Other	0.171975	0.539965	1	11
NA.	k__Bacteria.p__Actinobacteria.c__Actinobacteria.o__Actinomycetales.f__Micrococcaceae.g__	-0.189369	0.499071	1	14
NA.	k__Bacteria.p__Actinobacteria.c__Actinobacteria.o__Actinomycetales.f__Micrococcaceae.g__Rothia	-0.42563	0.113703	1	15
NA.	k__Bacteria.p__Actinobacteria.c__Actinobacteria.o__Bifidobacteriales.f__Bifidobacteriaceae.g__	0.178701	0.523979	1	8
NA.	k__Bacteria.p__Actinobacteria.c__Actinobacteria.o__Bifidobacteriales.f__Bifidobacteriaceae.g__Bifidobacterium	-0.487716	0.0651491	1	11
NA.	k__Bacteria.p__Actinobacteria.c__Actinobacteria.o__Bifidobacteriales.f__Bifidobacteriaceae.g__Scardovia	-0.218863	0.433223	1	9
NA.	k__Bacteria.p__Actinobacteria.c__Coriobacteriia.o__Coriobacteriales.f__Coriobacteriaceae.g__	0.289599	0.29512	1	12
NA.	k__Bacteria.p__Actinobacteria.c__Coriobacteriia.o__Coriobacteriales.f__Coriobacteriaceae.g__Atopobium	0.16412	0.5589	1	15
NA.	k__Bacteria.p__Bacteroidetes.c__Bacteroidia.o__Bacteroidales.f__.g__	0.555483	0.0315723	1	14
NA.	k__Bacteria.p__Bacteroidetes.c__Bacteroidia.o__Bacteroidales.f__Bacteroidaceae.g__Bacteroides	0.277557	0.316549	1	8
NA.	k__Bacteria.p__Bacteroidetes.c__Bacteroidia.o__Bacteroidales.f__Porphyromonadaceae.g__Paludibacter	-0.0919793	0.744408	1	14
NA.	k__Bacteria.p__Bacteroidetes.c__Bacteroidia.o__Bacteroidales.f__Porphyromonadaceae.g__Porphyromonas	0.288562	0.296929	1	15
NA.	k__Bacteria.p__Bacteroidetes.c__Bacteroidia.o__Bacteroidales.f__Porphyromonadaceae.g__Tannerella	0.0252492	0.928828	1	15
NA.	k__Bacteria.p__Bacteroidetes.c__Bacteroidia.o__Bacteroidales.f__Prevotellaceae.g__Prevotella	0.705174	0.00332005	1	15
NA.	k__Bacteria.p__Bacteroidetes.c__Bacteroidia.o__Bacteroidales.f__RF16.g__	0.628649	0.0120658	1	9
NA.	k__Bacteria.p__Bacteroidetes.c__Bacteroidia.o__Bacteroidales.f__S24.7.g__	0.309372	0.26184	1	11
NA.	k__Bacteria.p__Bacteroidetes.c__Bacteroidia.o__Bacteroidales.f__.Paraprevotellaceae..g__CF231	0.56324	0.0287928	1	11
NA.	k__Bacteria.p__Bacteroidetes.c__Bacteroidia.o__Bacteroidales.f__.Paraprevotellaceae..g__.Prevotella.	-0.171334	0.541499	1	15
NA.	k__Bacteria.p__Bacteroidetes.c__Bacteroidia.o__Bacteroidales.f__p.2534.18B5.g__	-0.0836472	0.766941	1	8
NA.	k__Bacteria.p__Bacteroidetes.c__Flavobacteriia.o__Flavobacteriales.f__Flavobacteriaceae.g__Capnocytophaga	-0.0234457	0.933901	1	15
NA.	k__Bacteria.p__Bacteroidetes.c__Flavobacteriia.o__Flavobacteriales.f__.Weeksellaceae..g__	-0.204882	0.463869	1	13
NA.	k__Bacteria.p__Cyanobacteria.c__4C0d.2.o__YS2.f__.g__	0.418236	0.120801	1	8
NA.	k__Bacteria.p__Cyanobacteria.c__Chloroplast.o__Streptophyta.f__.g__	0.252391	0.364132	1	9
NA.	k__Bacteria.p__Firmicutes.c__Bacilli.Other.Other.Other	-0.366114	0.179563	1	15
NA.	k__Bacteria.p__Firmicutes.c__Bacilli.o__Bacillales.Other.Other	-0.200369	0.473982	1	13
NA.	k__Bacteria.p__Firmicutes.c__Bacilli.o__Bacillales.f__Bacillaceae.g__Bacillus	0.259706	0.349914	1	15
NA.	k__Bacteria.p__Firmicutes.c__Bacilli.o__Bacillales.f__Planococcaceae.g__	0.0874493	0.756636	1	8
NA.	k__Bacteria.p__Firmicutes.c__Bacilli.o__Gemellales.Other.Other	-0.35561	0.193324	1	13
NA.	k__Bacteria.p__Firmicutes.c__Bacilli.o__Gemellales.f__Gemellaceae.Other	-0.0505436	0.858028	1	13
NA.	k__Bacteria.p__Firmicutes.c__Bacilli.o__Gemellales.f__Gemellaceae.g__	-0.0973898	0.729877	1	15
NA.	k__Bacteria.p__Firmicutes.c__Bacilli.o__Gemellales.f__Gemellaceae.g__Gemella	0.0216422	0.938977	1	14
NA.	k__Bacteria.p__Firmicutes.c__Bacilli.o__Lactobacillales.Other.Other	0.0198387	0.944054	1	15
NA.	k__Bacteria.p__Firmicutes.c__Bacilli.o__Lactobacillales.f__.g__	0.121019	0.667466	1	11
NA.	k__Bacteria.p__Firmicutes.c__Bacilli.o__Lactobacillales.f__Aerococcaceae.Other	0.491743	0.0626343	1	9
NA.	k__Bacteria.p__Firmicutes.c__Bacilli.o__Lactobacillales.f__Carnobacteriaceae.Other	-0.178548	0.52434	1	15
NA.	k__Bacteria.p__Firmicutes.c__Bacilli.o__Lactobacillales.f__Carnobacteriaceae.g__Granulicatella	-0.119032	0.672644	1	15
NA.	k__Bacteria.p__Firmicutes.c__Bacilli.o__Lactobacillales.f__Enterococcaceae.Other	0.316748	0.250036	1	12
NA.	k__Bacteria.p__Firmicutes.c__Bacilli.o__Lactobacillales.f__Enterococcaceae.g__Enterococcus	-0.301187	0.275327	1	15
NA.	k__Bacteria.p__Firmicutes.c__Bacilli.o__Lactobacillales.f__Enterococcaceae.g__Vagococcus	0.101359	0.71927	1	12
NA.	k__Bacteria.p__Firmicutes.c__Bacilli.o__Lactobacillales.f__Lactobacillaceae.g__Lactobacillus	0.104604	0.710635	1	15
NA.	k__Bacteria.p__Firmicutes.c__Bacilli.o__Lactobacillales.f__Streptococcaceae.g__	-0.0811582	0.773707	1	15
NA.	k__Bacteria.p__Firmicutes.c__Bacilli.o__Lactobacillales.f__Streptococcaceae.g__Streptococcus	-0.753869	0.00116928	1	15
NA.	k__Bacteria.p__Firmicutes.c__Clostridia.o__Clostridiales.Other.Other	0.480164	0.0700618	1	13
NA.	k__Bacteria.p__Firmicutes.c__Clostridia.o__Clostridiales.f__.g__	0.483342	0.067963	1	15
NA.	k__Bacteria.p__Firmicutes.c__Clostridia.o__Clostridiales.f__Clostridiaceae.g__	0.382115	0.159856	1	8
NA.	k__Bacteria.p__Firmicutes.c__Clostridia.o__Clostridiales.f__Lachnospiraceae.Other	0.312287	0.257136	1	13
NA.	k__Bacteria.p__Firmicutes.c__Clostridia.o__Clostridiales.f__Lachnospiraceae.g__	0.568107	0.0271455	1	15
NA.	k__Bacteria.p__Firmicutes.c__Clostridia.o__Clostridiales.f__Lachnospiraceae.g__Butyrivibrio	0.543897	0.0360934	1	9
NA.	k__Bacteria.p__Firmicutes.c__Clostridia.o__Clostridiales.f__Lachnospiraceae.g__Catonella	0.302991	0.27232	1	14
NA.	k__Bacteria.p__Firmicutes.c__Clostridia.o__Clostridiales.f__Lachnospiraceae.g__Moryella	0.714192	0.0027796	1	15
NA.	k__Bacteria.p__Firmicutes.c__Clostridia.o__Clostridiales.f__Lachnospiraceae.g__Oribacterium	0.315615	0.251828	1	15
NA.	k__Bacteria.p__Firmicutes.c__Clostridia.o__Clostridiales.f__Peptostreptococcaceae.g__	-0.026615	0.924988	1	8
NA.	k__Bacteria.p__Firmicutes.c__Clostridia.o__Clostridiales.f__Peptostreptococcaceae.g__Filifactor	0.268426	0.333379	1	11
NA.	k__Bacteria.p__Firmicutes.c__Clostridia.o__Clostridiales.f__Peptostreptococcaceae.g__Peptostreptococcus	0.394871	0.145218	1	10
NA.	k__Bacteria.p__Firmicutes.c__Clostridia.o__Clostridiales.f__Ruminococcaceae.g__	0.551876	0.0329315	1	15
NA.	k__Bacteria.p__Firmicutes.c__Clostridia.o__Clostridiales.f__Ruminococcaceae.g__Oscillospira	0.602366	0.0174835	1	11
NA.	k__Bacteria.p__Firmicutes.c__Clostridia.o__Clostridiales.f__Ruminococcaceae.g__Ruminococcus	0.460059	0.084432	1	8
NA.	k__Bacteria.p__Firmicutes.c__Clostridia.o__Clostridiales.f__Veillonellaceae.Other	0.331241	0.227812	1	13
NA.	k__Bacteria.p__Firmicutes.c__Clostridia.o__Clostridiales.f__Veillonellaceae.g__	0.309508	0.261619	1	12
NA.	k__Bacteria.p__Firmicutes.c__Clostridia.o__Clostridiales.f__Veillonellaceae.g__Dialister	0.324633	0.237787	1	15
NA.	k__Bacteria.p__Firmicutes.c__Clostridia.o__Clostridiales.f__Veillonellaceae.g__Megasphaera	0.387756	0.153267	1	15
NA.	k__Bacteria.p__Firmicutes.c__Clostridia.o__Clostridiales.f__Veillonellaceae.g__Phascolarctobacterium	0.175569	0.531395	1	12
NA.	k__Bacteria.p__Firmicutes.c__Clostridia.o__Clostridiales.f__Veillonellaceae.g__Schwartzia	0.0189538	0.946546	1	13
NA.	k__Bacteria.p__Firmicutes.c__Clostridia.o__Clostridiales.f__Veillonellaceae.g__Selenomonas	0.313812	0.254696	1	15
NA.	k__Bacteria.p__Firmicutes.c__Clostridia.o__Clostridiales.f__Veillonellaceae.g__Veillonella	0.324633	0.237787	1	15
NA.	k__Bacteria.p__Firmicutes.c__Clostridia.o__Clostridiales.f__.Mogibacteriaceae..g__	0.265354	0.339153	1	13
NA.	k__Bacteria.p__Firmicutes.c__Clostridia.o__Clostridiales.f__.Mogibacteriaceae..g__Anaerovorax	-0.21672	0.437852	1	10
NA.	k__Bacteria.p__Firmicutes.c__Clostridia.o__Clostridiales.f__.Mogibacteriaceae..g__Mogibacterium	0.281348	0.309707	1	15
NA.	k__Bacteria.p__Firmicutes.c__Clostridia.o__Clostridiales.f__.Tissierellaceae..g__Parvimonas	-0.153849	0.584077	1	12
NA.	k__Bacteria.p__Firmicutes.c__Erysipelotrichi.o__Erysipelotrichales.f__Erysipelotrichaceae.g__Bulleidia	0.302991	0.27232	1	14
NA.	k__Bacteria.p__Fusobacteria.c__Fusobacteriia.o__Fusobacteriales.f__Fusobacteriaceae.g__Fusobacterium	-0.0378738	0.893398	1	15
NA.	k__Bacteria.p__Fusobacteria.c__Fusobacteriia.o__Fusobacteriales.f__Leptotrichiaceae.g__Leptotrichia	0.0901758	0.74927	1	15
NA.	k__Bacteria.p__Proteobacteria.c__Betaproteobacteria.o__Burkholderiales.f__Burkholderiaceae.g__Lautropia	0.119768	0.670726	1	8
NA.	k__Bacteria.p__Proteobacteria.c__Betaproteobacteria.o__Neisseriales.f__Neisseriaceae.g__	0.0352	0.900888	1	13
NA.	k__Bacteria.p__Proteobacteria.c__Betaproteobacteria.o__Neisseriales.f__Neisseriaceae.g__Eikenella	0.0380098	0.893017	1	12
NA.	k__Bacteria.p__Proteobacteria.c__Betaproteobacteria.o__Neisseriales.f__Neisseriaceae.g__Kingella	-0.508143	0.0531154	1	13
NA.	k__Bacteria.p__Proteobacteria.c__Betaproteobacteria.o__Neisseriales.f__Neisseriaceae.g__Neisseria	0.0306598	0.913625	1	15
NA.	k__Bacteria.p__Proteobacteria.c__Epsilonproteobacteria.o__Campylobacterales.f__Campylobacteraceae.g__Campylobacter	0.275938	0.319496	1	15
NA.	k__Bacteria.p__Proteobacteria.c__Gammaproteobacteria.o__Aeromonadales.f__Succinivibrionaceae.g__Succinivibrio	0.482872	0.0682704	1	8
NA.	k__Bacteria.p__Proteobacteria.c__Gammaproteobacteria.o__Cardiobacteriales.f__Cardiobacteriaceae.g__Cardiobacterium	0.33758	0.218495	1	11
NA.	k__Bacteria.p__Proteobacteria.c__Gammaproteobacteria.o__Enterobacteriales.f__Enterobacteriaceae.g__	0.138871	0.621598	1	15
NA.	k__Bacteria.p__Proteobacteria.c__Gammaproteobacteria.o__Pasteurellales.f__Pasteurellaceae.g__Aggregatibacter	-0.138995	0.621283	1	13
NA.	k__Bacteria.p__Proteobacteria.c__Gammaproteobacteria.o__Pasteurellales.f__Pasteurellaceae.g__Haemophilus	0.211011	0.450305	1	15
NA.	k__Bacteria.p__Proteobacteria.c__Gammaproteobacteria.o__Pseudomonadales.f__Pseudomonadaceae.g__Pseudomonas	0.333038	0.225146	1	12
NA.	k__Bacteria.p__Spirochaetes.c__Spirochaetes.o__Spirochaetales.f__Spirochaetaceae.g__Treponema	0.587946	0.0211587	1	15
NA.	k__Bacteria.p__Synergistetes.c__Synergistia.o__Synergistales.f__Dethiosulfovibrionaceae.g__TG5	0.00270769	0.992359	1	13
NA.	k__Bacteria.p__TM7.c__TM7.3.o__.f__.g__	-0.138778	0.621832	1	8
NA.	k__Bacteria.p__Tenericutes.c__Mollicutes.o__Mycoplasmatales.f__Mycoplasmataceae.g__Mycoplasma	0.128299	0.648619	1	11
NA.	k__Bacteria.p__Verrucomicrobia.c__Verruco.5.o__WCHB1.41.f__RFP12.g__	0.522795	0.0455496	1	8
K	Unassigned.Other.Other.Other.Other.Other	0.243451	0.381929	1	15
K	k__Bacteria.p__Actinobacteria.c__Actinobacteria.o__Actinomycetales.f__Actinomycetaceae.Other	0.301573	0.274682	1	10
K	k__Bacteria.p__Actinobacteria.c__Actinobacteria.o__Actinomycetales.f__Actinomycetaceae.g__	0.23361	0.402052	1	9
K	k__Bacteria.p__Actinobacteria.c__Actinobacteria.o__Actinomycetales.f__Actinomycetaceae.g__Actinomyces	0.432399	0.107462	1	15
K	k__Bacteria.p__Actinobacteria.c__Actinobacteria.o__Actinomycetales.f__Actinomycetaceae.g__Arcanobacterium	0.376731	0.166318	1	11
K	k__Bacteria.p__Actinobacteria.c__Actinobacteria.o__Actinomycetales.f__Corynebacteriaceae.g__Corynebacterium	-0.0853896	0.762214	1	15
K	k__Bacteria.p__Actinobacteria.c__Actinobacteria.o__Actinomycetales.f__Micrococcaceae.Other	-0.359316	0.188394	1	11
K	k__Bacteria.p__Actinobacteria.c__Actinobacteria.o__Actinomycetales.f__Micrococcaceae.g__	-0.138077	0.623612	1	14
K	k__Bacteria.p__Actinobacteria.c__Actinobacteria.o__Actinomycetales.f__Micrococcaceae.g__Rothia	-0.218016	0.435049	1	15
K	k__Bacteria.p__Actinobacteria.c__Actinobacteria.o__Bifidobacteriales.f__Bifidobacteriaceae.g__	0.00383015	0.989191	1	8
K	k__Bacteria.p__Actinobacteria.c__Actinobacteria.o__Bifidobacteriales.f__Bifidobacteriaceae.g__Bifidobacterium	0.239238	0.390476	1	11
K	k__Bacteria.p__Actinobacteria.c__Actinobacteria.o__Bifidobacteriales.f__Bifidobacteriaceae.g__Scardovia	-0.121965	0.665007	1	9
K	k__Bacteria.p__Actinobacteria.c__Coriobacteriia.o__Coriobacteriales.f__Coriobacteriaceae.g__	0.103929	0.712428	1	12
K	k__Bacteria.p__Actinobacteria.c__Coriobacteriia.o__Coriobacteriales.f__Coriobacteriaceae.g__Atopobium	0.0654048	0.816862	1	15
K	k__Bacteria.p__Bacteroidetes.c__Bacteroidia.o__Bacteroidales.f__.g__	-0.0763056	0.786941	1	14
K	k__Bacteria.p__Bacteroidetes.c__Bacteroidia.o__Bacteroidales.f__Bacteroidaceae.g__Bacteroides	-0.189593	0.498555	1	8
K	k__Bacteria.p__Bacteroidetes.c__Bacteroidia.o__Bacteroidales.f__Porphyromonadaceae.g__Paludibacter	0.543223	0.0363705	1	14
K	k__Bacteria.p__Bacteroidetes.c__Bacteroidia.o__Bacteroidales.f__Porphyromonadaceae.g__Porphyromonas	0.445116	0.0963883	1	15
K	k__Bacteria.p__Bacteroidetes.c__Bacteroidia.o__Bacteroidales.f__Porphyromonadaceae.g__Tannerella	0.643148	0.00969637	1	15
K	k__Bacteria.p__Bacteroidetes.c__Bacteroidia.o__Bacteroidales.f__Prevotellaceae.g__Prevotella	-0.0109008	0.969244	1	15
K	k__Bacteria.p__Bacteroidetes.c__Bacteroidia.o__Bacteroidales.f__RF16.g__	-0.34244	0.211516	1	9
K	k__Bacteria.p__Bacteroidetes.c__Bacteroidia.o__Bacteroidales.f__S24.7.g__	0	1	1	11
K	k__Bacteria.p__Bacteroidetes.c__Bacteroidia.o__Bacteroidales.f__.Paraprevotellaceae..g__CF231	-0.572888	0.025598	1	11
K	k__Bacteria.p__Bacteroidetes.c__Bacteroidia.o__Bacteroidales.f__.Paraprevotellaceae..g__.Prevotella.	0.583193	0.0224909	1	15
K	k__Bacteria.p__Bacteroidetes.c__Bacteroidia.o__Bacteroidales.f__p.2534.18B5.g__	0.208743	0.455301	1	8
K	k__Bacteria.p__Bacteroidetes.c__Flavobacteriia.o__Flavobacteriales.f__Flavobacteriaceae.g__Capnocytophaga	-0.288871	0.296389	1	15
K	k__Bacteria.p__Bacteroidetes.c__Flavobacteriia.o__Flavobacteriales.f__.Weeksellaceae..g__	-0.0918305	0.744809	1	13
K	k__Bacteria.p__Cyanobacteria.c__4C0d.2.o__YS2.f__.g__	0.0517071	0.854792	1	8
K	k__Bacteria.p__Cyanobacteria.c__Chloroplast.o__Streptophyta.f__.g__	0.143543	0.609794	1	9
K	k__Bacteria.p__Firmicutes.c__Bacilli.Other.Other.Other	0.368811	0.176135	1	15
K	k__Bacteria.p__Firmicutes.c__Bacilli.o__Bacillales.Other.Other	-0.17275	0.53811	1	13
K	k__Bacteria.p__Firmicutes.c__Bacilli.o__Bacillales.f__Bacillaceae.g__Bacillus	-0.199848	0.475156	1	15
K	k__Bacteria.p__Firmicutes.c__Bacilli.o__Bacillales.f__Planococcaceae.g__	-0.340884	0.213735	1	8
K	k__Bacteria.p__Firmicutes.c__Bacilli.o__Gemellales.Other.Other	0.300949	0.275725	1	13
K	k__Bacteria.p__Firmicutes.c__Bacilli.o__Gemellales.f__Gemellaceae.Other	0.490066	0.0636731	1	13
K	k__Bacteria.p__Firmicutes.c__Bacilli.o__Gemellales.f__Gemellaceae.g__	0.386979	0.154164	1	15
K	k__Bacteria.p__Firmicutes.c__Bacilli.o__Gemellales.f__Gemellaceae.g__Gemella	0.321574	0.242494	1	14
K	k__Bacteria.p__Firmicutes.c__Bacilli.o__Lactobacillales.Other.Other	-0.125359	0.656206	1	15
K	k__Bacteria.p__Firmicutes.c__Bacilli.o__Lactobacillales.f__.g__	-0.329984	0.22969	1	11
K	k__Bacteria.p__Firmicutes.c__Bacilli.o__Lactobacillales.f__Aerococcaceae.Other	-0.160431	0.56789	1	9
K	k__Bacteria.p__Firmicutes.c__Bacilli.o__Lactobacillales.f__Carnobacteriaceae.Other	0.0563208	0.841979	1	15
K	k__Bacteria.p__Firmicutes.c__Bacilli.o__Lactobacillales.f__Carnobacteriaceae.g__Granulicatella	0.223467	0.423363	1	15
K	k__Bacteria.p__Firmicutes.c__Bacilli.o__Lactobacillales.f__Enterococcaceae.Other	-0.0127633	0.963992	1	12
K	k__Bacteria.p__Firmicutes.c__Bacilli.o__Lactobacillales.f__Enterococcaceae.g__Enterococcus	0.145344	0.605269	1	15
K	k__Bacteria.p__Firmicutes.c__Bacilli.o__Lactobacillales.f__Enterococcaceae.g__Vagococcus	-0.144043	0.608538	1	12
K	k__Bacteria.p__Firmicutes.c__Bacilli.o__Lactobacillales.f__Lactobacillaceae.g__Lactobacillus	-0.0145344	0.958999	1	15
K	k__Bacteria.p__Firmicutes.c__Bacilli.o__Lactobacillales.f__Streptococcaceae.g__	0.0472368	0.867238	1	15
K	k__Bacteria.p__Firmicutes.c__Bacilli.o__Lactobacillales.f__Streptococcaceae.g__Streptococcus	0.26707	0.335921	1	15
K	k__Bacteria.p__Firmicutes.c__Clostridia.o__Clostridiales.Other.Other	-0.0154566	0.956399	1	13
K	k__Bacteria.p__Firmicutes.c__Clostridia.o__Clostridiales.f__.g__	0.0399696	0.887533	1	15
K	k__Bacteria.p__Firmicutes.c__Clostridia.o__Clostridiales.f__Clostridiaceae.g__	0.13597	0.628968	1	8
K	k__Bacteria.p__Firmicutes.c__Clostridia.o__Clostridiales.f__Lachnospiraceae.Other	-0.142746	0.611801	1	13
K	k__Bacteria.p__Firmicutes.c__Clostridia.o__Clostridiales.f__Lachnospiraceae.g__	0.0236184	0.933415	1	15
K	k__Bacteria.p__Firmicutes.c__Clostridia.o__Clostridiales.f__Lachnospiraceae.g__Butyrivibrio	0.1351	0.631187	1	9
K	k__Bacteria.p__Firmicutes.c__Clostridia.o__Clostridiales.f__Lachnospiraceae.g__Catonella	0.328841	0.231404	1	14
K	k__Bacteria.p__Firmicutes.c__Clostridia.o__Clostridiales.f__Lachnospiraceae.g__Moryella	-0.0763056	0.786941	1	15
K	k__Bacteria.p__Firmicutes.c__Clostridia.o__Clostridiales.f__Lachnospiraceae.g__Oribacterium	0.277971	0.315798	1	15
K	k__Bacteria.p__Firmicutes.c__Clostridia.o__Clostridiales.f__Peptostreptococcaceae.g__	0.706663	0.00322549	1	8
K	k__Bacteria.p__Firmicutes.c__Clostridia.o__Clostridiales.f__Peptostreptococcaceae.g__Filifactor	0.289652	0.295026	1	11
K	k__Bacteria.p__Firmicutes.c__Clostridia.o__Clostridiales.f__Peptostreptococcaceae.g__Peptostreptococcus	0.318224	0.247715	1	10
K	k__Bacteria.p__Firmicutes.c__Clostridia.o__Clostridiales.f__Ruminococcaceae.g__	-0.0617712	0.82689	1	15
K	k__Bacteria.p__Firmicutes.c__Clostridia.o__Clostridiales.f__Ruminococcaceae.g__Oscillospira	-0.0815793	0.772561	1	11
K	k__Bacteria.p__Firmicutes.c__Clostridia.o__Clostridiales.f__Ruminococcaceae.g__Ruminococcus	-0.212573	0.44688	1	8
K	k__Bacteria.p__Firmicutes.c__Clostridia.o__Clostridiales.f__Veillonellaceae.Other	0.268218	0.333768	1	13
K	k__Bacteria.p__Firmicutes.c__Clostridia.o__Clostridiales.f__Veillonellaceae.g__	0.180509	0.519718	1	12
K	k__Bacteria.p__Firmicutes.c__Clostridia.o__Clostridiales.f__Veillonellaceae.g__Dialister	-0.0472368	0.867238	1	15
K	k__Bacteria.p__Firmicutes.c__Clostridia.o__Clostridiales.f__Veillonellaceae.g__Megasphaera	0.327024	0.234146	1	15
K	k__Bacteria.p__Firmicutes.c__Clostridia.o__Clostridiales.f__Veillonellaceae.g__Phascolarctobacterium	0.0291732	0.917799	1	12
K	k__Bacteria.p__Firmicutes.c__Clostridia.o__Clostridiales.f__Veillonellaceae.g__Schwartzia	0.38096	0.161229	1	13
K	k__Bacteria.p__Firmicutes.c__Clostridia.o__Clostridiales.f__Veillonellaceae.g__Selenomonas	0.0054504	0.984619	1	15
K	k__Bacteria.p__Firmicutes.c__Clostridia.o__Clostridiales.f__Veillonellaceae.g__Veillonella	-0.472368	0.075407	1	15
K	k__Bacteria.p__Firmicutes.c__Clostridia.o__Clostridiales.f__.Mogibacteriaceae..g__	0.533708	0.0404554	1	13
K	k__Bacteria.p__Firmicutes.c__Clostridia.o__Clostridiales.f__.Mogibacteriaceae..g__Anaerovorax	0.740056	0.00160765	1	10
K	k__Bacteria.p__Firmicutes.c__Clostridia.o__Clostridiales.f__.Mogibacteriaceae..g__Mogibacterium	0.366994	0.178439	1	15
K	k__Bacteria.p__Firmicutes.c__Clostridia.o__Clostridiales.f__.Tissierellaceae..g__Parvimonas	0.59258	0.0199187	1	12
K	k__Bacteria.p__Firmicutes.c__Erysipelotrichi.o__Erysipelotrichales.f__Erysipelotrichaceae.g__Bulleidia	0.394246	0.145914	1	14
K	k__Bacteria.p__Fusobacteria.c__Fusobacteriia.o__Fusobacteriales.f__Fusobacteriaceae.g__Fusobacterium	0.503254	0.0558341	1	15
K	k__Bacteria.p__Fusobacteria.c__Fusobacteriia.o__Fusobacteriales.f__Leptotrichiaceae.g__Leptotrichia	-0.0345192	0.902797	1	15
K	k__Bacteria.p__Proteobacteria.c__Betaproteobacteria.o__Burkholderiales.f__Burkholderiaceae.g__Lautropia	-0.233639	0.401991	1	8
K	k__Bacteria.p__Proteobacteria.c__Betaproteobacteria.o__Neisseriales.f__Neisseriaceae.g__	0.0590988	0.834282	1	13
K	k__Bacteria.p__Proteobacteria.c__Betaproteobacteria.o__Neisseriales.f__Neisseriaceae.g__Eikenella	-0.0309965	0.912679	1	12
K	k__Bacteria.p__Proteobacteria.c__Betaproteobacteria.o__Neisseriales.f__Neisseriaceae.g__Kingella	0.0872844	0.757082	1	13
K	k__Bacteria.p__Proteobacteria.c__Betaproteobacteria.o__Neisseriales.f__Neisseriaceae.g__Neisseria	-0.036336	0.897705	1	15
K	k__Bacteria.p__Proteobacteria.c__Epsilonproteobacteria.o__Campylobacterales.f__Campylobacteraceae.g__Campylobacter	0.365177	0.180763	1	15
K	k__Bacteria.p__Proteobacteria.c__Gammaproteobacteria.o__Aeromonadales.f__Succinivibrionaceae.g__Succinivibrio	-0.049792	0.86012	1	8
K	k__Bacteria.p__Proteobacteria.c__Gammaproteobacteria.o__Cardiobacteriales.f__Cardiobacteriaceae.g__Cardiobacterium	-0.12741	0.650908	1	11
K	k__Bacteria.p__Proteobacteria.c__Gammaproteobacteria.o__Enterobacteriales.f__Enterobacteriaceae.g__	-0.219833	0.431136	1	15
K	k__Bacteria.p__Proteobacteria.c__Gammaproteobacteria.o__Pasteurellales.f__Pasteurellaceae.g__Aggregatibacter	0.328226	0.23233	1	13
K	k__Bacteria.p__Proteobacteria.c__Gammaproteobacteria.o__Pasteurellales.f__Pasteurellaceae.g__Haemophilus	0.170779	0.542828	1	15
K	k__Bacteria.p__Proteobacteria.c__Gammaproteobacteria.o__Pseudomonadales.f__Pseudomonadaceae.g__Pseudomonas	-0.0237032	0.933177	1	12
K	k__Bacteria.p__Spirochaetes.c__Spirochaetes.o__Spirochaetales.f__Spirochaetaceae.g__Treponema	-0.027252	0.923197	1	15
K	k__Bacteria.p__Synergistetes.c__Synergistia.o__Synergistales.f__Dethiosulfovibrionaceae.g__TG5	0.673727	0.00589136	1	13
K	k__Bacteria.p__TM7.c__TM7.3.o__.f__.g__	0.720069	0.00246702	1	8
K	k__Bacteria.p__Tenericutes.c__Mollicutes.o__Mycoplasmatales.f__Mycoplasmataceae.g__Mycoplasma	0.54264	0.0366118	1	11
K	k__Bacteria.p__Verrucomicrobia.c__Verruco.5.o__WCHB1.41.f__RFP12.g__	-0.210658	0.451081	1	8
CL	Unassigned.Other.Other.Other.Other.Other	-0.381237	0.160899	1	15
CL	k__Bacteria.p__Actinobacteria.c__Actinobacteria.o__Actinomycetales.f__Actinomycetaceae.Other	0.104878	0.709907	1	10
CL	k__Bacteria.p__Actinobacteria.c__Actinobacteria.o__Actinomycetales.f__Actinomycetaceae.g__	0.363883	0.182431	1	9
CL	k__Bacteria.p__Actinobacteria.c__Actinobacteria.o__Actinomycetales.f__Actinomycetaceae.g__Actinomyces	0.140931	0.616382	1	15
CL	k__Bacteria.p__Actinobacteria.c__Actinobacteria.o__Actinomycetales.f__Actinomycetaceae.g__Arcanobacterium	0.100274	0.722166	1	11
CL	k__Bacteria.p__Actinobacteria.c__Actinobacteria.o__Actinomycetales.f__Corynebacteriaceae.g__Corynebacterium	0.274635	0.32188	1	15
CL	k__Bacteria.p__Actinobacteria.c__Actinobacteria.o__Actinomycetales.f__Micrococcaceae.Other	0.107566	0.702779	1	11
CL	k__Bacteria.p__Actinobacteria.c__Actinobacteria.o__Actinomycetales.f__Micrococcaceae.g__	-0.216817	0.437642	1	14
CL	k__Bacteria.p__Actinobacteria.c__Actinobacteria.o__Actinomycetales.f__Micrococcaceae.g__Rothia	-0.486032	0.0662226	1	15
CL	k__Bacteria.p__Actinobacteria.c__Actinobacteria.o__Bifidobacteriales.f__Bifidobacteriaceae.g__	0.217118	0.43699	1	8
CL	k__Bacteria.p__Actinobacteria.c__Actinobacteria.o__Bifidobacteriales.f__Bifidobacteriaceae.g__Bifidobacterium	-0.522336	0.0457739	1	11
CL	k__Bacteria.p__Actinobacteria.c__Actinobacteria.o__Bifidobacteriales.f__Bifidobacteriaceae.g__Scardovia	-0.352686	0.197272	1	9
CL	k__Bacteria.p__Actinobacteria.c__Coriobacteriia.o__Coriobacteriales.f__Coriobacteriaceae.g__	0.271995	0.326742	1	12
CL	k__Bacteria.p__Actinobacteria.c__Coriobacteriia.o__Coriobacteriales.f__Coriobacteriaceae.g__Atopobium	0.151772	0.589224	1	15
CL	k__Bacteria.p__Bacteroidetes.c__Bacteroidia.o__Bacteroidales.f__.g__	0.422793	0.11639	1	14
CL	k__Bacteria.p__Bacteroidetes.c__Bacteroidia.o__Bacteroidales.f__Bacteroidaceae.g__Bacteroides	0.02095	0.940925	1	8
CL	k__Bacteria.p__Bacteroidetes.c__Bacteroidia.o__Bacteroidales.f__Porphyromonadaceae.g__Paludibacter	0.0433634	0.878046	1	14
CL	k__Bacteria.p__Bacteroidetes.c__Bacteroidia.o__Bacteroidales.f__Porphyromonadaceae.g__Porphyromonas	0.574565	0.0250714	1	15
CL	k__Bacteria.p__Bacteroidetes.c__Bacteroidia.o__Bacteroidales.f__Porphyromonadaceae.g__Tannerella	0.361362	0.185707	1	15
CL	k__Bacteria.p__Bacteroidetes.c__Bacteroidia.o__Bacteroidales.f__Prevotellaceae.g__Prevotella	0.502293	0.0563801	1	15
CL	k__Bacteria.p__Bacteroidetes.c__Bacteroidia.o__Bacteroidales.f__RF16.g__	0.449722	0.0925839	1	9
CL	k__Bacteria.p__Bacteroidetes.c__Bacteroidia.o__Bacteroidales.f__S24.7.g__	0.0291706	0.917807	1	11
CL	k__Bacteria.p__Bacteroidetes.c__Bacteroidia.o__Bacteroidales.f__.Paraprevotellaceae..g__CF231	0.273474	0.324012	1	11
CL	k__Bacteria.p__Bacteroidetes.c__Bacteroidia.o__Bacteroidales.f__.Paraprevotellaceae..g__.Prevotella.	0.182488	0.515074	1	15
CL	k__Bacteria.p__Bacteroidetes.c__Bacteroidia.o__Bacteroidales.f__p.2534.18B5.g__	-0.119986	0.670156	1	8
CL	k__Bacteria.p__Bacteroidetes.c__Flavobacteriia.o__Flavobacteriales.f__Flavobacteriaceae.g__Capnocytophaga	0.0451702	0.873002	1	15
CL	k__Bacteria.p__Bacteroidetes.c__Flavobacteriia.o__Flavobacteriales.f__.Weeksellaceae..g__	0.0307432	0.913391	1	13
CL	k__Bacteria.p__Cyanobacteria.c__4C0d.2.o__YS2.f__.g__	0.310441	0.260109	1	8
CL	k__Bacteria.p__Cyanobacteria.c__Chloroplast.o__Streptophyta.f__.g__	0.133424	0.635467	1	9
CL	k__Bacteria.p__Firmicutes.c__Bacilli.Other.Other.Other	-0.0451702	0.873002	1	15
CL	k__Bacteria.p__Firmicutes.c__Bacilli.o__Bacillales.Other.Other	-0.344505	0.208594	1	13
CL	k__Bacteria.p__Firmicutes.c__Bacilli.o__Bacillales.f__Bacillaceae.g__Bacillus	0.303544	0.271401	1	15
CL	k__Bacteria.p__Firmicutes.c__Bacilli.o__Bacillales.f__Planococcaceae.g__	-0.152364	0.587757	1	8
CL	k__Bacteria.p__Firmicutes.c__Bacilli.o__Gemellales.Other.Other	-0.00452106	0.987242	1	13
CL	k__Bacteria.p__Firmicutes.c__Bacilli.o__Gemellales.f__Gemellaceae.Other	0.196214	0.483386	1	13
CL	k__Bacteria.p__Firmicutes.c__Bacilli.o__Gemellales.f__Gemellaceae.g__	0.341487	0.212873	1	15
CL	k__Bacteria.p__Firmicutes.c__Bacilli.o__Gemellales.f__Gemellaceae.g__Gemella	0.33426	0.223345	1	14
CL	k__Bacteria.p__Firmicutes.c__Bacilli.o__Lactobacillales.Other.Other	0.153579	0.584746	1	15
CL	k__Bacteria.p__Firmicutes.c__Bacilli.o__Lactobacillales.f__.g__	-0.00729264	0.979422	1	11
CL	k__Bacteria.p__Firmicutes.c__Bacilli.o__Lactobacillales.f__Aerococcaceae.Other	0.544891	0.0356878	1	9
CL	k__Bacteria.p__Firmicutes.c__Bacilli.o__Lactobacillales.f__Carnobacteriaceae.Other	0.0813064	0.773304	1	15
CL	k__Bacteria.p__Firmicutes.c__Bacilli.o__Lactobacillales.f__Carnobacteriaceae.g__Granulicatella	0.252953	0.363028	1	15
CL	k__Bacteria.p__Firmicutes.c__Bacilli.o__Lactobacillales.f__Enterococcaceae.Other	0.0906648	0.747951	1	12
CL	k__Bacteria.p__Firmicutes.c__Bacilli.o__Lactobacillales.f__Enterococcaceae.g__Enterococcus	-0.321612	0.242435	1	15
CL	k__Bacteria.p__Firmicutes.c__Bacilli.o__Lactobacillales.f__Enterococcaceae.g__Vagococcus	0.0815984	0.772509	1	12
CL	k__Bacteria.p__Firmicutes.c__Bacilli.o__Lactobacillales.f__Lactobacillaceae.g__Lactobacillus	-0.29451	0.286632	1	15
CL	k__Bacteria.p__Firmicutes.c__Bacilli.o__Lactobacillales.f__Streptococcaceae.g__	0.0903405	0.748826	1	15
CL	k__Bacteria.p__Firmicutes.c__Bacilli.o__Lactobacillales.f__Streptococcaceae.g__Streptococcus	-0.668519	0.0064377	1	15
CL	k__Bacteria.p__Firmicutes.c__Clostridia.o__Clostridiales.Other.Other	0.353547	0.196105	1	13
CL	k__Bacteria.p__Firmicutes.c__Clostridia.o__Clostridiales.f__.g__	0.364975	0.181022	1	15
CL	k__Bacteria.p__Firmicutes.c__Clostridia.o__Clostridiales.f__Clostridiaceae.g__	0.156173	0.578341	1	8
CL	k__Bacteria.p__Firmicutes.c__Clostridia.o__Clostridiales.f__Lachnospiraceae.Other	-0.00994634	0.971936	1	13
CL	k__Bacteria.p__Firmicutes.c__Clostridia.o__Clostridiales.f__Lachnospiraceae.g__	0.551077	0.0332383	1	15
CL	k__Bacteria.p__Firmicutes.c__Clostridia.o__Clostridiales.f__Lachnospiraceae.g__Butyrivibrio	0.430128	0.109528	1	9
CL	k__Bacteria.p__Firmicutes.c__Clostridia.o__Clostridiales.f__Lachnospiraceae.g__Catonella	0.404725	0.134547	1	14
CL	k__Bacteria.p__Firmicutes.c__Clostridia.o__Clostridiales.f__Lachnospiraceae.g__Moryella	0.654065	0.00816554	1	15
CL	k__Bacteria.p__Firmicutes.c__Clostridia.o__Clostridiales.f__Lachnospiraceae.g__Oribacterium	0.242112	0.384634	1	15
CL	k__Bacteria.p__Firmicutes.c__Clostridia.o__Clostridiales.f__Peptostreptococcaceae.g__	0.268541	0.333164	1	8
CL	k__Bacteria.p__Firmicutes.c__Clostridia.o__Clostridiales.f__Peptostreptococcaceae.g__Filifactor	0.49043	0.0634462	1	11
CL	k__Bacteria.p__Firmicutes.c__Clostridia.o__Clostridiales.f__Peptostreptococcaceae.g__Peptostreptococcus	0.592469	0.0199479	1	10
CL	k__Bacteria.p__Firmicutes.c__Clostridia.o__Clostridiales.f__Ruminococcaceae.g__	0.390271	0.150389	1	15
CL	k__Bacteria.p__Firmicutes.c__Clostridia.o__Clostridiales.f__Ruminococcaceae.g__Oscillospira	0.313584	0.25506	1	11
CL	k__Bacteria.p__Firmicutes.c__Clostridia.o__Clostridiales.f__Ruminococcaceae.g__Ruminococcus	0.163791	0.559699	1	8
CL	k__Bacteria.p__Firmicutes.c__Clostridia.o__Clostridiales.f__Veillonellaceae.Other	0.241425	0.386028	1	13
CL	k__Bacteria.p__Firmicutes.c__Clostridia.o__Clostridiales.f__Veillonellaceae.g__	0.0815984	0.772509	1	12
CL	k__Bacteria.p__Firmicutes.c__Clostridia.o__Clostridiales.f__Veillonellaceae.g__Dialister	0.37401	0.16965	1	15
CL	k__Bacteria.p__Firmicutes.c__Clostridia.o__Clostridiales.f__Veillonellaceae.g__Megasphaera	0.332453	0.226012	1	15
CL	k__Bacteria.p__Firmicutes.c__Clostridia.o__Clostridiales.f__Veillonellaceae.g__Phascolarctobacterium	-0.0145064	0.959078	1	12
CL	k__Bacteria.p__Firmicutes.c__Clostridia.o__Clostridiales.f__Veillonellaceae.g__Schwartzia	0.113027	0.688374	1	13
CL	k__Bacteria.p__Firmicutes.c__Clostridia.o__Clostridiales.f__Veillonellaceae.g__Selenomonas	0.173454	0.536431	1	15
CL	k__Bacteria.p__Firmicutes.c__Clostridia.o__Clostridiales.f__Veillonellaceae.g__Veillonella	0.117443	0.676795	1	15
CL	k__Bacteria.p__Firmicutes.c__Clostridia.o__Clostridiales.f__.Mogibacteriaceae..g__	0.424076	0.11517	1	13
CL	k__Bacteria.p__Firmicutes.c__Clostridia.o__Clostridiales.f__.Mogibacteriaceae..g__Anaerovorax	-0.108558	0.700157	1	10
CL	k__Bacteria.p__Firmicutes.c__Clostridia.o__Clostridiales.f__.Mogibacteriaceae..g__Mogibacterium	0.410146	0.12891	1	15
CL	k__Bacteria.p__Firmicutes.c__Clostridia.o__Clostridiales.f__.Tissierellaceae..g__Parvimonas	0.126931	0.652146	1	12
CL	k__Bacteria.p__Firmicutes.c__Erysipelotrichi.o__Erysipelotrichales.f__Erysipelotrichaceae.g__Bulleidia	0.453509	0.0895354	1	14
CL	k__Bacteria.p__Fusobacteria.c__Fusobacteriia.o__Fusobacteriales.f__Fusobacteriaceae.g__Fusobacterium	0.231272	0.406914	1	15
CL	k__Bacteria.p__Fusobacteria.c__Fusobacteriia.o__Fusobacteriales.f__Leptotrichiaceae.g__Leptotrichia	0.139124	0.620955	1	15
CL	k__Bacteria.p__Proteobacteria.c__Betaproteobacteria.o__Burkholderiales.f__Burkholderiaceae.g__Lautropia	0.0780863	0.782078	1	8
CL	k__Bacteria.p__Proteobacteria.c__Betaproteobacteria.o__Neisseriales.f__Neisseriaceae.g__	0.186268	0.506254	1	13
CL	k__Bacteria.p__Proteobacteria.c__Betaproteobacteria.o__Neisseriales.f__Neisseriaceae.g__Eikenella	0.239355	0.390238	1	12
CL	k__Bacteria.p__Proteobacteria.c__Betaproteobacteria.o__Neisseriales.f__Neisseriaceae.g__Kingella	-0.39062	0.149992	1	13
CL	k__Bacteria.p__Proteobacteria.c__Betaproteobacteria.o__Neisseriales.f__Neisseriaceae.g__Neisseria	0.258374	0.35248	1	15
CL	k__Bacteria.p__Proteobacteria.c__Epsilonproteobacteria.o__Campylobacterales.f__Campylobacteraceae.g__Campylobacter	0.327032	0.234134	1	15
CL	k__Bacteria.p__Proteobacteria.c__Gammaproteobacteria.o__Aeromonadales.f__Succinivibrionaceae.g__Succinivibrio	0.194264	0.487832	1	8
CL	k__Bacteria.p__Proteobacteria.c__Gammaproteobacteria.o__Cardiobacteriales.f__Cardiobacteriaceae.g__Cardiobacterium	0.462171	0.0828316	1	11
CL	k__Bacteria.p__Proteobacteria.c__Gammaproteobacteria.o__Enterobacteriales.f__Enterobacteriaceae.g__	0.16442	0.558172	1	15
CL	k__Bacteria.p__Proteobacteria.c__Gammaproteobacteria.o__Pasteurellales.f__Pasteurellaceae.g__Aggregatibacter	0.323708	0.239204	1	13
CL	k__Bacteria.p__Proteobacteria.c__Gammaproteobacteria.o__Pasteurellales.f__Pasteurellaceae.g__Haemophilus	0.45893	0.0852972	1	15
CL	k__Bacteria.p__Proteobacteria.c__Gammaproteobacteria.o__Pseudomonadales.f__Pseudomonadaceae.g__Pseudomonas	0.35722	0.191173	1	12
CL	k__Bacteria.p__Spirochaetes.c__Spirochaetes.o__Spirochaetales.f__Spirochaetaceae.g__Treponema	0.493259	0.0617059	1	15
CL	k__Bacteria.p__Synergistetes.c__Synergistia.o__Synergistales.f__Dethiosulfovibrionaceae.g__TG5	0.317379	0.249043	1	13
CL	k__Bacteria.p__TM7.c__TM7.3.o__.f__.g__	-0.0266636	0.924851	1	8
CL	k__Bacteria.p__Tenericutes.c__Mollicutes.o__Mycoplasmatales.f__Mycoplasmataceae.g__Mycoplasma	0.414769	0.124232	1	11
CL	k__Bacteria.p__Verrucomicrobia.c__Verruco.5.o__WCHB1.41.f__RFP12.g__	0.224736	0.420664	1	8
HCO3	Unassigned.Other.Other.Other.Other.Other	0.327877	0.252451	1	15
HCO3	k__Bacteria.p__Actinobacteria.c__Actinobacteria.o__Actinomycetales.f__Actinomycetaceae.Other	-0.344979	0.227058	1	10
HCO3	k__Bacteria.p__Actinobacteria.c__Actinobacteria.o__Actinomycetales.f__Actinomycetaceae.g__	0.0834749	0.776633	1	9
HCO3	k__Bacteria.p__Actinobacteria.c__Actinobacteria.o__Actinomycetales.f__Actinomycetaceae.g__Actinomyces	-0.224088	0.441203	1	15
HCO3	k__Bacteria.p__Actinobacteria.c__Actinobacteria.o__Actinomycetales.f__Actinomycetaceae.g__Arcanobacterium	-0.376859	0.184105	1	11
HCO3	k__Bacteria.p__Actinobacteria.c__Actinobacteria.o__Actinomycetales.f__Corynebacteriaceae.g__Corynebacterium	-0.224088	0.441203	1	15
HCO3	k__Bacteria.p__Actinobacteria.c__Actinobacteria.o__Actinomycetales.f__Micrococcaceae.Other	-0.0453185	0.87774	1	11
HCO3	k__Bacteria.p__Actinobacteria.c__Actinobacteria.o__Actinomycetales.f__Micrococcaceae.g__	0.356183	0.211315	1	14
HCO3	k__Bacteria.p__Actinobacteria.c__Actinobacteria.o__Actinomycetales.f__Micrococcaceae.g__Rothia	-0.0778412	0.791394	1	15
HCO3	k__Bacteria.p__Actinobacteria.c__Actinobacteria.o__Bifidobacteriales.f__Bifidobacteriaceae.g__	0.125212	0.669739	1	8
HCO3	k__Bacteria.p__Actinobacteria.c__Actinobacteria.o__Bifidobacteriales.f__Bifidobacteriaceae.g__Bifidobacterium	0.286681	0.32036	1	11
HCO3	k__Bacteria.p__Actinobacteria.c__Actinobacteria.o__Bifidobacteriales.f__Bifidobacteriaceae.g__Scardovia	0.122757	0.675889	1	9
HCO3	k__Bacteria.p__Actinobacteria.c__Coriobacteriia.o__Coriobacteriales.f__Coriobacteriaceae.g__	-0.122794	0.675797	1	12
HCO3	k__Bacteria.p__Actinobacteria.c__Coriobacteriia.o__Coriobacteriales.f__Coriobacteriaceae.g__Atopobium	0.0636883	0.828754	1	15
HCO3	k__Bacteria.p__Bacteroidetes.c__Bacteroidia.o__Bacteroidales.f__.g__	-0.18163	0.534311	1	14
HCO3	k__Bacteria.p__Bacteroidetes.c__Bacteroidia.o__Bacteroidales.f__Bacteroidaceae.g__Bacteroides	-0.0932002	0.751319	1	8
HCO3	k__Bacteria.p__Bacteroidetes.c__Bacteroidia.o__Bacteroidales.f__Porphyromonadaceae.g__Paludibacter	-0.162759	0.578252	1	14
HCO3	k__Bacteria.p__Bacteroidetes.c__Bacteroidia.o__Bacteroidales.f__Porphyromonadaceae.g__Porphyromonas	-0.143888	0.623601	1	15
HCO3	k__Bacteria.p__Bacteroidetes.c__Bacteroidia.o__Bacteroidales.f__Porphyromonadaceae.g__Tannerella	-0.214653	0.461162	1	15
HCO3	k__Bacteria.p__Bacteroidetes.c__Bacteroidia.o__Bacteroidales.f__Prevotellaceae.g__Prevotella	-0.1203	0.682064	1	15
HCO3	k__Bacteria.p__Bacteroidetes.c__Bacteroidia.o__Bacteroidales.f__RF16.g__	0.132684	0.651139	1	9
HCO3	k__Bacteria.p__Bacteroidetes.c__Bacteroidia.o__Bacteroidales.f__S24.7.g__	0.0453185	0.87774	1	11
HCO3	k__Bacteria.p__Bacteroidetes.c__Bacteroidia.o__Bacteroidales.f__.Paraprevotellaceae..g__CF231	0.0971398	0.741129	1	11
HCO3	k__Bacteria.p__Bacteroidetes.c__Bacteroidia.o__Bacteroidales.f__.Paraprevotellaceae..g__.Prevotella.	-0.176912	0.545158	1	15
HCO3	k__Bacteria.p__Bacteroidetes.c__Bacteroidia.o__Bacteroidales.f__p.2534.18B5.g__	0.0441926	0.880758	1	8
HCO3	k__Bacteria.p__Bacteroidetes.c__Flavobacteriia.o__Flavobacteriales.f__Flavobacteriaceae.g__Capnocytophaga	0.2807	0.331002	1	15
HCO3	k__Bacteria.p__Bacteroidetes.c__Flavobacteriia.o__Flavobacteriales.f__.Weeksellaceae..g__	0.347129	0.223982	1	13
HCO3	k__Bacteria.p__Cyanobacteria.c__4C0d.2.o__YS2.f__.g__	0.128465	0.661619	1	8
HCO3	k__Bacteria.p__Cyanobacteria.c__Chloroplast.o__Streptophyta.f__.g__	0.0265369	0.928248	1	9
HCO3	k__Bacteria.p__Firmicutes.c__Bacilli.Other.Other.Other	-0.294853	0.306136	1	15
HCO3	k__Bacteria.p__Firmicutes.c__Bacilli.o__Bacillales.Other.Other	-0.245588	0.397381	1	13
HCO3	k__Bacteria.p__Firmicutes.c__Bacilli.o__Bacillales.f__Bacillaceae.g__Bacillus	-0.393924	0.163428	1	15
HCO3	k__Bacteria.p__Firmicutes.c__Bacilli.o__Bacillales.f__Planococcaceae.g__	-0.0226703	0.938683	1	8
HCO3	k__Bacteria.p__Firmicutes.c__Bacilli.o__Gemellales.Other.Other	-0.155854	0.59469	1	13
HCO3	k__Bacteria.p__Firmicutes.c__Bacilli.o__Gemellales.f__Gemellaceae.Other	-0.184191	0.528463	1	13
HCO3	k__Bacteria.p__Firmicutes.c__Bacilli.o__Gemellales.f__Gemellaceae.g__	-0.0306647	0.91712	1	15
HCO3	k__Bacteria.p__Firmicutes.c__Bacilli.o__Gemellales.f__Gemellaceae.g__Gemella	-0.327877	0.252451	1	14
HCO3	k__Bacteria.p__Firmicutes.c__Bacilli.o__Lactobacillales.Other.Other	-0.143888	0.623601	1	15
HCO3	k__Bacteria.p__Firmicutes.c__Bacilli.o__Lactobacillales.f__.g__	-0.0834814	0.776616	1	11
HCO3	k__Bacteria.p__Firmicutes.c__Bacilli.o__Lactobacillales.f__Aerococcaceae.Other	0.234007	0.420696	1	9
HCO3	k__Bacteria.p__Firmicutes.c__Bacilli.o__Lactobacillales.f__Carnobacteriaceae.Other	-0.0825589	0.779029	1	15
HCO3	k__Bacteria.p__Firmicutes.c__Bacilli.o__Lactobacillales.f__Carnobacteriaceae.g__Granulicatella	-0.0117941	0.96808	1	15
HCO3	k__Bacteria.p__Firmicutes.c__Bacilli.o__Lactobacillales.f__Enterococcaceae.Other	-0.151131	0.606038	1	12
HCO3	k__Bacteria.p__Firmicutes.c__Bacilli.o__Lactobacillales.f__Enterococcaceae.g__Enterococcus	0.0259471	0.929839	1	15
HCO3	k__Bacteria.p__Firmicutes.c__Bacilli.o__Lactobacillales.f__Enterococcaceae.g__Vagococcus	-0.0308004	0.916754	1	12
HCO3	k__Bacteria.p__Firmicutes.c__Bacilli.o__Lactobacillales.f__Lactobacillaceae.g__Lactobacillus	0.271265	0.348189	1	15
HCO3	k__Bacteria.p__Firmicutes.c__Bacilli.o__Lactobacillales.f__Streptococcaceae.g__	-0.134453	0.646763	1	15
HCO3	k__Bacteria.p__Firmicutes.c__Bacilli.o__Lactobacillales.f__Streptococcaceae.g__Streptococcus	0.00707648	0.980845	1	15
HCO3	k__Bacteria.p__Firmicutes.c__Clostridia.o__Clostridiales.Other.Other	-0.0118071	0.968045	1	13
HCO3	k__Bacteria.p__Firmicutes.c__Clostridia.o__Clostridiales.f__.g__	0.0212294	0.942574	1	15
HCO3	k__Bacteria.p__Firmicutes.c__Clostridia.o__Clostridiales.f__Clostridiaceae.g__	0.0932954	0.751072	1	8
HCO3	k__Bacteria.p__Firmicutes.c__Clostridia.o__Clostridiales.f__Lachnospiraceae.Other	0.247677	0.39325	1	13
HCO3	k__Bacteria.p__Firmicutes.c__Clostridia.o__Clostridiales.f__Lachnospiraceae.g__	0.299571	0.298093	1	15
HCO3	k__Bacteria.p__Firmicutes.c__Clostridia.o__Clostridiales.f__Lachnospiraceae.g__Butyrivibrio	0.25288	0.383057	1	9
HCO3	k__Bacteria.p__Firmicutes.c__Clostridia.o__Clostridiales.f__Lachnospiraceae.g__Catonella	-0.167477	0.56713	1	14
HCO3	k__Bacteria.p__Firmicutes.c__Clostridia.o__Clostridiales.f__Lachnospiraceae.g__Moryella	0.375053	0.186386	1	15
HCO3	k__Bacteria.p__Firmicutes.c__Clostridia.o__Clostridiales.f__Lachnospiraceae.g__Oribacterium	0.0401	0.891738	1	15
HCO3	k__Bacteria.p__Firmicutes.c__Clostridia.o__Clostridiales.f__Peptostreptococcaceae.g__	-0.289676	0.315103	1	8
HCO3	k__Bacteria.p__Firmicutes.c__Clostridia.o__Clostridiales.f__Peptostreptococcaceae.g__Filifactor	-0.293377	0.308677	1	11
HCO3	k__Bacteria.p__Firmicutes.c__Clostridia.o__Clostridiales.f__Peptostreptococcaceae.g__Peptostreptococcus	0.0882517	0.764172	1	10
HCO3	k__Bacteria.p__Firmicutes.c__Clostridia.o__Clostridiales.f__Ruminococcaceae.g__	-0.0589706	0.841286	1	15
HCO3	k__Bacteria.p__Firmicutes.c__Clostridia.o__Clostridiales.f__Ruminococcaceae.g__Oscillospira	-0.0260619	0.929529	1	11
HCO3	k__Bacteria.p__Firmicutes.c__Clostridia.o__Clostridiales.f__Ruminococcaceae.g__Ruminococcus	0.0613786	0.834885	1	8
HCO3	k__Bacteria.p__Firmicutes.c__Clostridia.o__Clostridiales.f__Veillonellaceae.Other	-0.0401	0.891738	1	13
HCO3	k__Bacteria.p__Firmicutes.c__Clostridia.o__Clostridiales.f__Veillonellaceae.g__	-0.302262	0.293561	1	12
HCO3	k__Bacteria.p__Firmicutes.c__Clostridia.o__Clostridiales.f__Veillonellaceae.g__Dialister	-0.228806	0.431388	1	15
HCO3	k__Bacteria.p__Firmicutes.c__Clostridia.o__Clostridiales.f__Veillonellaceae.g__Megasphaera	-0.167477	0.56713	1	15
HCO3	k__Bacteria.p__Firmicutes.c__Clostridia.o__Clostridiales.f__Veillonellaceae.g__Phascolarctobacterium	0.154002	0.599129	1	12
HCO3	k__Bacteria.p__Firmicutes.c__Clostridia.o__Clostridiales.f__Veillonellaceae.g__Schwartzia	-0.429779	0.125093	1	13
HCO3	k__Bacteria.p__Firmicutes.c__Clostridia.o__Clostridiales.f__Veillonellaceae.g__Selenomonas	0.125018	0.670225	1	15
HCO3	k__Bacteria.p__Firmicutes.c__Clostridia.o__Clostridiales.f__Veillonellaceae.g__Veillonella	0.0825589	0.779029	1	15
HCO3	k__Bacteria.p__Firmicutes.c__Clostridia.o__Clostridiales.f__.Mogibacteriaceae..g__	-0.0212528	0.942511	1	13
HCO3	k__Bacteria.p__Firmicutes.c__Clostridia.o__Clostridiales.f__.Mogibacteriaceae..g__Anaerovorax	-0.190583	0.513991	1	10
HCO3	k__Bacteria.p__Firmicutes.c__Clostridia.o__Clostridiales.f__.Mogibacteriaceae..g__Mogibacterium	-0.0589706	0.841286	1	15
HCO3	k__Bacteria.p__Firmicutes.c__Clostridia.o__Clostridiales.f__.Tissierellaceae..g__Parvimonas	-0.154002	0.599129	1	12
HCO3	k__Bacteria.p__Firmicutes.c__Erysipelotrichi.o__Erysipelotrichales.f__Erysipelotrichaceae.g__Bulleidia	0.0636883	0.828754	1	14
HCO3	k__Bacteria.p__Fusobacteria.c__Fusobacteriia.o__Fusobacteriales.f__Fusobacteriaceae.g__Fusobacterium	-0.167477	0.56713	1	15
HCO3	k__Bacteria.p__Fusobacteria.c__Fusobacteriia.o__Fusobacteriales.f__Leptotrichiaceae.g__Leptotrichia	0.0967118	0.742234	1	15
HCO3	k__Bacteria.p__Proteobacteria.c__Betaproteobacteria.o__Burkholderiales.f__Burkholderiaceae.g__Lautropia	0	1	1	8
HCO3	k__Bacteria.p__Proteobacteria.c__Betaproteobacteria.o__Neisseriales.f__Neisseriaceae.g__	0.34203	0.231319	1	13
HCO3	k__Bacteria.p__Proteobacteria.c__Betaproteobacteria.o__Neisseriales.f__Neisseriaceae.g__Eikenella	0.306985	0.285704	1	12
HCO3	k__Bacteria.p__Proteobacteria.c__Betaproteobacteria.o__Neisseriales.f__Neisseriaceae.g__Kingella	0.174745	0.550171	1	13
HCO3	k__Bacteria.p__Proteobacteria.c__Betaproteobacteria.o__Neisseriales.f__Neisseriaceae.g__Neisseria	0.299571	0.298093	1	15
HCO3	k__Bacteria.p__Proteobacteria.c__Epsilonproteobacteria.o__Campylobacterales.f__Campylobacteraceae.g__Campylobacter	-0.148606	0.612139	1	15
HCO3	k__Bacteria.p__Proteobacteria.c__Gammaproteobacteria.o__Aeromonadales.f__Succinivibrionaceae.g__Succinivibrio	0.130123	0.657495	1	8
HCO3	k__Bacteria.p__Proteobacteria.c__Gammaproteobacteria.o__Cardiobacteriales.f__Cardiobacteriaceae.g__Cardiobacterium	0.395667	0.161406	1	11
HCO3	k__Bacteria.p__Proteobacteria.c__Gammaproteobacteria.o__Enterobacteriales.f__Enterobacteriaceae.g__	0.304288	0.290174	1	15
HCO3	k__Bacteria.p__Proteobacteria.c__Gammaproteobacteria.o__Pasteurellales.f__Pasteurellaceae.g__Aggregatibacter	-0.0944569	0.748064	1	13
HCO3	k__Bacteria.p__Proteobacteria.c__Gammaproteobacteria.o__Pasteurellales.f__Pasteurellaceae.g__Haemophilus	0.0967118	0.742234	1	15
HCO3	k__Bacteria.p__Proteobacteria.c__Gammaproteobacteria.o__Pseudomonadales.f__Pseudomonadaceae.g__Pseudomonas	0.422694	0.13213	1	12
HCO3	k__Bacteria.p__Spirochaetes.c__Spirochaetes.o__Spirochaetales.f__Spirochaetaceae.g__Treponema	-0.0919942	0.754446	1	15
HCO3	k__Bacteria.p__Synergistetes.c__Synergistia.o__Synergistales.f__Dethiosulfovibrionaceae.g__TG5	-0.198359	0.496631	1	13
HCO3	k__Bacteria.p__TM7.c__TM7.3.o__.f__.g__	-0.219146	0.451603	1	8
HCO3	k__Bacteria.p__Tenericutes.c__Mollicutes.o__Mycoplasmatales.f__Mycoplasmataceae.g__Mycoplasma	-0.243289	0.401956	1	11
HCO3	k__Bacteria.p__Verrucomicrobia.c__Verruco.5.o__WCHB1.41.f__RFP12.g__	0.0785646	0.789495	1	8
BUN	Unassigned.Other.Other.Other.Other.Other	-0.320392	0.244329	1	15
BUN	k__Bacteria.p__Actinobacteria.c__Actinobacteria.o__Actinomycetales.f__Actinomycetaceae.Other	-0.313367	0.255405	1	10
BUN	k__Bacteria.p__Actinobacteria.c__Actinobacteria.o__Actinomycetales.f__Actinomycetaceae.g__	0.114039	0.685715	1	9
BUN	k__Bacteria.p__Actinobacteria.c__Actinobacteria.o__Actinomycetales.f__Actinomycetaceae.g__Actinomyces	-0.390986	0.149577	1	15
BUN	k__Bacteria.p__Actinobacteria.c__Actinobacteria.o__Actinomycetales.f__Actinomycetaceae.g__Arcanobacterium	-0.362561	0.184144	1	11
BUN	k__Bacteria.p__Actinobacteria.c__Actinobacteria.o__Actinomycetales.f__Corynebacteriaceae.g__Corynebacterium	0.249797	0.369249	1	15
BUN	k__Bacteria.p__Actinobacteria.c__Actinobacteria.o__Actinomycetales.f__Micrococcaceae.Other	0.0703204	0.803338	1	11
BUN	k__Bacteria.p__Actinobacteria.c__Actinobacteria.o__Actinomycetales.f__Micrococcaceae.g__	0.103177	0.714429	1	14
BUN	k__Bacteria.p__Actinobacteria.c__Actinobacteria.o__Actinomycetales.f__Micrococcaceae.g__Rothia	-0.182822	0.51429	1	15
BUN	k__Bacteria.p__Actinobacteria.c__Actinobacteria.o__Bifidobacteriales.f__Bifidobacteriaceae.g__	-0.133562	0.635112	1	8
BUN	k__Bacteria.p__Actinobacteria.c__Actinobacteria.o__Bifidobacteriales.f__Bifidobacteriaceae.g__Bifidobacterium	-0.178084	0.525436	1	11
BUN	k__Bacteria.p__Actinobacteria.c__Actinobacteria.o__Bifidobacteriales.f__Bifidobacteriaceae.g__Scardovia	0.171058	0.54216	1	9
BUN	k__Bacteria.p__Actinobacteria.c__Coriobacteriia.o__Coriobacteriales.f__Coriobacteriaceae.g__	0.107181	0.703801	1	12
BUN	k__Bacteria.p__Actinobacteria.c__Coriobacteriia.o__Coriobacteriales.f__Coriobacteriaceae.g__Atopobium	0.0343923	0.903153	1	15
BUN	k__Bacteria.p__Bacteroidetes.c__Bacteroidia.o__Bacteroidales.f__.g__	0.244366	0.380086	1	14
BUN	k__Bacteria.p__Bacteroidetes.c__Bacteroidia.o__Bacteroidales.f__Bacteroidaceae.g__Bacteroides	0.240412	0.388084	1	8
BUN	k__Bacteria.p__Bacteroidetes.c__Bacteroidia.o__Bacteroidales.f__Porphyromonadaceae.g__Paludibacter	-0.0470632	0.867722	1	14
BUN	k__Bacteria.p__Bacteroidetes.c__Bacteroidia.o__Bacteroidales.f__Porphyromonadaceae.g__Porphyromonas	-0.0108607	0.969357	1	15
BUN	k__Bacteria.p__Bacteroidetes.c__Bacteroidia.o__Bacteroidales.f__Porphyromonadaceae.g__Tannerella	-0.260658	0.348088	1	15
BUN	k__Bacteria.p__Bacteroidetes.c__Bacteroidia.o__Bacteroidales.f__Prevotellaceae.g__Prevotella	0.257037	0.355065	1	15
BUN	k__Bacteria.p__Bacteroidetes.c__Bacteroidia.o__Bacteroidales.f__RF16.g__	0.512239	0.0509139	1	9
BUN	k__Bacteria.p__Bacteroidetes.c__Bacteroidia.o__Bacteroidales.f__S24.7.g__	0.157079	0.576109	1	11
BUN	k__Bacteria.p__Bacteroidetes.c__Bacteroidia.o__Bacteroidales.f__.Paraprevotellaceae..g__CF231	0.508681	0.0528225	1	11
BUN	k__Bacteria.p__Bacteroidetes.c__Bacteroidia.o__Bacteroidales.f__.Paraprevotellaceae..g__.Prevotella.	-0.363834	0.182493	1	15
BUN	k__Bacteria.p__Bacteroidetes.c__Bacteroidia.o__Bacteroidales.f__p.2534.18B5.g__	-0.0228964	0.935447	1	8
BUN	k__Bacteria.p__Bacteroidetes.c__Flavobacteriia.o__Flavobacteriales.f__Flavobacteriaceae.g__Capnocytophaga	0.44891	0.0932464	1	15
BUN	k__Bacteria.p__Bacteroidetes.c__Flavobacteriia.o__Flavobacteriales.f__.Weeksellaceae..g__	0.111422	0.692597	1	13
BUN	k__Bacteria.p__Cyanobacteria.c__4C0d.2.o__YS2.f__.g__	0.473193	0.0748282	1	8
BUN	k__Bacteria.p__Cyanobacteria.c__Chloroplast.o__Streptophyta.f__.g__	0.294444	0.286745	1	9
BUN	k__Bacteria.p__Firmicutes.c__Bacilli.Other.Other.Other	-0.44529	0.0962429	1	15
BUN	k__Bacteria.p__Firmicutes.c__Bacilli.o__Bacillales.Other.Other	0.287161	0.299387	1	13
BUN	k__Bacteria.p__Firmicutes.c__Bacilli.o__Bacillales.f__Bacillaceae.g__Bacillus	0.014481	0.959149	1	15
BUN	k__Bacteria.p__Firmicutes.c__Bacilli.o__Bacillales.f__Planococcaceae.g__	-0.0228964	0.935447	1	8
BUN	k__Bacteria.p__Firmicutes.c__Bacilli.o__Gemellales.Other.Other	-0.463805	0.0816081	1	13
BUN	k__Bacteria.p__Firmicutes.c__Bacilli.o__Gemellales.f__Gemellaceae.Other	-0.286255	0.300982	1	13
BUN	k__Bacteria.p__Firmicutes.c__Bacilli.o__Gemellales.f__Gemellaceae.g__	-0.354784	0.194435	1	15
BUN	k__Bacteria.p__Firmicutes.c__Bacilli.o__Gemellales.f__Gemellaceae.g__Gemella	-0.356594	0.192007	1	14
BUN	k__Bacteria.p__Firmicutes.c__Bacilli.o__Lactobacillales.Other.Other	-0.228075	0.413609	1	15
BUN	k__Bacteria.p__Firmicutes.c__Bacilli.o__Lactobacillales.f__.g__	0.119636	0.671069	1	11
BUN	k__Bacteria.p__Firmicutes.c__Bacilli.o__Lactobacillales.f__Aerococcaceae.Other	0.546825	0.0349081	1	9
BUN	k__Bacteria.p__Firmicutes.c__Bacilli.o__Lactobacillales.f__Carnobacteriaceae.Other	-0.309531	0.261583	1	15
BUN	k__Bacteria.p__Firmicutes.c__Bacilli.o__Lactobacillales.f__Carnobacteriaceae.g__Granulicatella	-0.255227	0.358582	1	15
BUN	k__Bacteria.p__Firmicutes.c__Bacilli.o__Lactobacillales.f__Enterococcaceae.Other	0.0435989	0.877388	1	12
BUN	k__Bacteria.p__Firmicutes.c__Bacilli.o__Lactobacillales.f__Enterococcaceae.g__Enterococcus	-0.555707	0.0314891	1	15
BUN	k__Bacteria.p__Firmicutes.c__Bacilli.o__Lactobacillales.f__Enterococcaceae.g__Vagococcus	0.0472321	0.867251	1	12
BUN	k__Bacteria.p__Firmicutes.c__Bacilli.o__Lactobacillales.f__Lactobacillaceae.g__Lactobacillus	0.492353	0.0622594	1	15
BUN	k__Bacteria.p__Firmicutes.c__Bacilli.o__Lactobacillales.f__Streptococcaceae.g__	-0.190063	0.49747	1	15
BUN	k__Bacteria.p__Firmicutes.c__Bacilli.o__Lactobacillales.f__Streptococcaceae.g__Streptococcus	-0.544847	0.0357058	1	15
BUN	k__Bacteria.p__Firmicutes.c__Clostridia.o__Clostridiales.Other.Other	0.194762	0.486694	1	13
BUN	k__Bacteria.p__Firmicutes.c__Clostridia.o__Clostridiales.f__.g__	0.175582	0.531365	1	15
BUN	k__Bacteria.p__Firmicutes.c__Clostridia.o__Clostridiales.f__Clostridiaceae.g__	0.307194	0.265389	1	8
BUN	k__Bacteria.p__Firmicutes.c__Clostridia.o__Clostridiales.f__Lachnospiraceae.Other	0.62505	0.0127182	1	13
BUN	k__Bacteria.p__Firmicutes.c__Clostridia.o__Clostridiales.f__Lachnospiraceae.g__	0.128519	0.648052	1	15
BUN	k__Bacteria.p__Firmicutes.c__Clostridia.o__Clostridiales.f__Lachnospiraceae.g__Butyrivibrio	0.412222	0.126795	1	9
BUN	k__Bacteria.p__Firmicutes.c__Clostridia.o__Clostridiales.f__Lachnospiraceae.g__Catonella	-0.0235316	0.93366	1	14
BUN	k__Bacteria.p__Firmicutes.c__Clostridia.o__Clostridiales.f__Lachnospiraceae.g__Moryella	0.400037	0.139555	1	15
BUN	k__Bacteria.p__Firmicutes.c__Clostridia.o__Clostridiales.f__Lachnospiraceae.g__Oribacterium	0.101367	0.71925	1	15
BUN	k__Bacteria.p__Firmicutes.c__Clostridia.o__Clostridiales.f__Peptostreptococcaceae.g__	-0.207976	0.456998	1	8
BUN	k__Bacteria.p__Firmicutes.c__Clostridia.o__Clostridiales.f__Peptostreptococcaceae.g__Filifactor	-0.162559	0.562697	1	11
BUN	k__Bacteria.p__Firmicutes.c__Clostridia.o__Clostridiales.f__Peptostreptococcaceae.g__Peptostreptococcus	0.195394	0.485253	1	10
BUN	k__Bacteria.p__Firmicutes.c__Clostridia.o__Clostridiales.f__Ruminococcaceae.g__	0.271518	0.327623	1	15
BUN	k__Bacteria.p__Firmicutes.c__Clostridia.o__Clostridiales.f__Ruminococcaceae.g__Oscillospira	0.327857	0.232886	1	11
BUN	k__Bacteria.p__Firmicutes.c__Clostridia.o__Clostridiales.f__Ruminococcaceae.g__Ruminococcus	0.467469	0.0789123	1	8
BUN	k__Bacteria.p__Firmicutes.c__Clostridia.o__Clostridiales.f__Veillonellaceae.Other	0.269949	0.330536	1	13
BUN	k__Bacteria.p__Firmicutes.c__Clostridia.o__Clostridiales.f__Veillonellaceae.g__	0.28521	0.302829	1	12
BUN	k__Bacteria.p__Firmicutes.c__Clostridia.o__Clostridiales.f__Veillonellaceae.g__Dialister	0.423568	0.115652	1	15
BUN	k__Bacteria.p__Firmicutes.c__Clostridia.o__Clostridiales.f__Veillonellaceae.g__Megasphaera	0.253417	0.362119	1	15
BUN	k__Bacteria.p__Firmicutes.c__Clostridia.o__Clostridiales.f__Veillonellaceae.g__Phascolarctobacterium	0.152596	0.58718	1	12
BUN	k__Bacteria.p__Firmicutes.c__Clostridia.o__Clostridiales.f__Veillonellaceae.g__Schwartzia	0.0289878	0.91832	1	13
BUN	k__Bacteria.p__Firmicutes.c__Clostridia.o__Clostridiales.f__Veillonellaceae.g__Selenomonas	0.586479	0.0215632	1	15
BUN	k__Bacteria.p__Firmicutes.c__Clostridia.o__Clostridiales.f__Veillonellaceae.g__Veillonella	0.255227	0.358582	1	15
BUN	k__Bacteria.p__Firmicutes.c__Clostridia.o__Clostridiales.f__.Mogibacteriaceae..g__	0.0498228	0.860034	1	13
BUN	k__Bacteria.p__Firmicutes.c__Clostridia.o__Clostridiales.f__.Mogibacteriaceae..g__Anaerovorax	-0.261754	0.345991	1	10
BUN	k__Bacteria.p__Firmicutes.c__Clostridia.o__Clostridiales.f__.Mogibacteriaceae..g__Mogibacterium	-0.0705947	0.802585	1	15
BUN	k__Bacteria.p__Firmicutes.c__Clostridia.o__Clostridiales.f__.Tissierellaceae..g__Parvimonas	-0.267043	0.335971	1	12
BUN	k__Bacteria.p__Firmicutes.c__Erysipelotrichi.o__Erysipelotrichales.f__Erysipelotrichaceae.g__Bulleidia	-0.117658	0.676232	1	14
BUN	k__Bacteria.p__Fusobacteria.c__Fusobacteriia.o__Fusobacteriales.f__Fusobacteriaceae.g__Fusobacterium	-0.0814555	0.772898	1	15
BUN	k__Bacteria.p__Fusobacteria.c__Fusobacteriia.o__Fusobacteriales.f__Leptotrichiaceae.g__Leptotrichia	0.0941263	0.738632	1	15
BUN	k__Bacteria.p__Proteobacteria.c__Betaproteobacteria.o__Burkholderiales.f__Burkholderiaceae.g__Lautropia	0.177447	0.526942	1	8
BUN	k__Bacteria.p__Proteobacteria.c__Betaproteobacteria.o__Neisseriales.f__Neisseriaceae.g__	0.318866	0.246708	1	13
BUN	k__Bacteria.p__Proteobacteria.c__Betaproteobacteria.o__Neisseriales.f__Neisseriaceae.g__Eikenella	0.339708	0.215421	1	12
BUN	k__Bacteria.p__Proteobacteria.c__Betaproteobacteria.o__Neisseriales.f__Neisseriaceae.g__Kingella	-0.25002	0.368807	1	13
BUN	k__Bacteria.p__Proteobacteria.c__Betaproteobacteria.o__Neisseriales.f__Neisseriaceae.g__Neisseria	0.329442	0.230501	1	15
BUN	k__Bacteria.p__Proteobacteria.c__Epsilonproteobacteria.o__Campylobacterales.f__Campylobacteraceae.g__Campylobacter	-0.00181012	0.994892	1	15
BUN	k__Bacteria.p__Proteobacteria.c__Gammaproteobacteria.o__Aeromonadales.f__Succinivibrionaceae.g__Succinivibrio	0.31101	0.259191	1	8
BUN	k__Bacteria.p__Proteobacteria.c__Gammaproteobacteria.o__Cardiobacteriales.f__Cardiobacteriaceae.g__Cardiobacterium	0.502288	0.0563828	1	11
BUN	k__Bacteria.p__Proteobacteria.c__Gammaproteobacteria.o__Enterobacteriales.f__Enterobacteriaceae.g__	0.182822	0.51429	1	15
BUN	k__Bacteria.p__Proteobacteria.c__Gammaproteobacteria.o__Pasteurellales.f__Pasteurellaceae.g__Aggregatibacter	-0.183892	0.51179	1	13
BUN	k__Bacteria.p__Proteobacteria.c__Gammaproteobacteria.o__Pasteurellales.f__Pasteurellaceae.g__Haemophilus	0.247987	0.372842	1	15
BUN	k__Bacteria.p__Proteobacteria.c__Gammaproteobacteria.o__Pseudomonadales.f__Pseudomonadaceae.g__Pseudomonas	0.0617651	0.826907	1	12
BUN	k__Bacteria.p__Spirochaetes.c__Spirochaetes.o__Spirochaetales.f__Spirochaetaceae.g__Treponema	0.231696	0.40603	1	15
BUN	k__Bacteria.p__Synergistetes.c__Synergistia.o__Synergistales.f__Dethiosulfovibrionaceae.g__TG5	-0.175739	0.530992	1	13
BUN	k__Bacteria.p__TM7.c__TM7.3.o__.f__.g__	-0.219424	0.432015	1	8
BUN	k__Bacteria.p__Tenericutes.c__Mollicutes.o__Mycoplasmatales.f__Mycoplasmataceae.g__Mycoplasma	-0.11507	0.683009	1	11
BUN	k__Bacteria.p__Verrucomicrobia.c__Verruco.5.o__WCHB1.41.f__RFP12.g__	0.278573	0.314706	1	8
CREAT	Unassigned.Other.Other.Other.Other.Other	-0.110342	0.695445	1	15
CREAT	k__Bacteria.p__Actinobacteria.c__Actinobacteria.o__Actinomycetales.f__Actinomycetaceae.Other	-0.372683	0.17129	1	10
CREAT	k__Bacteria.p__Actinobacteria.c__Actinobacteria.o__Actinomycetales.f__Actinomycetaceae.g__	-0.501427	0.0568758	1	9
CREAT	k__Bacteria.p__Actinobacteria.c__Actinobacteria.o__Actinomycetales.f__Actinomycetaceae.g__Actinomyces	-0.266659	0.336692	1	15
CREAT	k__Bacteria.p__Actinobacteria.c__Actinobacteria.o__Actinomycetales.f__Actinomycetaceae.g__Arcanobacterium	-0.530723	0.0418045	1	11
CREAT	k__Bacteria.p__Actinobacteria.c__Actinobacteria.o__Actinomycetales.f__Corynebacteriaceae.g__Corynebacterium	0.0790783	0.779372	1	15
CREAT	k__Bacteria.p__Actinobacteria.c__Actinobacteria.o__Actinomycetales.f__Micrococcaceae.Other	0.196701	0.482279	1	11
CREAT	k__Bacteria.p__Actinobacteria.c__Actinobacteria.o__Actinomycetales.f__Micrococcaceae.g__	-0.0220684	0.937777	1	14
CREAT	k__Bacteria.p__Actinobacteria.c__Actinobacteria.o__Actinomycetales.f__Micrococcaceae.g__Rothia	-0.0937906	0.739535	1	15
CREAT	k__Bacteria.p__Actinobacteria.c__Actinobacteria.o__Bifidobacteriales.f__Bifidobacteriaceae.g__	0.35087	0.199751	1	8
CREAT	k__Bacteria.p__Actinobacteria.c__Actinobacteria.o__Bifidobacteriales.f__Bifidobacteriaceae.g__Bifidobacterium	0.0176289	0.950278	1	11
CREAT	k__Bacteria.p__Actinobacteria.c__Actinobacteria.o__Bifidobacteriales.f__Bifidobacteriaceae.g__Scardovia	-0.0902188	0.749154	1	9
CREAT	k__Bacteria.p__Actinobacteria.c__Coriobacteriia.o__Coriobacteriales.f__Coriobacteriaceae.g__	0.00922817	0.973962	1	12
CREAT	k__Bacteria.p__Actinobacteria.c__Coriobacteriia.o__Coriobacteriales.f__Coriobacteriaceae.g__Atopobium	0.275855	0.319648	1	15
CREAT	k__Bacteria.p__Bacteroidetes.c__Bacteroidia.o__Bacteroidales.f__.g__	0.130571	0.642775	1	14
CREAT	k__Bacteria.p__Bacteroidetes.c__Bacteroidia.o__Bacteroidales.f__Bacteroidaceae.g__Bacteroides	0.0659093	0.815472	1	8
CREAT	k__Bacteria.p__Bacteroidetes.c__Bacteroidia.o__Bacteroidales.f__Porphyromonadaceae.g__Paludibacter	-0.301601	0.274635	1	14
CREAT	k__Bacteria.p__Bacteroidetes.c__Bacteroidia.o__Bacteroidales.f__Porphyromonadaceae.g__Porphyromonas	-0.281372	0.309665	1	15
CREAT	k__Bacteria.p__Bacteroidetes.c__Bacteroidia.o__Bacteroidales.f__Porphyromonadaceae.g__Tannerella	-0.676763	0.00559007	1	15
CREAT	k__Bacteria.p__Bacteroidetes.c__Bacteroidia.o__Bacteroidales.f__Prevotellaceae.g__Prevotella	0.226201	0.417562	1	15
CREAT	k__Bacteria.p__Bacteroidetes.c__Bacteroidia.o__Bacteroidales.f__RF16.g__	0.332385	0.226113	1	9
CREAT	k__Bacteria.p__Bacteroidetes.c__Bacteroidia.o__Bacteroidales.f__S24.7.g__	0.0816497	0.77237	1	11
CREAT	k__Bacteria.p__Bacteroidetes.c__Bacteroidia.o__Bacteroidales.f__.Paraprevotellaceae..g__CF231	0.517733	0.048067	1	11
CREAT	k__Bacteria.p__Bacteroidetes.c__Bacteroidia.o__Bacteroidales.f__.Paraprevotellaceae..g__.Prevotella.	-0.728256	0.0020791	1	15
CREAT	k__Bacteria.p__Bacteroidetes.c__Bacteroidia.o__Bacteroidales.f__p.2534.18B5.g__	-0.100802	0.720755	1	8
CREAT	k__Bacteria.p__Bacteroidetes.c__Flavobacteriia.o__Flavobacteriales.f__Flavobacteriaceae.g__Capnocytophaga	0.220684	0.42931	1	15
CREAT	k__Bacteria.p__Bacteroidetes.c__Flavobacteriia.o__Flavobacteriales.f__.Weeksellaceae..g__	0.0312915	0.911852	1	13
CREAT	k__Bacteria.p__Cyanobacteria.c__4C0d.2.o__YS2.f__.g__	0.14345	0.61003	1	8
CREAT	k__Bacteria.p__Cyanobacteria.c__Chloroplast.o__Streptophyta.f__.g__	0.103514	0.713532	1	9
CREAT	k__Bacteria.p__Firmicutes.c__Bacilli.Other.Other.Other	-0.551709	0.0329952	1	15
CREAT	k__Bacteria.p__Firmicutes.c__Bacilli.o__Bacillales.Other.Other	-0.0598219	0.83228	1	13
CREAT	k__Bacteria.p__Firmicutes.c__Bacilli.o__Bacillales.f__Bacillaceae.g__Bacillus	-0.167352	0.551075	1	15
CREAT	k__Bacteria.p__Firmicutes.c__Bacilli.o__Bacillales.f__Planococcaceae.g__	0.124065	0.659558	1	8
CREAT	k__Bacteria.p__Firmicutes.c__Bacilli.o__Gemellales.Other.Other	-0.471213	0.0762233	1	13
CREAT	k__Bacteria.p__Firmicutes.c__Bacilli.o__Gemellales.f__Gemellaceae.Other	-0.456487	0.0871887	1	13
CREAT	k__Bacteria.p__Firmicutes.c__Bacilli.o__Gemellales.f__Gemellaceae.g__	-0.377001	0.16599	1	15
CREAT	k__Bacteria.p__Firmicutes.c__Bacilli.o__Gemellales.f__Gemellaceae.g__Gemella	-0.261142	0.34716	1	14
CREAT	k__Bacteria.p__Firmicutes.c__Bacilli.o__Lactobacillales.Other.Other	-0.180225	0.520386	1	15
CREAT	k__Bacteria.p__Firmicutes.c__Bacilli.o__Lactobacillales.f__.g__	0.213403	0.445068	1	11
CREAT	k__Bacteria.p__Firmicutes.c__Bacilli.o__Lactobacillales.f__Aerococcaceae.Other	0.117759	0.675967	1	9
CREAT	k__Bacteria.p__Firmicutes.c__Bacilli.o__Lactobacillales.f__Carnobacteriaceae.Other	-0.529641	0.0423016	1	15
CREAT	k__Bacteria.p__Firmicutes.c__Bacilli.o__Lactobacillales.f__Carnobacteriaceae.g__Granulicatella	-0.34206	0.212057	1	15
CREAT	k__Bacteria.p__Firmicutes.c__Bacilli.o__Lactobacillales.f__Enterococcaceae.Other	0.206711	0.459801	1	12
CREAT	k__Bacteria.p__Firmicutes.c__Bacilli.o__Lactobacillales.f__Enterococcaceae.g__Enterococcus	-0.268499	0.333243	1	15
CREAT	k__Bacteria.p__Firmicutes.c__Bacilli.o__Lactobacillales.f__Enterococcaceae.g__Vagococcus	0.227013	0.415847	1	12
CREAT	k__Bacteria.p__Firmicutes.c__Bacilli.o__Lactobacillales.f__Lactobacillaceae.g__Lactobacillus	0.434011	0.106011	1	15
CREAT	k__Bacteria.p__Firmicutes.c__Bacilli.o__Lactobacillales.f__Streptococcaceae.g__	-0.279533	0.312973	1	15
CREAT	k__Bacteria.p__Firmicutes.c__Bacilli.o__Lactobacillales.f__Streptococcaceae.g__Streptococcus	-0.198615	0.477941	1	15
CREAT	k__Bacteria.p__Firmicutes.c__Clostridia.o__Clostridiales.Other.Other	-0.103078	0.714693	1	13
CREAT	k__Bacteria.p__Firmicutes.c__Clostridia.o__Clostridiales.f__.g__	0.0993077	0.724747	1	15
CREAT	k__Bacteria.p__Firmicutes.c__Clostridia.o__Clostridiales.f__Clostridiaceae.g__	0.0891714	0.751981	1	8
CREAT	k__Bacteria.p__Firmicutes.c__Clostridia.o__Clostridiales.f__Lachnospiraceae.Other	0.393904	0.146294	1	13
CREAT	k__Bacteria.p__Firmicutes.c__Clostridia.o__Clostridiales.f__Lachnospiraceae.g__	0.20965	0.453302	1	15
CREAT	k__Bacteria.p__Firmicutes.c__Clostridia.o__Clostridiales.f__Lachnospiraceae.g__Butyrivibrio	0.0170941	0.951785	1	9
CREAT	k__Bacteria.p__Firmicutes.c__Clostridia.o__Clostridiales.f__Lachnospiraceae.g__Catonella	-0.373323	0.170497	1	14
CREAT	k__Bacteria.p__Firmicutes.c__Clostridia.o__Clostridiales.f__Lachnospiraceae.g__Moryella	0.310796	0.259535	1	15
CREAT	k__Bacteria.p__Firmicutes.c__Clostridia.o__Clostridiales.f__Lachnospiraceae.g__Oribacterium	0.314474	0.25364	1	15
CREAT	k__Bacteria.p__Firmicutes.c__Clostridia.o__Clostridiales.f__Peptostreptococcaceae.g__	-0.540844	0.0373617	1	8
CREAT	k__Bacteria.p__Firmicutes.c__Clostridia.o__Clostridiales.f__Peptostreptococcaceae.g__Filifactor	-0.50196	0.0565703	1	11
CREAT	k__Bacteria.p__Firmicutes.c__Clostridia.o__Clostridiales.f__Peptostreptococcaceae.g__Peptostreptococcus	0.00749111	0.978862	1	10
CREAT	k__Bacteria.p__Firmicutes.c__Clostridia.o__Clostridiales.f__Ruminococcaceae.g__	0.150801	0.591638	1	15
CREAT	k__Bacteria.p__Firmicutes.c__Clostridia.o__Clostridiales.f__Ruminococcaceae.g__Oscillospira	0.381341	0.160775	1	11
CREAT	k__Bacteria.p__Firmicutes.c__Clostridia.o__Clostridiales.f__Ruminococcaceae.g__Ruminococcus	0.45555	0.0879229	1	8
CREAT	k__Bacteria.p__Firmicutes.c__Clostridia.o__Clostridiales.f__Veillonellaceae.Other	0.288066	0.297799	1	13
CREAT	k__Bacteria.p__Firmicutes.c__Clostridia.o__Clostridiales.f__Veillonellaceae.g__	0.376509	0.166589	1	12
CREAT	k__Bacteria.p__Firmicutes.c__Clostridia.o__Clostridiales.f__Veillonellaceae.g__Dialister	0.0643661	0.819726	1	15
CREAT	k__Bacteria.p__Firmicutes.c__Clostridia.o__Clostridiales.f__Veillonellaceae.g__Megasphaera	0.191259	0.494716	1	15
CREAT	k__Bacteria.p__Firmicutes.c__Clostridia.o__Clostridiales.f__Veillonellaceae.g__Phascolarctobacterium	0.0830535	0.768554	1	12
CREAT	k__Bacteria.p__Firmicutes.c__Clostridia.o__Clostridiales.f__Veillonellaceae.g__Schwartzia	-0.473053	0.0749258	1	13
CREAT	k__Bacteria.p__Firmicutes.c__Clostridia.o__Clostridiales.f__Veillonellaceae.g__Selenomonas	0.428494	0.111032	1	15
CREAT	k__Bacteria.p__Firmicutes.c__Clostridia.o__Clostridiales.f__Veillonellaceae.g__Veillonella	0.652856	0.00832506	1	15
CREAT	k__Bacteria.p__Firmicutes.c__Clostridia.o__Clostridiales.f__.Mogibacteriaceae..g__	-0.347888	0.203864	1	13
CREAT	k__Bacteria.p__Firmicutes.c__Clostridia.o__Clostridiales.f__.Mogibacteriaceae..g__Anaerovorax	-0.507523	0.0534551	1	10
CREAT	k__Bacteria.p__Firmicutes.c__Clostridia.o__Clostridiales.f__.Mogibacteriaceae..g__Mogibacterium	-0.163674	0.559984	1	15
CREAT	k__Bacteria.p__Firmicutes.c__Clostridia.o__Clostridiales.f__.Tissierellaceae..g__Parvimonas	-0.549999	0.0336557	1	12
CREAT	k__Bacteria.p__Firmicutes.c__Erysipelotrichi.o__Erysipelotrichales.f__Erysipelotrichaceae.g__Bulleidia	-0.0110342	0.968868	1	14
CREAT	k__Bacteria.p__Fusobacteria.c__Fusobacteriia.o__Fusobacteriales.f__Fusobacteriaceae.g__Fusobacterium	-0.525963	0.0440244	1	15
CREAT	k__Bacteria.p__Fusobacteria.c__Fusobacteriia.o__Fusobacteriales.f__Leptotrichiaceae.g__Leptotrichia	0.218845	0.433262	1	15
CREAT	k__Bacteria.p__Proteobacteria.c__Betaproteobacteria.o__Burkholderiales.f__Burkholderiaceae.g__Lautropia	0.147327	0.600302	1	8
CREAT	k__Bacteria.p__Proteobacteria.c__Betaproteobacteria.o__Neisseriales.f__Neisseriaceae.g__	-0.0248491	0.929953	1	13
CREAT	k__Bacteria.p__Proteobacteria.c__Betaproteobacteria.o__Neisseriales.f__Neisseriaceae.g__Eikenella	0.0516778	0.854873	1	12
CREAT	k__Bacteria.p__Proteobacteria.c__Betaproteobacteria.o__Neisseriales.f__Neisseriaceae.g__Kingella	-0.256774	0.355575	1	13
CREAT	k__Bacteria.p__Proteobacteria.c__Betaproteobacteria.o__Neisseriales.f__Neisseriaceae.g__Neisseria	0.0275855	0.92226	1	15
CREAT	k__Bacteria.p__Proteobacteria.c__Epsilonproteobacteria.o__Campylobacterales.f__Campylobacteraceae.g__Campylobacter	0.204132	0.465541	1	15
CREAT	k__Bacteria.p__Proteobacteria.c__Gammaproteobacteria.o__Aeromonadales.f__Succinivibrionaceae.g__Succinivibrio	0.250068	0.368712	1	8
CREAT	k__Bacteria.p__Proteobacteria.c__Gammaproteobacteria.o__Cardiobacteriales.f__Cardiobacteriaceae.g__Cardiobacterium	0.320104	0.244777	1	11
CREAT	k__Bacteria.p__Proteobacteria.c__Gammaproteobacteria.o__Enterobacteriales.f__Enterobacteriaceae.g__	0.237235	0.394576	1	15
CREAT	k__Bacteria.p__Proteobacteria.c__Gammaproteobacteria.o__Pasteurellales.f__Pasteurellaceae.g__Aggregatibacter	-0.461089	0.0836489	1	13
CREAT	k__Bacteria.p__Proteobacteria.c__Gammaproteobacteria.o__Pasteurellales.f__Pasteurellaceae.g__Haemophilus	-0.176547	0.529075	1	15
CREAT	k__Bacteria.p__Proteobacteria.c__Gammaproteobacteria.o__Pseudomonadales.f__Pseudomonadaceae.g__Pseudomonas	0.256543	0.356023	1	12
CREAT	k__Bacteria.p__Spirochaetes.c__Spirochaetes.o__Spirochaetales.f__Spirochaetaceae.g__Treponema	-0.0275855	0.92226	1	15
CREAT	k__Bacteria.p__Synergistetes.c__Synergistia.o__Synergistales.f__Dethiosulfovibrionaceae.g__TG5	-0.657121	0.007773	1	13
CREAT	k__Bacteria.p__TM7.c__TM7.3.o__.f__.g__	-0.399333	0.140318	1	8
CREAT	k__Bacteria.p__Tenericutes.c__Mollicutes.o__Mycoplasmatales.f__Mycoplasmataceae.g__Mycoplasma	-0.475053	0.0735345	1	11
CREAT	k__Bacteria.p__Verrucomicrobia.c__Verruco.5.o__WCHB1.41.f__RFP12.g__	0.407087	0.132071	1	8
CA	Unassigned.Other.Other.Other.Other.Other	-0.235618	0.397902	1	15
CA	k__Bacteria.p__Actinobacteria.c__Actinobacteria.o__Actinomycetales.f__Actinomycetaceae.Other	-0.00732645	0.979326	1	10
CA	k__Bacteria.p__Actinobacteria.c__Actinobacteria.o__Actinomycetales.f__Actinomycetaceae.g__	0.557278	0.0309117	1	9
CA	k__Bacteria.p__Actinobacteria.c__Actinobacteria.o__Actinomycetales.f__Actinomycetaceae.g__Actinomyces	-0.127701	0.650159	1	15
CA	k__Bacteria.p__Actinobacteria.c__Actinobacteria.o__Actinomycetales.f__Actinomycetaceae.g__Arcanobacterium	0.0117968	0.966717	1	11
CA	k__Bacteria.p__Actinobacteria.c__Actinobacteria.o__Actinomycetales.f__Corynebacteriaceae.g__Corynebacterium	0.0665485	0.813711	1	15
CA	k__Bacteria.p__Actinobacteria.c__Actinobacteria.o__Actinomycetales.f__Micrococcaceae.Other	-0.478222	0.0713668	1	11
CA	k__Bacteria.p__Actinobacteria.c__Actinobacteria.o__Actinomycetales.f__Micrococcaceae.g__	0.0845346	0.764533	1	14
CA	k__Bacteria.p__Actinobacteria.c__Actinobacteria.o__Actinomycetales.f__Micrococcaceae.g__Rothia	-0.356124	0.192635	1	15
CA	k__Bacteria.p__Actinobacteria.c__Actinobacteria.o__Bifidobacteriales.f__Bifidobacteriaceae.g__	-0.170631	0.543184	1	8
CA	k__Bacteria.p__Actinobacteria.c__Actinobacteria.o__Bifidobacteriales.f__Bifidobacteriaceae.g__Bifidobacterium	-0.0880219	0.755088	1	11
CA	k__Bacteria.p__Actinobacteria.c__Actinobacteria.o__Bifidobacteriales.f__Bifidobacteriaceae.g__Scardovia	0.00278639	0.992137	1	9
CA	k__Bacteria.p__Actinobacteria.c__Coriobacteriia.o__Coriobacteriales.f__Coriobacteriaceae.g__	0.5343	0.0401919	1	12
CA	k__Bacteria.p__Actinobacteria.c__Coriobacteriia.o__Coriobacteriales.f__Coriobacteriaceae.g__Atopobium	0.0575554	0.838556	1	15
CA	k__Bacteria.p__Bacteroidetes.c__Bacteroidia.o__Bacteroidales.f__.g__	0.339937	0.215092	1	14
CA	k__Bacteria.p__Bacteroidetes.c__Bacteroidia.o__Bacteroidales.f__Bacteroidaceae.g__Bacteroides	0.0530852	0.850961	1	8
CA	k__Bacteria.p__Bacteroidetes.c__Bacteroidia.o__Bacteroidales.f__Porphyromonadaceae.g__Paludibacter	0.0971248	0.730587	1	14
CA	k__Bacteria.p__Bacteroidetes.c__Bacteroidia.o__Bacteroidales.f__Porphyromonadaceae.g__Porphyromonas	0.469437	0.0774907	1	15
CA	k__Bacteria.p__Bacteroidetes.c__Bacteroidia.o__Bacteroidales.f__Porphyromonadaceae.g__Tannerella	0.347131	0.204916	1	15
CA	k__Bacteria.p__Bacteroidetes.c__Bacteroidia.o__Bacteroidales.f__Prevotellaceae.g__Prevotella	0.303965	0.270704	1	15
CA	k__Bacteria.p__Bacteroidetes.c__Bacteroidia.o__Bacteroidales.f__RF16.g__	0.36316	0.183366	1	9
CA	k__Bacteria.p__Bacteroidetes.c__Bacteroidia.o__Bacteroidales.f__S24.7.g__	0.187841	0.502605	1	11
CA	k__Bacteria.p__Bacteroidetes.c__Bacteroidia.o__Bacteroidales.f__.Paraprevotellaceae..g__CF231	0.15245	0.587541	1	11
CA	k__Bacteria.p__Bacteroidetes.c__Bacteroidia.o__Bacteroidales.f__.Paraprevotellaceae..g__.Prevotella.	0.424471	0.114795	1	15
CA	k__Bacteria.p__Bacteroidetes.c__Bacteroidia.o__Bacteroidales.f__p.2534.18B5.g__	-0.0056877	0.98395	1	8
CA	k__Bacteria.p__Bacteroidetes.c__Flavobacteriia.o__Flavobacteriales.f__Flavobacteriaceae.g__Capnocytophaga	0.127701	0.650159	1	15
CA	k__Bacteria.p__Bacteroidetes.c__Flavobacteriia.o__Flavobacteriales.f__.Weeksellaceae..g__	0.0729087	0.796237	1	13
CA	k__Bacteria.p__Cyanobacteria.c__4C0d.2.o__YS2.f__.g__	0.0360221	0.898585	1	8
CA	k__Bacteria.p__Cyanobacteria.c__Chloroplast.o__Streptophyta.f__.g__	0.184831	0.509599	1	9
CA	k__Bacteria.p__Firmicutes.c__Bacilli.Other.Other.Other	-0.199645	0.475614	1	15
CA	k__Bacteria.p__Firmicutes.c__Bacilli.o__Bacillales.Other.Other	-0.227727	0.414342	1	13
CA	k__Bacteria.p__Firmicutes.c__Bacilli.o__Bacillales.f__Bacillaceae.g__Bacillus	-0.100722	0.72097	1	15
CA	k__Bacteria.p__Firmicutes.c__Bacilli.o__Bacillales.f__Planococcaceae.g__	-0.331782	0.227007	1	8
CA	k__Bacteria.p__Firmicutes.c__Bacilli.o__Gemellales.Other.Other	-0.186322	0.506127	1	13
CA	k__Bacteria.p__Firmicutes.c__Bacilli.o__Gemellales.f__Gemellaceae.Other	0.287134	0.299434	1	13
CA	k__Bacteria.p__Firmicutes.c__Bacilli.o__Gemellales.f__Gemellaceae.g__	0.253604	0.361753	1	15
CA	k__Bacteria.p__Firmicutes.c__Bacilli.o__Gemellales.f__Gemellaceae.g__Gemella	-0.0125903	0.96448	1	14
CA	k__Bacteria.p__Firmicutes.c__Bacilli.o__Lactobacillales.Other.Other	-0.179861	0.521244	1	15
CA	k__Bacteria.p__Firmicutes.c__Bacilli.o__Lactobacillales.f__.g__	-0.313975	0.254435	1	11
CA	k__Bacteria.p__Firmicutes.c__Bacilli.o__Lactobacillales.f__Aerococcaceae.Other	0.476473	0.0725574	1	9
CA	k__Bacteria.p__Firmicutes.c__Bacilli.o__Lactobacillales.f__Carnobacteriaceae.Other	0.185257	0.508606	1	15
CA	k__Bacteria.p__Firmicutes.c__Bacilli.o__Lactobacillales.f__Carnobacteriaceae.g__Granulicatella	0.120507	0.6688	1	15
CA	k__Bacteria.p__Firmicutes.c__Bacilli.o__Lactobacillales.f__Enterococcaceae.Other	0.171481	0.541146	1	12
CA	k__Bacteria.p__Firmicutes.c__Bacilli.o__Lactobacillales.f__Enterococcaceae.g__Enterococcus	-0.255402	0.358241	1	15
CA	k__Bacteria.p__Firmicutes.c__Bacilli.o__Lactobacillales.f__Enterococcaceae.g__Vagococcus	-0.516249	0.0488242	1	12
CA	k__Bacteria.p__Firmicutes.c__Bacilli.o__Lactobacillales.f__Lactobacillaceae.g__Lactobacillus	-0.091729	0.745082	1	15
CA	k__Bacteria.p__Firmicutes.c__Bacilli.o__Lactobacillales.f__Streptococcaceae.g__	0.0287777	0.91891	1	15
CA	k__Bacteria.p__Firmicutes.c__Bacilli.o__Lactobacillales.f__Streptococcaceae.g__Streptococcus	-0.428069	0.111426	1	15
CA	k__Bacteria.p__Firmicutes.c__Clostridia.o__Clostridiales.Other.Other	0.543665	0.0361887	1	13
CA	k__Bacteria.p__Firmicutes.c__Clostridia.o__Clostridiales.f__.g__	0.248208	0.372402	1	15
CA	k__Bacteria.p__Firmicutes.c__Clostridia.o__Clostridiales.f__Clostridiaceae.g__	0.356429	0.192227	1	8
CA	k__Bacteria.p__Firmicutes.c__Clostridia.o__Clostridiales.f__Lachnospiraceae.Other	0.354643	0.194625	1	13
CA	k__Bacteria.p__Firmicutes.c__Clostridia.o__Clostridiales.f__Lachnospiraceae.g__	0.372312	0.17175	1	15
CA	k__Bacteria.p__Firmicutes.c__Clostridia.o__Clostridiales.f__Lachnospiraceae.g__Butyrivibrio	0.439321	0.10133	1	9
CA	k__Bacteria.p__Firmicutes.c__Clostridia.o__Clostridiales.f__Lachnospiraceae.g__Catonella	0.280583	0.311082	1	14
CA	k__Bacteria.p__Firmicutes.c__Clostridia.o__Clostridiales.f__Lachnospiraceae.g__Moryella	0.458645	0.0855161	1	15
CA	k__Bacteria.p__Firmicutes.c__Clostridia.o__Clostridiales.f__Lachnospiraceae.g__Oribacterium	0.104319	0.711392	1	15
CA	k__Bacteria.p__Firmicutes.c__Clostridia.o__Clostridiales.f__Peptostreptococcaceae.g__	0.422785	0.116398	1	8
CA	k__Bacteria.p__Firmicutes.c__Clostridia.o__Clostridiales.f__Peptostreptococcaceae.g__Filifactor	0.375681	0.167599	1	11
CA	k__Bacteria.p__Firmicutes.c__Clostridia.o__Clostridiales.f__Peptostreptococcaceae.g__Peptostreptococcus	0.584284	0.0221795	1	10
CA	k__Bacteria.p__Firmicutes.c__Clostridia.o__Clostridiales.f__Ruminococcaceae.g__	0.151083	0.590936	1	15
CA	k__Bacteria.p__Firmicutes.c__Clostridia.o__Clostridiales.f__Ruminococcaceae.g__Oscillospira	0.119782	0.670687	1	11
CA	k__Bacteria.p__Firmicutes.c__Clostridia.o__Clostridiales.f__Ruminococcaceae.g__Ruminococcus	0.0530852	0.850961	1	8
CA	k__Bacteria.p__Firmicutes.c__Clostridia.o__Clostridiales.f__Veillonellaceae.Other	0.152118	0.588365	1	13
CA	k__Bacteria.p__Firmicutes.c__Clostridia.o__Clostridiales.f__Veillonellaceae.g__	-0.279785	0.312517	1	12
CA	k__Bacteria.p__Firmicutes.c__Clostridia.o__Clostridiales.f__Veillonellaceae.g__Dialister	0.0359722	0.898724	1	15
CA	k__Bacteria.p__Firmicutes.c__Clostridia.o__Clostridiales.f__Veillonellaceae.g__Megasphaera	0.145687	0.604408	1	15
CA	k__Bacteria.p__Firmicutes.c__Clostridia.o__Clostridiales.f__Veillonellaceae.g__Phascolarctobacterium	0.13538	0.630472	1	12
CA	k__Bacteria.p__Firmicutes.c__Clostridia.o__Clostridiales.f__Veillonellaceae.g__Schwartzia	0.347442	0.204484	1	13
CA	k__Bacteria.p__Firmicutes.c__Clostridia.o__Clostridiales.f__Veillonellaceae.g__Selenomonas	0.160076	0.568757	1	15
CA	k__Bacteria.p__Firmicutes.c__Clostridia.o__Clostridiales.f__Veillonellaceae.g__Veillonella	-0.485624	0.0664843	1	15
CA	k__Bacteria.p__Firmicutes.c__Clostridia.o__Clostridiales.f__.Mogibacteriaceae..g__	0.599472	0.0181785	1	13
CA	k__Bacteria.p__Firmicutes.c__Clostridia.o__Clostridiales.f__.Mogibacteriaceae..g__Anaerovorax	0.0915806	0.745482	1	10
CA	k__Bacteria.p__Firmicutes.c__Clostridia.o__Clostridiales.f__.Mogibacteriaceae..g__Mogibacterium	0.329145	0.230947	1	15
CA	k__Bacteria.p__Firmicutes.c__Clostridia.o__Clostridiales.f__.Tissierellaceae..g__Parvimonas	0.319497	0.245723	1	12
CA	k__Bacteria.p__Firmicutes.c__Erysipelotrichi.o__Erysipelotrichales.f__Erysipelotrichaceae.g__Bulleidia	0.244611	0.379595	1	14
CA	k__Bacteria.p__Fusobacteria.c__Fusobacteriia.o__Fusobacteriales.f__Fusobacteriaceae.g__Fusobacterium	0.417277	0.121743	1	15
CA	k__Bacteria.p__Fusobacteria.c__Fusobacteriia.o__Fusobacteriales.f__Leptotrichiaceae.g__Leptotrichia	0.354326	0.195052	1	15
CA	k__Bacteria.p__Proteobacteria.c__Betaproteobacteria.o__Burkholderiales.f__Burkholderiaceae.g__Lautropia	0	1	1	8
CA	k__Bacteria.p__Proteobacteria.c__Betaproteobacteria.o__Neisseriales.f__Neisseriaceae.g__	0.361843	0.185078	1	13
CA	k__Bacteria.p__Proteobacteria.c__Betaproteobacteria.o__Neisseriales.f__Neisseriaceae.g__Eikenella	0.319497	0.245723	1	12
CA	k__Bacteria.p__Proteobacteria.c__Betaproteobacteria.o__Neisseriales.f__Neisseriaceae.g__Kingella	-0.16472	0.557444	1	13
CA	k__Bacteria.p__Proteobacteria.c__Betaproteobacteria.o__Neisseriales.f__Neisseriaceae.g__Neisseria	0.341735	0.212519	1	15
CA	k__Bacteria.p__Proteobacteria.c__Epsilonproteobacteria.o__Campylobacterales.f__Campylobacteraceae.g__Campylobacter	-0.0305763	0.913859	1	15
CA	k__Bacteria.p__Proteobacteria.c__Gammaproteobacteria.o__Aeromonadales.f__Succinivibrionaceae.g__Succinivibrio	0.176319	0.529616	1	8
CA	k__Bacteria.p__Proteobacteria.c__Gammaproteobacteria.o__Cardiobacteriales.f__Cardiobacteriaceae.g__Cardiobacterium	0.154265	0.583048	1	11
CA	k__Bacteria.p__Proteobacteria.c__Gammaproteobacteria.o__Enterobacteriales.f__Enterobacteriaceae.g__	0.178062	0.525488	1	15
CA	k__Bacteria.p__Proteobacteria.c__Gammaproteobacteria.o__Pasteurellales.f__Pasteurellaceae.g__Aggregatibacter	0.282634	0.307407	1	13
CA	k__Bacteria.p__Proteobacteria.c__Gammaproteobacteria.o__Pasteurellales.f__Pasteurellaceae.g__Haemophilus	0.363319	0.18316	1	15
CA	k__Bacteria.p__Proteobacteria.c__Gammaproteobacteria.o__Pseudomonadales.f__Pseudomonadaceae.g__Pseudomonas	0.283395	0.306049	1	12
CA	k__Bacteria.p__Spirochaetes.c__Spirochaetes.o__Spirochaetales.f__Spirochaetaceae.g__Treponema	0.437062	0.103304	1	15
CA	k__Bacteria.p__Synergistetes.c__Synergistia.o__Synergistales.f__Dethiosulfovibrionaceae.g__TG5	0.487858	0.0650591	1	13
CA	k__Bacteria.p__TM7.c__TM7.3.o__.f__.g__	0.25405	0.360879	1	8
CA	k__Bacteria.p__Tenericutes.c__Mollicutes.o__Mycoplasmatales.f__Mycoplasmataceae.g__Mycoplasma	0.54991	0.0336903	1	11
CA	k__Bacteria.p__Verrucomicrobia.c__Verruco.5.o__WCHB1.41.f__RFP12.g__	-0.0018959	0.99465	1	8
PHOS	Unassigned.Other.Other.Other.Other.Other	0.186214	0.50638	1	15
PHOS	k__Bacteria.p__Actinobacteria.c__Actinobacteria.o__Actinomycetales.f__Actinomycetaceae.Other	-0.118519	0.673982	1	10
PHOS	k__Bacteria.p__Actinobacteria.c__Actinobacteria.o__Actinomycetales.f__Actinomycetaceae.g__	0.711032	0.00296032	1	9
PHOS	k__Bacteria.p__Actinobacteria.c__Actinobacteria.o__Actinomycetales.f__Actinomycetaceae.g__Actinomyces	0.0143241	0.959591	1	15
PHOS	k__Bacteria.p__Actinobacteria.c__Actinobacteria.o__Actinomycetales.f__Actinomycetaceae.g__Arcanobacterium	0.114727	0.683908	1	11
PHOS	k__Bacteria.p__Actinobacteria.c__Actinobacteria.o__Actinomycetales.f__Corynebacteriaceae.g__Corynebacterium	0.0752017	0.789959	1	15
PHOS	k__Bacteria.p__Actinobacteria.c__Actinobacteria.o__Actinomycetales.f__Micrococcaceae.Other	-0.566407	0.0277126	1	11
PHOS	k__Bacteria.p__Actinobacteria.c__Actinobacteria.o__Actinomycetales.f__Micrococcaceae.g__	0.164728	0.557425	1	14
PHOS	k__Bacteria.p__Actinobacteria.c__Actinobacteria.o__Actinomycetales.f__Micrococcaceae.g__Rothia	-0.00537155	0.984842	1	15
PHOS	k__Bacteria.p__Actinobacteria.c__Actinobacteria.o__Bifidobacteriales.f__Bifidobacteriaceae.g__	-0.32274	0.240692	1	8
PHOS	k__Bacteria.p__Actinobacteria.c__Actinobacteria.o__Bifidobacteriales.f__Bifidobacteriaceae.g__Bifidobacterium	0.452584	0.0902737	1	11
PHOS	k__Bacteria.p__Actinobacteria.c__Actinobacteria.o__Bifidobacteriales.f__Bifidobacteriaceae.g__Scardovia	0.41238	0.126635	1	9
PHOS	k__Bacteria.p__Actinobacteria.c__Coriobacteriia.o__Coriobacteriales.f__Coriobacteriaceae.g__	0.10602	0.706877	1	12
PHOS	k__Bacteria.p__Actinobacteria.c__Coriobacteriia.o__Coriobacteriales.f__Coriobacteriaceae.g__Atopobium	-0.0465534	0.869143	1	15
PHOS	k__Bacteria.p__Bacteroidetes.c__Bacteroidia.o__Bacteroidales.f__.g__	0.121755	0.665552	1	14
PHOS	k__Bacteria.p__Bacteroidetes.c__Bacteroidia.o__Bacteroidales.f__Bacteroidaceae.g__Bacteroides	0.0924811	0.743057	1	8
PHOS	k__Bacteria.p__Bacteroidetes.c__Bacteroidia.o__Bacteroidales.f__Porphyromonadaceae.g__Paludibacter	0.159356	0.57052	1	14
PHOS	k__Bacteria.p__Bacteroidetes.c__Bacteroidia.o__Bacteroidales.f__Porphyromonadaceae.g__Porphyromonas	0.236348	0.396398	1	15
PHOS	k__Bacteria.p__Bacteroidetes.c__Bacteroidia.o__Bacteroidales.f__Porphyromonadaceae.g__Tannerella	0.463744	0.081654	1	15
PHOS	k__Bacteria.p__Bacteroidetes.c__Bacteroidia.o__Bacteroidales.f__Prevotellaceae.g__Prevotella	0.0286483	0.919274	1	15
PHOS	k__Bacteria.p__Bacteroidetes.c__Bacteroidia.o__Bacteroidales.f__RF16.g__	0.0443817	0.875203	1	9
PHOS	k__Bacteria.p__Bacteroidetes.c__Bacteroidia.o__Bacteroidales.f__S24.7.g__	0.065042	0.817862	1	11
PHOS	k__Bacteria.p__Bacteroidetes.c__Bacteroidia.o__Bacteroidales.f__.Paraprevotellaceae..g__CF231	-0.177962	0.525724	1	11
PHOS	k__Bacteria.p__Bacteroidetes.c__Bacteroidia.o__Bacteroidales.f__.Paraprevotellaceae..g__.Prevotella.	0.499554	0.0579578	1	15
PHOS	k__Bacteria.p__Bacteroidetes.c__Bacteroidia.o__Bacteroidales.f__p.2534.18B5.g__	0.507703	0.0533564	1	8
PHOS	k__Bacteria.p__Bacteroidetes.c__Flavobacteriia.o__Flavobacteriales.f__Flavobacteriaceae.g__Capnocytophaga	-0.0411819	0.884142	1	15
PHOS	k__Bacteria.p__Bacteroidetes.c__Flavobacteriia.o__Flavobacteriales.f__.Weeksellaceae..g__	0.120072	0.669933	1	13
PHOS	k__Bacteria.p__Cyanobacteria.c__4C0d.2.o__YS2.f__.g__	0.194399	0.487522	1	8
PHOS	k__Bacteria.p__Cyanobacteria.c__Chloroplast.o__Streptophyta.f__.g__	0.214512	0.442649	1	9
PHOS	k__Bacteria.p__Firmicutes.c__Bacilli.Other.Other.Other	-0.00895258	0.974739	1	15
PHOS	k__Bacteria.p__Firmicutes.c__Bacilli.o__Bacillales.Other.Other	-0.146954	0.601235	1	13
PHOS	k__Bacteria.p__Firmicutes.c__Bacilli.o__Bacillales.f__Bacillaceae.g__Bacillus	-0.141451	0.615069	1	15
PHOS	k__Bacteria.p__Firmicutes.c__Bacilli.o__Bacillales.f__Planococcaceae.g__	-0.275556	0.320194	1	8
PHOS	k__Bacteria.p__Firmicutes.c__Bacilli.o__Gemellales.Other.Other	-0.0654123	0.816842	1	13
PHOS	k__Bacteria.p__Firmicutes.c__Bacilli.o__Gemellales.f__Gemellaceae.Other	0.0618281	0.826733	1	13
PHOS	k__Bacteria.p__Firmicutes.c__Bacilli.o__Gemellales.f__Gemellaceae.g__	0.188004	0.502226	1	15
PHOS	k__Bacteria.p__Firmicutes.c__Bacilli.o__Gemellales.f__Gemellaceae.g__Gemella	-0.270368	0.329757	1	14
PHOS	k__Bacteria.p__Firmicutes.c__Bacilli.o__Lactobacillales.Other.Other	-0.0769922	0.785065	1	15
PHOS	k__Bacteria.p__Firmicutes.c__Bacilli.o__Lactobacillales.f__.g__	-0.467037	0.0792264	1	11
PHOS	k__Bacteria.p__Firmicutes.c__Bacilli.o__Lactobacillales.f__Aerococcaceae.Other	0.150713	0.591856	1	9
PHOS	k__Bacteria.p__Firmicutes.c__Bacilli.o__Lactobacillales.f__Carnobacteriaceae.Other	0.128917	0.647026	1	15
PHOS	k__Bacteria.p__Firmicutes.c__Bacilli.o__Lactobacillales.f__Carnobacteriaceae.g__Granulicatella	0.13966	0.619597	1	15
PHOS	k__Bacteria.p__Firmicutes.c__Bacilli.o__Lactobacillales.f__Enterococcaceae.Other	-0.190476	0.496518	1	12
PHOS	k__Bacteria.p__Firmicutes.c__Bacilli.o__Lactobacillales.f__Enterococcaceae.g__Enterococcus	0.0340198	0.904197	1	15
PHOS	k__Bacteria.p__Firmicutes.c__Bacilli.o__Lactobacillales.f__Enterococcaceae.g__Vagococcus	-0.283917	0.305121	1	12
PHOS	k__Bacteria.p__Firmicutes.c__Bacilli.o__Lactobacillales.f__Lactobacillaceae.g__Lactobacillus	-0.0841543	0.765565	1	15
PHOS	k__Bacteria.p__Firmicutes.c__Bacilli.o__Lactobacillales.f__Streptococcaceae.g__	-0.10385	0.712639	1	15
PHOS	k__Bacteria.p__Firmicutes.c__Bacilli.o__Lactobacillales.f__Streptococcaceae.g__Streptococcus	-0.123546	0.660903	1	15
PHOS	k__Bacteria.p__Firmicutes.c__Clostridia.o__Clostridiales.Other.Other	0.310036	0.260763	1	13
PHOS	k__Bacteria.p__Firmicutes.c__Clostridia.o__Clostridiales.f__.g__	0.177261	0.527382	1	15
PHOS	k__Bacteria.p__Firmicutes.c__Clostridia.o__Clostridiales.f__Clostridiaceae.g__	0.28688	0.29988	1	8
PHOS	k__Bacteria.p__Firmicutes.c__Clostridia.o__Clostridiales.f__Lachnospiraceae.Other	0.242832	0.383179	1	13
PHOS	k__Bacteria.p__Firmicutes.c__Clostridia.o__Clostridiales.f__Lachnospiraceae.g__	0.111012	0.693678	1	15
PHOS	k__Bacteria.p__Firmicutes.c__Clostridia.o__Clostridiales.f__Lachnospiraceae.g__Butyrivibrio	0.286632	0.300318	1	9
PHOS	k__Bacteria.p__Firmicutes.c__Clostridia.o__Clostridiales.f__Lachnospiraceae.g__Catonella	0.245301	0.378209	1	14
PHOS	k__Bacteria.p__Firmicutes.c__Clostridia.o__Clostridiales.f__Lachnospiraceae.g__Moryella	0.0411819	0.884142	1	15
PHOS	k__Bacteria.p__Firmicutes.c__Clostridia.o__Clostridiales.f__Lachnospiraceae.g__Oribacterium	-0.123546	0.660903	1	15
PHOS	k__Bacteria.p__Firmicutes.c__Clostridia.o__Clostridiales.f__Peptostreptococcaceae.g__	0.332177	0.226421	1	8
PHOS	k__Bacteria.p__Firmicutes.c__Clostridia.o__Clostridiales.f__Peptostreptococcaceae.g__Filifactor	0.323403	0.239672	1	11
PHOS	k__Bacteria.p__Firmicutes.c__Clostridia.o__Clostridiales.f__Peptostreptococcaceae.g__Peptostreptococcus	0.118519	0.673982	1	10
PHOS	k__Bacteria.p__Firmicutes.c__Clostridia.o__Clostridiales.f__Ruminococcaceae.g__	0.0698302	0.804684	1	15
PHOS	k__Bacteria.p__Firmicutes.c__Clostridia.o__Clostridiales.f__Ruminococcaceae.g__Oscillospira	-0.0261975	0.926162	1	11
PHOS	k__Bacteria.p__Firmicutes.c__Clostridia.o__Clostridiales.f__Ruminococcaceae.g__Ruminococcus	-0.0585085	0.835916	1	8
PHOS	k__Bacteria.p__Firmicutes.c__Clostridia.o__Clostridiales.f__Veillonellaceae.Other	-0.21147	0.449298	1	13
PHOS	k__Bacteria.p__Firmicutes.c__Clostridia.o__Clostridiales.f__Veillonellaceae.g__	-0.102426	0.716428	1	12
PHOS	k__Bacteria.p__Firmicutes.c__Clostridia.o__Clostridiales.f__Veillonellaceae.g__Dialister	-0.0250672	0.92934	1	15
PHOS	k__Bacteria.p__Firmicutes.c__Clostridia.o__Clostridiales.f__Veillonellaceae.g__Megasphaera	0.0859448	0.76071	1	15
PHOS	k__Bacteria.p__Firmicutes.c__Clostridia.o__Clostridiales.f__Veillonellaceae.g__Phascolarctobacterium	0.185085	0.509005	1	12
PHOS	k__Bacteria.p__Firmicutes.c__Clostridia.o__Clostridiales.f__Veillonellaceae.g__Schwartzia	0.32975	0.23004	1	13
PHOS	k__Bacteria.p__Firmicutes.c__Clostridia.o__Clostridiales.f__Veillonellaceae.g__Selenomonas	-0.0698302	0.804684	1	15
PHOS	k__Bacteria.p__Firmicutes.c__Clostridia.o__Clostridiales.f__Veillonellaceae.g__Veillonella	-0.406447	0.132738	1	15
PHOS	k__Bacteria.p__Firmicutes.c__Clostridia.o__Clostridiales.f__.Mogibacteriaceae..g__	0.387097	0.154027	1	13
PHOS	k__Bacteria.p__Firmicutes.c__Clostridia.o__Clostridiales.f__.Mogibacteriaceae..g__Anaerovorax	0.461313	0.0834791	1	10
PHOS	k__Bacteria.p__Firmicutes.c__Clostridia.o__Clostridiales.f__.Mogibacteriaceae..g__Mogibacterium	0.0752017	0.789959	1	15
PHOS	k__Bacteria.p__Firmicutes.c__Clostridia.o__Clostridiales.f__.Tissierellaceae..g__Parvimonas	0.38814	0.152825	1	12
PHOS	k__Bacteria.p__Firmicutes.c__Erysipelotrichi.o__Erysipelotrichales.f__Erysipelotrichaceae.g__Bulleidia	0.13787	0.624138	1	14
PHOS	k__Bacteria.p__Fusobacteria.c__Fusobacteriia.o__Fusobacteriales.f__Fusobacteriaceae.g__Fusobacterium	0.401076	0.138435	1	15
PHOS	k__Bacteria.p__Fusobacteria.c__Fusobacteriia.o__Fusobacteriales.f__Leptotrichiaceae.g__Leptotrichia	-0.2077	0.457608	1	15
PHOS	k__Bacteria.p__Proteobacteria.c__Betaproteobacteria.o__Burkholderiales.f__Burkholderiaceae.g__Lautropia	-0.207611	0.457806	1	8
PHOS	k__Bacteria.p__Proteobacteria.c__Betaproteobacteria.o__Neisseriales.f__Neisseriaceae.g__	0.379033	0.163535	1	13
PHOS	k__Bacteria.p__Proteobacteria.c__Betaproteobacteria.o__Neisseriales.f__Neisseriaceae.g__Eikenella	0.172507	0.538692	1	12
PHOS	k__Bacteria.p__Proteobacteria.c__Betaproteobacteria.o__Neisseriales.f__Neisseriaceae.g__Kingella	0.496417	0.0598046	1	13
PHOS	k__Bacteria.p__Proteobacteria.c__Betaproteobacteria.o__Neisseriales.f__Neisseriaceae.g__Neisseria	0.116384	0.679566	1	15
PHOS	k__Bacteria.p__Proteobacteria.c__Epsilonproteobacteria.o__Campylobacterales.f__Campylobacteraceae.g__Campylobacter	-0.119965	0.670212	1	15
PHOS	k__Bacteria.p__Proteobacteria.c__Gammaproteobacteria.o__Aeromonadales.f__Succinivibrionaceae.g__Succinivibrio	0.10758	0.702743	1	8
PHOS	k__Bacteria.p__Proteobacteria.c__Gammaproteobacteria.o__Cardiobacteriales.f__Cardiobacteriaceae.g__Cardiobacterium	-0.0135504	0.961773	1	11
PHOS	k__Bacteria.p__Proteobacteria.c__Gammaproteobacteria.o__Enterobacteriales.f__Enterobacteriaceae.g__	-0.0286483	0.919274	1	15
PHOS	k__Bacteria.p__Proteobacteria.c__Gammaproteobacteria.o__Pasteurellales.f__Pasteurellaceae.g__Aggregatibacter	0.290323	0.293858	1	13
PHOS	k__Bacteria.p__Proteobacteria.c__Gammaproteobacteria.o__Pasteurellales.f__Pasteurellaceae.g__Haemophilus	0.248882	0.371063	1	15
PHOS	k__Bacteria.p__Proteobacteria.c__Gammaproteobacteria.o__Pseudomonadales.f__Pseudomonadaceae.g__Pseudomonas	0.0233603	0.934141	1	12
PHOS	k__Bacteria.p__Spirochaetes.c__Spirochaetes.o__Spirochaetales.f__Spirochaetaceae.g__Treponema	0.0984784	0.726964	1	15
PHOS	k__Bacteria.p__Synergistetes.c__Synergistia.o__Synergistales.f__Dethiosulfovibrionaceae.g__TG5	0.55018	0.0335853	1	13
PHOS	k__Bacteria.p__TM7.c__TM7.3.o__.f__.g__	0.318966	0.246553	1	8
PHOS	k__Bacteria.p__Tenericutes.c__Mollicutes.o__Mycoplasmatales.f__Mycoplasmataceae.g__Mycoplasma	0.399285	0.14037	1	11
PHOS	k__Bacteria.p__Verrucomicrobia.c__Verruco.5.o__WCHB1.41.f__RFP12.g__	-0.0339727	0.904329	1	8
MG	Unassigned.Other.Other.Other.Other.Other	-0.277694	0.3163	1	15
MG	k__Bacteria.p__Actinobacteria.c__Actinobacteria.o__Actinomycetales.f__Actinomycetaceae.Other	0.402647	0.136752	1	10
MG	k__Bacteria.p__Actinobacteria.c__Actinobacteria.o__Actinomycetales.f__Actinomycetaceae.g__	0.0911685	0.746593	1	9
MG	k__Bacteria.p__Actinobacteria.c__Actinobacteria.o__Actinomycetales.f__Actinomycetaceae.g__Actinomyces	0.301601	0.274635	1	15
MG	k__Bacteria.p__Actinobacteria.c__Actinobacteria.o__Actinomycetales.f__Actinomycetaceae.g__Arcanobacterium	0.398042	0.141724	1	11
MG	k__Bacteria.p__Actinobacteria.c__Actinobacteria.o__Actinomycetales.f__Corynebacteriaceae.g__Corynebacterium	0.0662051	0.814657	1	15
MG	k__Bacteria.p__Actinobacteria.c__Actinobacteria.o__Actinomycetales.f__Micrococcaceae.Other	-0.316392	0.250598	1	11
MG	k__Bacteria.p__Actinobacteria.c__Actinobacteria.o__Actinomycetales.f__Micrococcaceae.g__	-0.272177	0.326405	1	14
MG	k__Bacteria.p__Actinobacteria.c__Actinobacteria.o__Actinomycetales.f__Micrococcaceae.g__Rothia	-0.24643	0.375947	1	15
MG	k__Bacteria.p__Actinobacteria.c__Actinobacteria.o__Bifidobacteriales.f__Bifidobacteriaceae.g__	0.0930484	0.74153	1	8
MG	k__Bacteria.p__Actinobacteria.c__Actinobacteria.o__Bifidobacteriales.f__Bifidobacteriaceae.g__Bifidobacterium	0.176289	0.529686	1	11
MG	k__Bacteria.p__Actinobacteria.c__Actinobacteria.o__Bifidobacteriales.f__Bifidobacteriaceae.g__Scardovia	0.0066477	0.981241	1	9
MG	k__Bacteria.p__Actinobacteria.c__Coriobacteriia.o__Coriobacteriales.f__Coriobacteriaceae.g__	0.354362	0.195004	1	12
MG	k__Bacteria.p__Actinobacteria.c__Coriobacteriia.o__Coriobacteriales.f__Coriobacteriaceae.g__Atopobium	0.11402	0.685764	1	15
MG	k__Bacteria.p__Bacteroidetes.c__Bacteroidia.o__Bacteroidales.f__.g__	0.422977	0.116215	1	14
MG	k__Bacteria.p__Bacteroidetes.c__Bacteroidia.o__Bacteroidales.f__Bacteroidaceae.g__Bacteroides	0.416779	0.122234	1	8
MG	k__Bacteria.p__Bacteroidetes.c__Bacteroidia.o__Bacteroidales.f__Porphyromonadaceae.g__Paludibacter	0.30344	0.271574	1	14
MG	k__Bacteria.p__Bacteroidetes.c__Bacteroidia.o__Bacteroidales.f__Porphyromonadaceae.g__Porphyromonas	0.176547	0.529075	1	15
MG	k__Bacteria.p__Bacteroidetes.c__Bacteroidia.o__Bacteroidales.f__Porphyromonadaceae.g__Tannerella	0.283211	0.306378	1	15
MG	k__Bacteria.p__Bacteroidetes.c__Bacteroidia.o__Bacteroidales.f__Prevotellaceae.g__Prevotella	0.389875	0.15084	1	15
MG	k__Bacteria.p__Bacteroidetes.c__Bacteroidia.o__Bacteroidales.f__RF16.g__	0.124407	0.658671	1	9
MG	k__Bacteria.p__Bacteroidetes.c__Bacteroidia.o__Bacteroidales.f__S24.7.g__	0.450929	0.0916044	1	11
MG	k__Bacteria.p__Bacteroidetes.c__Bacteroidia.o__Bacteroidales.f__.Paraprevotellaceae..g__CF231	0.0269073	0.924166	1	11
MG	k__Bacteria.p__Bacteroidetes.c__Bacteroidia.o__Bacteroidales.f__.Paraprevotellaceae..g__.Prevotella.	0.36045	0.186901	1	15
MG	k__Bacteria.p__Bacteroidetes.c__Bacteroidia.o__Bacteroidales.f__p.2534.18B5.g__	0.0271391	0.923515	1	8
MG	k__Bacteria.p__Bacteroidetes.c__Flavobacteriia.o__Flavobacteriales.f__Flavobacteriaceae.g__Capnocytophaga	-0.334704	0.222692	1	15
MG	k__Bacteria.p__Bacteroidetes.c__Flavobacteriia.o__Flavobacteriales.f__.Weeksellaceae..g__	-0.00920338	0.974031	1	13
MG	k__Bacteria.p__Cyanobacteria.c__4C0d.2.o__YS2.f__.g__	0.381886	0.160128	1	8
MG	k__Bacteria.p__Cyanobacteria.c__Chloroplast.o__Streptophyta.f__.g__	0.528967	0.0426134	1	9
MG	k__Bacteria.p__Firmicutes.c__Bacilli.Other.Other.Other	0.20781	0.457364	1	15
MG	k__Bacteria.p__Firmicutes.c__Bacilli.o__Bacillales.Other.Other	0.177625	0.526521	1	13
MG	k__Bacteria.p__Firmicutes.c__Bacilli.o__Bacillales.f__Bacillaceae.g__Bacillus	0.0404587	0.886165	1	15
MG	k__Bacteria.p__Firmicutes.c__Bacilli.o__Bacillales.f__Planococcaceae.g__	0.0116311	0.967184	1	8
MG	k__Bacteria.p__Firmicutes.c__Bacilli.o__Gemellales.Other.Other	0.173023	0.537458	1	13
MG	k__Bacteria.p__Firmicutes.c__Bacilli.o__Gemellales.f__Gemellaceae.Other	0.184068	0.511379	1	13
MG	k__Bacteria.p__Firmicutes.c__Bacilli.o__Gemellales.f__Gemellaceae.g__	-0.117698	0.676127	1	15
MG	k__Bacteria.p__Firmicutes.c__Bacilli.o__Gemellales.f__Gemellaceae.g__Gemella	0.121376	0.666538	1	14
MG	k__Bacteria.p__Firmicutes.c__Bacilli.o__Lactobacillales.Other.Other	-0.0459758	0.870754	1	15
MG	k__Bacteria.p__Firmicutes.c__Bacilli.o__Lactobacillales.f__.g__	-0.0324743	0.908532	1	11
MG	k__Bacteria.p__Firmicutes.c__Bacilli.o__Lactobacillales.f__Aerococcaceae.Other	0.245965	0.376878	1	9
MG	k__Bacteria.p__Firmicutes.c__Bacilli.o__Lactobacillales.f__Carnobacteriaceae.Other	-0.0275855	0.92226	1	15
MG	k__Bacteria.p__Firmicutes.c__Bacilli.o__Lactobacillales.f__Carnobacteriaceae.g__Granulicatella	-0.159996	0.568954	1	15
MG	k__Bacteria.p__Firmicutes.c__Bacilli.o__Lactobacillales.f__Enterococcaceae.Other	0.075671	0.788676	1	12
MG	k__Bacteria.p__Firmicutes.c__Bacilli.o__Lactobacillales.f__Enterococcaceae.g__Enterococcus	0.0404587	0.886165	1	15
MG	k__Bacteria.p__Firmicutes.c__Bacilli.o__Lactobacillales.f__Enterococcaceae.g__Vagococcus	-0.164261	0.558556	1	12
MG	k__Bacteria.p__Firmicutes.c__Bacilli.o__Lactobacillales.f__Lactobacillaceae.g__Lactobacillus	0.0459758	0.870754	1	15
MG	k__Bacteria.p__Firmicutes.c__Bacilli.o__Lactobacillales.f__Streptococcaceae.g__	-0.0331026	0.90677	1	15
MG	k__Bacteria.p__Firmicutes.c__Bacilli.o__Lactobacillales.f__Streptococcaceae.g__Streptococcus	-0.299762	0.277717	1	15
MG	k__Bacteria.p__Firmicutes.c__Clostridia.o__Clostridiales.Other.Other	0.423355	0.115855	1	13
MG	k__Bacteria.p__Firmicutes.c__Clostridia.o__Clostridiales.f__.g__	0.514929	0.0495051	1	15
MG	k__Bacteria.p__Firmicutes.c__Clostridia.o__Clostridiales.f__Clostridiaceae.g__	0.618384	0.0139986	1	8
MG	k__Bacteria.p__Firmicutes.c__Clostridia.o__Clostridiales.f__Lachnospiraceae.Other	0.262296	0.344956	1	13
MG	k__Bacteria.p__Firmicutes.c__Clostridia.o__Clostridiales.f__Lachnospiraceae.g__	0.0422977	0.881023	1	15
MG	k__Bacteria.p__Firmicutes.c__Clostridia.o__Clostridiales.f__Lachnospiraceae.g__Butyrivibrio	0.446346	0.0953622	1	9
MG	k__Bacteria.p__Firmicutes.c__Clostridia.o__Clostridiales.f__Lachnospiraceae.g__Catonella	0.299762	0.277717	1	14
MG	k__Bacteria.p__Firmicutes.c__Clostridia.o__Clostridiales.f__Lachnospiraceae.g__Moryella	0.213328	0.445231	1	15
MG	k__Bacteria.p__Firmicutes.c__Clostridia.o__Clostridiales.f__Lachnospiraceae.g__Oribacterium	0.443206	0.0979977	1	15
MG	k__Bacteria.p__Firmicutes.c__Clostridia.o__Clostridiales.f__Peptostreptococcaceae.g__	0.25976	0.34981	1	8
MG	k__Bacteria.p__Firmicutes.c__Clostridia.o__Clostridiales.f__Peptostreptococcaceae.g__Filifactor	-0.0788661	0.779951	1	11
MG	k__Bacteria.p__Firmicutes.c__Clostridia.o__Clostridiales.f__Peptostreptococcaceae.g__Peptostreptococcus	0.13484	0.631849	1	10
MG	k__Bacteria.p__Firmicutes.c__Clostridia.o__Clostridiales.f__Ruminococcaceae.g__	0.250108	0.368632	1	15
MG	k__Bacteria.p__Firmicutes.c__Clostridia.o__Clostridiales.f__Ruminococcaceae.g__Oscillospira	0.232887	0.403552	1	11
MG	k__Bacteria.p__Firmicutes.c__Clostridia.o__Clostridiales.f__Ruminococcaceae.g__Ruminococcus	0.379948	0.162438	1	8
MG	k__Bacteria.p__Firmicutes.c__Clostridia.o__Clostridiales.f__Veillonellaceae.Other	0.566008	0.027847	1	13
MG	k__Bacteria.p__Firmicutes.c__Clostridia.o__Clostridiales.f__Veillonellaceae.g__	0.398657	0.141053	1	12
MG	k__Bacteria.p__Firmicutes.c__Clostridia.o__Clostridiales.f__Veillonellaceae.g__Dialister	0.34206	0.212057	1	15
MG	k__Bacteria.p__Firmicutes.c__Clostridia.o__Clostridiales.f__Veillonellaceae.g__Megasphaera	0.557226	0.0309306	1	15
MG	k__Bacteria.p__Firmicutes.c__Clostridia.o__Clostridiales.f__Veillonellaceae.g__Phascolarctobacterium	0.430033	0.109615	1	12
MG	k__Bacteria.p__Firmicutes.c__Clostridia.o__Clostridiales.f__Veillonellaceae.g__Schwartzia	0.321198	0.243077	1	13
MG	k__Bacteria.p__Firmicutes.c__Clostridia.o__Clostridiales.f__Veillonellaceae.g__Selenomonas	0.200454	0.47379	1	15
MG	k__Bacteria.p__Firmicutes.c__Clostridia.o__Clostridiales.f__Veillonellaceae.g__Veillonella	-0.253786	0.361396	1	15
MG	k__Bacteria.p__Firmicutes.c__Clostridia.o__Clostridiales.f__.Mogibacteriaceae..g__	0.498823	0.0583844	1	13
MG	k__Bacteria.p__Firmicutes.c__Clostridia.o__Clostridiales.f__.Mogibacteriaceae..g__Anaerovorax	0.6742	0.00584358	1	10
MG	k__Bacteria.p__Firmicutes.c__Clostridia.o__Clostridiales.f__.Mogibacteriaceae..g__Mogibacterium	0.421138	0.117979	1	15
MG	k__Bacteria.p__Firmicutes.c__Clostridia.o__Clostridiales.f__.Tissierellaceae..g__Parvimonas	0.345134	0.20771	1	12
MG	k__Bacteria.p__Firmicutes.c__Erysipelotrichi.o__Erysipelotrichales.f__Erysipelotrichaceae.g__Bulleidia	0.347577	0.204296	1	14
MG	k__Bacteria.p__Fusobacteria.c__Fusobacteriia.o__Fusobacteriales.f__Fusobacteriaceae.g__Fusobacterium	0.220684	0.42931	1	15
MG	k__Bacteria.p__Fusobacteria.c__Fusobacteriia.o__Fusobacteriales.f__Leptotrichiaceae.g__Leptotrichia	-0.244591	0.379634	1	15
MG	k__Bacteria.p__Proteobacteria.c__Betaproteobacteria.o__Burkholderiales.f__Burkholderiaceae.g__Lautropia	0.0232621	0.934418	1	8
MG	k__Bacteria.p__Proteobacteria.c__Betaproteobacteria.o__Neisseriales.f__Neisseriaceae.g__	0.199713	0.475461	1	13
MG	k__Bacteria.p__Proteobacteria.c__Betaproteobacteria.o__Neisseriales.f__Neisseriaceae.g__Eikenella	0.17349	0.536346	1	12
MG	k__Bacteria.p__Proteobacteria.c__Betaproteobacteria.o__Neisseriales.f__Neisseriaceae.g__Kingella	0.0607423	0.829735	1	13
MG	k__Bacteria.p__Proteobacteria.c__Betaproteobacteria.o__Neisseriales.f__Neisseriaceae.g__Neisseria	0.15264	0.587072	1	15
MG	k__Bacteria.p__Proteobacteria.c__Epsilonproteobacteria.o__Campylobacterales.f__Campylobacteraceae.g__Campylobacter	0.126893	0.652243	1	15
MG	k__Bacteria.p__Proteobacteria.c__Gammaproteobacteria.o__Aeromonadales.f__Succinivibrionaceae.g__Succinivibrio	0.279145	0.313672	1	8
MG	k__Bacteria.p__Proteobacteria.c__Gammaproteobacteria.o__Cardiobacteriales.f__Cardiobacteriaceae.g__Cardiobacterium	-0.117835	0.675769	1	11
MG	k__Bacteria.p__Proteobacteria.c__Gammaproteobacteria.o__Enterobacteriales.f__Enterobacteriaceae.g__	-0.137927	0.623992	1	15
MG	k__Bacteria.p__Proteobacteria.c__Gammaproteobacteria.o__Pasteurellales.f__Pasteurellaceae.g__Aggregatibacter	0.143573	0.609721	1	13
MG	k__Bacteria.p__Proteobacteria.c__Gammaproteobacteria.o__Pasteurellales.f__Pasteurellaceae.g__Haemophilus	0.205971	0.461444	1	15
MG	k__Bacteria.p__Proteobacteria.c__Gammaproteobacteria.o__Pseudomonadales.f__Pseudomonadaceae.g__Pseudomonas	-0.273154	0.324602	1	12
MG	k__Bacteria.p__Spirochaetes.c__Spirochaetes.o__Spirochaetales.f__Spirochaetaceae.g__Treponema	0.334704	0.222692	1	15
MG	k__Bacteria.p__Synergistetes.c__Synergistia.o__Synergistales.f__Dethiosulfovibrionaceae.g__TG5	0.413232	0.125775	1	13
MG	k__Bacteria.p__TM7.c__TM7.3.o__.f__.g__	0.447796	0.0941619	1	8
MG	k__Bacteria.p__Tenericutes.c__Mollicutes.o__Mycoplasmatales.f__Mycoplasmataceae.g__Mycoplasma	0.304331	0.270099	1	11
MG	k__Bacteria.p__Verrucomicrobia.c__Verruco.5.o__WCHB1.41.f__RFP12.g__	0.157019	0.576257	1	8
ALBUMIN	Unassigned.Other.Other.Other.Other.Other	-0.0810844	0.773908	1	15
ALBUMIN	k__Bacteria.p__Actinobacteria.c__Actinobacteria.o__Actinomycetales.f__Actinomycetaceae.Other	0.117436	0.676812	1	10
ALBUMIN	k__Bacteria.p__Actinobacteria.c__Actinobacteria.o__Actinomycetales.f__Actinomycetaceae.g__	0.535959	0.0394597	1	9
ALBUMIN	k__Bacteria.p__Actinobacteria.c__Actinobacteria.o__Actinomycetales.f__Actinomycetaceae.g__Actinomyces	0.0378394	0.893494	1	15
ALBUMIN	k__Bacteria.p__Actinobacteria.c__Actinobacteria.o__Actinomycetales.f__Actinomycetaceae.g__Arcanobacterium	0.331818	0.226954	1	11
ALBUMIN	k__Bacteria.p__Actinobacteria.c__Actinobacteria.o__Actinomycetales.f__Corynebacteriaceae.g__Corynebacterium	0.0306319	0.913703	1	15
ALBUMIN	k__Bacteria.p__Actinobacteria.c__Actinobacteria.o__Actinomycetales.f__Micrococcaceae.Other	-0.632727	0.0113582	1	11
ALBUMIN	k__Bacteria.p__Actinobacteria.c__Actinobacteria.o__Actinomycetales.f__Micrococcaceae.g__	0.165772	0.554893	1	14
ALBUMIN	k__Bacteria.p__Actinobacteria.c__Actinobacteria.o__Actinomycetales.f__Micrococcaceae.g__Rothia	0.0396412	0.888451	1	15
ALBUMIN	k__Bacteria.p__Actinobacteria.c__Actinobacteria.o__Bifidobacteriales.f__Bifidobacteriaceae.g__	-0.235519	0.398106	1	8
ALBUMIN	k__Bacteria.p__Actinobacteria.c__Actinobacteria.o__Bifidobacteriales.f__Bifidobacteriaceae.g__Bifidobacterium	0.370909	0.173498	1	11
ALBUMIN	k__Bacteria.p__Actinobacteria.c__Actinobacteria.o__Bifidobacteriales.f__Bifidobacteriaceae.g__Scardovia	0.17307	0.537347	1	9
ALBUMIN	k__Bacteria.p__Actinobacteria.c__Coriobacteriia.o__Coriobacteriales.f__Coriobacteriaceae.g__	0.245935	0.376938	1	12
ALBUMIN	k__Bacteria.p__Actinobacteria.c__Coriobacteriia.o__Coriobacteriales.f__Coriobacteriaceae.g__Atopobium	-0.0450469	0.873346	1	15
ALBUMIN	k__Bacteria.p__Bacteroidetes.c__Bacteroidia.o__Bacteroidales.f__.g__	0.0252262	0.928893	1	14
ALBUMIN	k__Bacteria.p__Bacteroidetes.c__Bacteroidia.o__Bacteroidales.f__Bacteroidaceae.g__Bacteroides	-0.123457	0.661132	1	8
ALBUMIN	k__Bacteria.p__Bacteroidetes.c__Bacteroidia.o__Bacteroidales.f__Porphyromonadaceae.g__Paludibacter	0.02883	0.918764	1	14
ALBUMIN	k__Bacteria.p__Bacteroidetes.c__Bacteroidia.o__Bacteroidales.f__Porphyromonadaceae.g__Porphyromonas	0.246857	0.375095	1	15
ALBUMIN	k__Bacteria.p__Bacteroidetes.c__Bacteroidia.o__Bacteroidales.f__Porphyromonadaceae.g__Tannerella	0.421639	0.117497	1	15
ALBUMIN	k__Bacteria.p__Bacteroidetes.c__Bacteroidia.o__Bacteroidales.f__Prevotellaceae.g__Prevotella	-0.0882919	0.754358	1	15
ALBUMIN	k__Bacteria.p__Bacteroidetes.c__Bacteroidia.o__Bacteroidales.f__RF16.g__	-0.107006	0.704264	1	9
ALBUMIN	k__Bacteria.p__Bacteroidetes.c__Bacteroidia.o__Bacteroidales.f__S24.7.g__	-0.0781818	0.781817	1	11
ALBUMIN	k__Bacteria.p__Bacteroidetes.c__Bacteroidia.o__Bacteroidales.f__.Paraprevotellaceae..g__CF231	-0.236364	0.396366	1	11
ALBUMIN	k__Bacteria.p__Bacteroidetes.c__Bacteroidia.o__Bacteroidales.f__.Paraprevotellaceae..g__.Prevotella.	0.657684	0.00770229	1	15
ALBUMIN	k__Bacteria.p__Bacteroidetes.c__Bacteroidia.o__Bacteroidales.f__p.2534.18B5.g__	0.121558	0.666065	1	8
ALBUMIN	k__Bacteria.p__Bacteroidetes.c__Flavobacteriia.o__Flavobacteriales.f__Flavobacteriaceae.g__Capnocytophaga	0.08649	0.759233	1	15
ALBUMIN	k__Bacteria.p__Bacteroidetes.c__Flavobacteriia.o__Flavobacteriales.f__.Weeksellaceae..g__	0.329136	0.23096	1	13
ALBUMIN	k__Bacteria.p__Cyanobacteria.c__4C0d.2.o__YS2.f__.g__	-0.169042	0.547003	1	8
ALBUMIN	k__Bacteria.p__Cyanobacteria.c__Chloroplast.o__Streptophyta.f__.g__	0.0604815	0.830456	1	9
ALBUMIN	k__Bacteria.p__Firmicutes.c__Bacilli.Other.Other.Other	0.281092	0.310166	1	15
ALBUMIN	k__Bacteria.p__Firmicutes.c__Bacilli.o__Bacillales.Other.Other	-0.0721394	0.798346	1	13
ALBUMIN	k__Bacteria.p__Firmicutes.c__Bacilli.o__Bacillales.f__Bacillaceae.g__Bacillus	-0.0540562	0.848263	1	15
ALBUMIN	k__Bacteria.p__Firmicutes.c__Bacilli.o__Bacillales.f__Planococcaceae.g__	-0.338083	0.217765	1	8
ALBUMIN	k__Bacteria.p__Firmicutes.c__Bacilli.o__Gemellales.Other.Other	0.252488	0.363941	1	13
ALBUMIN	k__Bacteria.p__Firmicutes.c__Bacilli.o__Gemellales.f__Gemellaceae.Other	0.337252	0.218971	1	13
ALBUMIN	k__Bacteria.p__Firmicutes.c__Bacilli.o__Gemellales.f__Gemellaceae.g__	0.425242	0.114067	1	15
ALBUMIN	k__Bacteria.p__Firmicutes.c__Bacilli.o__Gemellales.f__Gemellaceae.g__Gemella	0.0810844	0.773908	1	14
ALBUMIN	k__Bacteria.p__Firmicutes.c__Bacilli.o__Lactobacillales.Other.Other	0.0954994	0.734945	1	15
ALBUMIN	k__Bacteria.p__Firmicutes.c__Bacilli.o__Lactobacillales.f__.g__	-0.434545	0.105533	1	11
ALBUMIN	k__Bacteria.p__Firmicutes.c__Bacilli.o__Lactobacillales.f__Aerococcaceae.Other	0.243787	0.381253	1	9
ALBUMIN	k__Bacteria.p__Firmicutes.c__Bacilli.o__Lactobacillales.f__Carnobacteriaceae.Other	0.511732	0.0511825	1	15
ALBUMIN	k__Bacteria.p__Firmicutes.c__Bacilli.o__Lactobacillales.f__Carnobacteriaceae.g__Granulicatella	0.389205	0.151604	1	15
ALBUMIN	k__Bacteria.p__Firmicutes.c__Bacilli.o__Lactobacillales.f__Enterococcaceae.Other	-0.052442	0.852748	1	12
ALBUMIN	k__Bacteria.p__Firmicutes.c__Bacilli.o__Lactobacillales.f__Enterococcaceae.g__Enterococcus	0.111716	0.691822	1	15
ALBUMIN	k__Bacteria.p__Firmicutes.c__Bacilli.o__Lactobacillales.f__Enterococcaceae.g__Vagococcus	-0.506337	0.0541085	1	12
ALBUMIN	k__Bacteria.p__Firmicutes.c__Bacilli.o__Lactobacillales.f__Lactobacillaceae.g__Lactobacillus	-0.506327	0.0541139	1	15
ALBUMIN	k__Bacteria.p__Firmicutes.c__Bacilli.o__Lactobacillales.f__Streptococcaceae.g__	0.243253	0.382329	1	15
ALBUMIN	k__Bacteria.p__Firmicutes.c__Bacilli.o__Lactobacillales.f__Streptococcaceae.g__Streptococcus	0.0108112	0.969496	1	15
ALBUMIN	k__Bacteria.p__Firmicutes.c__Clostridia.o__Clostridiales.Other.Other	0.21732	0.436553	1	13
ALBUMIN	k__Bacteria.p__Firmicutes.c__Clostridia.o__Clostridiales.f__.g__	-0.0486506	0.863298	1	15
ALBUMIN	k__Bacteria.p__Firmicutes.c__Clostridia.o__Clostridiales.f__Clostridiaceae.g__	0.0740744	0.793044	1	8
ALBUMIN	k__Bacteria.p__Firmicutes.c__Clostridia.o__Clostridiales.f__Lachnospiraceae.Other	-0.0225436	0.93644	1	13
ALBUMIN	k__Bacteria.p__Firmicutes.c__Clostridia.o__Clostridiales.f__Lachnospiraceae.g__	-0.0774806	0.783731	1	15
ALBUMIN	k__Bacteria.p__Firmicutes.c__Clostridia.o__Clostridiales.f__Lachnospiraceae.g__Butyrivibrio	0.0548986	0.845925	1	9
ALBUMIN	k__Bacteria.p__Firmicutes.c__Clostridia.o__Clostridiales.f__Lachnospiraceae.g__Catonella	0.147754	0.599234	1	14
ALBUMIN	k__Bacteria.p__Firmicutes.c__Clostridia.o__Clostridiales.f__Lachnospiraceae.g__Moryella	-0.05766	0.838267	1	15
ALBUMIN	k__Bacteria.p__Firmicutes.c__Clostridia.o__Clostridiales.f__Lachnospiraceae.g__Oribacterium	-0.185593	0.507823	1	15
ALBUMIN	k__Bacteria.p__Firmicutes.c__Clostridia.o__Clostridiales.f__Peptostreptococcaceae.g__	0.372271	0.171801	1	8
ALBUMIN	k__Bacteria.p__Firmicutes.c__Clostridia.o__Clostridiales.f__Peptostreptococcaceae.g__Filifactor	0.222727	0.424939	1	11
ALBUMIN	k__Bacteria.p__Firmicutes.c__Clostridia.o__Clostridiales.f__Peptostreptococcaceae.g__Peptostreptococcus	0.194504	0.487283	1	10
ALBUMIN	k__Bacteria.p__Firmicutes.c__Clostridia.o__Clostridiales.f__Ruminococcaceae.g__	-0.236046	0.39702	1	15
ALBUMIN	k__Bacteria.p__Firmicutes.c__Clostridia.o__Clostridiales.f__Ruminococcaceae.g__Oscillospira	-0.386364	0.154876	1	11
ALBUMIN	k__Bacteria.p__Firmicutes.c__Clostridia.o__Clostridiales.f__Ruminococcaceae.g__Ruminococcus	-0.334284	0.223308	1	8
ALBUMIN	k__Bacteria.p__Firmicutes.c__Clostridia.o__Clostridiales.f__Veillonellaceae.Other	-0.233551	0.402173	1	13
ALBUMIN	k__Bacteria.p__Firmicutes.c__Clostridia.o__Clostridiales.f__Veillonellaceae.g__	-0.479211	0.0706998	1	12
ALBUMIN	k__Bacteria.p__Firmicutes.c__Clostridia.o__Clostridiales.f__Veillonellaceae.g__Dialister	-0.145952	0.603744	1	15
ALBUMIN	k__Bacteria.p__Firmicutes.c__Clostridia.o__Clostridiales.f__Veillonellaceae.g__Megasphaera	-0.0882919	0.754358	1	15
ALBUMIN	k__Bacteria.p__Firmicutes.c__Clostridia.o__Clostridiales.f__Veillonellaceae.g__Phascolarctobacterium	-0.0253168	0.928638	1	12
ALBUMIN	k__Bacteria.p__Firmicutes.c__Clostridia.o__Clostridiales.f__Veillonellaceae.g__Schwartzia	0.347171	0.20486	1	13
ALBUMIN	k__Bacteria.p__Firmicutes.c__Clostridia.o__Clostridiales.f__Veillonellaceae.g__Selenomonas	-0.279291	0.313409	1	15
ALBUMIN	k__Bacteria.p__Firmicutes.c__Clostridia.o__Clostridiales.f__Veillonellaceae.g__Veillonella	-0.722552	0.00234372	1	15
ALBUMIN	k__Bacteria.p__Firmicutes.c__Clostridia.o__Clostridiales.f__.Mogibacteriaceae..g__	0.359795	0.187762	1	13
ALBUMIN	k__Bacteria.p__Firmicutes.c__Clostridia.o__Clostridiales.f__.Mogibacteriaceae..g__Anaerovorax	0.28992	0.294559	1	10
ALBUMIN	k__Bacteria.p__Firmicutes.c__Clostridia.o__Clostridiales.f__.Mogibacteriaceae..g__Mogibacterium	0.11532	0.682352	1	15
ALBUMIN	k__Bacteria.p__Firmicutes.c__Clostridia.o__Clostridiales.f__.Tissierellaceae..g__Parvimonas	0.45932	0.0849978	1	12
ALBUMIN	k__Bacteria.p__Firmicutes.c__Erysipelotrichi.o__Erysipelotrichales.f__Erysipelotrichaceae.g__Bulleidia	0.122527	0.663545	1	14
ALBUMIN	k__Bacteria.p__Fusobacteria.c__Fusobacteriia.o__Fusobacteriales.f__Fusobacteriaceae.g__Fusobacterium	0.392809	0.147521	1	15
ALBUMIN	k__Bacteria.p__Fusobacteria.c__Fusobacteriia.o__Fusobacteriales.f__Leptotrichiaceae.g__Leptotrichia	0.0900937	0.749491	1	15
ALBUMIN	k__Bacteria.p__Proteobacteria.c__Betaproteobacteria.o__Burkholderiales.f__Burkholderiaceae.g__Lautropia	0.0246915	0.930397	1	8
ALBUMIN	k__Bacteria.p__Proteobacteria.c__Betaproteobacteria.o__Neisseriales.f__Neisseriaceae.g__	0.477022	0.0721821	1	13
ALBUMIN	k__Bacteria.p__Proteobacteria.c__Betaproteobacteria.o__Neisseriales.f__Neisseriaceae.g__Eikenella	0.354436	0.194904	1	12
ALBUMIN	k__Bacteria.p__Proteobacteria.c__Betaproteobacteria.o__Neisseriales.f__Neisseriaceae.g__Kingella	0.469808	0.0772244	1	13
ALBUMIN	k__Bacteria.p__Proteobacteria.c__Betaproteobacteria.o__Neisseriales.f__Neisseriaceae.g__Neisseria	0.358573	0.189375	1	15
ALBUMIN	k__Bacteria.p__Proteobacteria.c__Epsilonproteobacteria.o__Campylobacterales.f__Campylobacteraceae.g__Campylobacter	-0.338752	0.216798	1	15
ALBUMIN	k__Bacteria.p__Proteobacteria.c__Gammaproteobacteria.o__Aeromonadales.f__Succinivibrionaceae.g__Succinivibrio	-0.159545	0.570058	1	8
ALBUMIN	k__Bacteria.p__Proteobacteria.c__Gammaproteobacteria.o__Cardiobacteriales.f__Cardiobacteriaceae.g__Cardiobacterium	-0.119091	0.67249	1	11
ALBUMIN	k__Bacteria.p__Proteobacteria.c__Gammaproteobacteria.o__Enterobacteriales.f__Enterobacteriaceae.g__	-0.0396412	0.888451	1	15
ALBUMIN	k__Bacteria.p__Proteobacteria.c__Gammaproteobacteria.o__Pasteurellales.f__Pasteurellaceae.g__Aggregatibacter	0.533832	0.0404001	1	13
ALBUMIN	k__Bacteria.p__Proteobacteria.c__Gammaproteobacteria.o__Pasteurellales.f__Pasteurellaceae.g__Haemophilus	0.329743	0.23005	1	15
ALBUMIN	k__Bacteria.p__Proteobacteria.c__Gammaproteobacteria.o__Pseudomonadales.f__Pseudomonadaceae.g__Pseudomonas	-0.0506337	0.857777	1	12
ALBUMIN	k__Bacteria.p__Spirochaetes.c__Spirochaetes.o__Spirochaetales.f__Spirochaetaceae.g__Treponema	-0.0162169	0.954257	1	15
ALBUMIN	k__Bacteria.p__Synergistetes.c__Synergistia.o__Synergistales.f__Dethiosulfovibrionaceae.g__TG5	0.547358	0.0346952	1	13
ALBUMIN	k__Bacteria.p__TM7.c__TM7.3.o__.f__.g__	0.22982	0.409946	1	8
ALBUMIN	k__Bacteria.p__Tenericutes.c__Mollicutes.o__Mycoplasmatales.f__Mycoplasmataceae.g__Mycoplasma	0.500909	0.0571734	1	11
ALBUMIN	k__Bacteria.p__Verrucomicrobia.c__Verruco.5.o__WCHB1.41.f__RFP12.g__	-0.366573	0.178976	1	8
IGG	Unassigned.Other.Other.Other.Other.Other	0.447989	0.0940023	1	15
IGG	k__Bacteria.p__Actinobacteria.c__Actinobacteria.o__Actinomycetales.f__Actinomycetaceae.Other	-0.0115011	0.967551	1	10
IGG	k__Bacteria.p__Actinobacteria.c__Actinobacteria.o__Actinomycetales.f__Actinomycetaceae.g__	-0.132195	0.638611	1	9
IGG	k__Bacteria.p__Actinobacteria.c__Actinobacteria.o__Actinomycetales.f__Actinomycetaceae.g__Actinomyces	0.112938	0.688606	1	15
IGG	k__Bacteria.p__Actinobacteria.c__Actinobacteria.o__Actinomycetales.f__Actinomycetaceae.g__Arcanobacterium	-0.0436849	0.877148	1	11
IGG	k__Bacteria.p__Actinobacteria.c__Actinobacteria.o__Actinomycetales.f__Corynebacteriaceae.g__Corynebacterium	-0.455519	0.0879473	1	15
IGG	k__Bacteria.p__Actinobacteria.c__Actinobacteria.o__Actinomycetales.f__Micrococcaceae.Other	0.138652	0.622152	1	11
IGG	k__Bacteria.p__Actinobacteria.c__Actinobacteria.o__Actinomycetales.f__Micrococcaceae.g__	0.274817	0.321546	1	14
IGG	k__Bacteria.p__Actinobacteria.c__Actinobacteria.o__Actinomycetales.f__Micrococcaceae.g__Rothia	0.0790569	0.779431	1	15
IGG	k__Bacteria.p__Actinobacteria.c__Actinobacteria.o__Bifidobacteriales.f__Bifidobacteriaceae.g__	0.218254	0.434536	1	8
IGG	k__Bacteria.p__Actinobacteria.c__Actinobacteria.o__Bifidobacteriales.f__Bifidobacteriaceae.g__Bifidobacterium	0.237418	0.394201	1	11
IGG	k__Bacteria.p__Actinobacteria.c__Actinobacteria.o__Bifidobacteriales.f__Bifidobacteriaceae.g__Scardovia	-0.0116642	0.967091	1	9
IGG	k__Bacteria.p__Actinobacteria.c__Coriobacteriia.o__Coriobacteriales.f__Coriobacteriaceae.g__	-0.28336	0.306112	1	12
IGG	k__Bacteria.p__Actinobacteria.c__Coriobacteriia.o__Coriobacteriales.f__Coriobacteriaceae.g__Atopobium	0.127997	0.649396	1	15
IGG	k__Bacteria.p__Bacteroidetes.c__Bacteroidia.o__Bacteroidales.f__.g__	-0.4894	0.0640887	1	14
IGG	k__Bacteria.p__Bacteroidetes.c__Bacteroidia.o__Bacteroidales.f__Bacteroidaceae.g__Bacteroides	-0.194444	0.487419	1	8
IGG	k__Bacteria.p__Bacteroidetes.c__Bacteroidia.o__Bacteroidales.f__Porphyromonadaceae.g__Paludibacter	0.0639985	0.82074	1	14
IGG	k__Bacteria.p__Bacteroidetes.c__Bacteroidia.o__Bacteroidales.f__Porphyromonadaceae.g__Porphyromonas	-0.161878	0.564355	1	15
IGG	k__Bacteria.p__Bacteroidetes.c__Bacteroidia.o__Bacteroidales.f__Porphyromonadaceae.g__Tannerella	0.00376462	0.989376	1	15
IGG	k__Bacteria.p__Bacteroidetes.c__Bacteroidia.o__Bacteroidales.f__Prevotellaceae.g__Prevotella	-0.323757	0.239129	1	15
IGG	k__Bacteria.p__Bacteroidetes.c__Bacteroidia.o__Bacteroidales.f__RF16.g__	-0.237173	0.394703	1	9
IGG	k__Bacteria.p__Bacteroidetes.c__Bacteroidia.o__Bacteroidales.f__S24.7.g__	-0.0227921	0.93574	1	11
IGG	k__Bacteria.p__Bacteroidetes.c__Bacteroidia.o__Bacteroidales.f__.Paraprevotellaceae..g__CF231	-0.294398	0.286823	1	11
IGG	k__Bacteria.p__Bacteroidetes.c__Bacteroidia.o__Bacteroidales.f__.Paraprevotellaceae..g__.Prevotella.	-0.09788	0.728565	1	15
IGG	k__Bacteria.p__Bacteroidetes.c__Bacteroidia.o__Bacteroidales.f__p.2534.18B5.g__	-0.107143	0.703901	1	8
IGG	k__Bacteria.p__Bacteroidetes.c__Flavobacteriia.o__Flavobacteriales.f__Flavobacteriaceae.g__Capnocytophaga	-0.0414108	0.883502	1	15
IGG	k__Bacteria.p__Bacteroidetes.c__Flavobacteriia.o__Flavobacteriales.f__.Weeksellaceae..g__	0.184631	0.510064	1	13
IGG	k__Bacteria.p__Cyanobacteria.c__4C0d.2.o__YS2.f__.g__	0.0238095	0.932878	1	8
IGG	k__Bacteria.p__Cyanobacteria.c__Chloroplast.o__Streptophyta.f__.g__	0.0155523	0.95613	1	9
IGG	k__Bacteria.p__Firmicutes.c__Bacilli.Other.Other.Other	0.0903508	0.748798	1	15
IGG	k__Bacteria.p__Firmicutes.c__Bacilli.o__Bacillales.Other.Other	-0.113039	0.68834	1	13
IGG	k__Bacteria.p__Firmicutes.c__Bacilli.o__Bacillales.f__Bacillaceae.g__Bacillus	-0.402814	0.136574	1	15
IGG	k__Bacteria.p__Firmicutes.c__Bacilli.o__Bacillales.f__Planococcaceae.g__	0.0436508	0.877244	1	8
IGG	k__Bacteria.p__Firmicutes.c__Bacilli.o__Gemellales.Other.Other	0.192167	0.492631	1	13
IGG	k__Bacteria.p__Firmicutes.c__Bacilli.o__Gemellales.f__Gemellaceae.Other	0.0527517	0.851887	1	13
IGG	k__Bacteria.p__Firmicutes.c__Bacilli.o__Gemellales.f__Gemellaceae.g__	0.109174	0.698529	1	15
IGG	k__Bacteria.p__Firmicutes.c__Bacilli.o__Gemellales.f__Gemellaceae.g__Gemella	-0.0414108	0.883502	1	14
IGG	k__Bacteria.p__Firmicutes.c__Bacilli.o__Lactobacillales.Other.Other	-0.139291	0.620533	1	15
IGG	k__Bacteria.p__Firmicutes.c__Bacilli.o__Lactobacillales.f__.g__	-0.0702757	0.803461	1	11
IGG	k__Bacteria.p__Firmicutes.c__Bacilli.o__Lactobacillales.f__Aerococcaceae.Other	-0.151635	0.589564	1	9
IGG	k__Bacteria.p__Firmicutes.c__Bacilli.o__Lactobacillales.f__Carnobacteriaceae.Other	0.00752923	0.978754	1	15
IGG	k__Bacteria.p__Firmicutes.c__Bacilli.o__Lactobacillales.f__Carnobacteriaceae.g__Granulicatella	-0.0263523	0.925726	1	15
IGG	k__Bacteria.p__Firmicutes.c__Bacilli.o__Lactobacillales.f__Enterococcaceae.Other	-0.215354	0.440817	1	12
IGG	k__Bacteria.p__Firmicutes.c__Bacilli.o__Lactobacillales.f__Enterococcaceae.g__Enterococcus	0.308699	0.262934	1	15
IGG	k__Bacteria.p__Firmicutes.c__Bacilli.o__Lactobacillales.f__Enterococcaceae.g__Vagococcus	0.0340032	0.904244	1	12
IGG	k__Bacteria.p__Firmicutes.c__Bacilli.o__Lactobacillales.f__Lactobacillaceae.g__Lactobacillus	0.229642	0.410321	1	15
IGG	k__Bacteria.p__Firmicutes.c__Bacilli.o__Lactobacillales.f__Streptococcaceae.g__	-0.0112938	0.968135	1	15
IGG	k__Bacteria.p__Firmicutes.c__Bacilli.o__Lactobacillales.f__Streptococcaceae.g__Streptococcus	0.478106	0.0714453	1	15
IGG	k__Bacteria.p__Firmicutes.c__Clostridia.o__Clostridiales.Other.Other	-0.276947	0.317658	1	13
IGG	k__Bacteria.p__Firmicutes.c__Clostridia.o__Clostridiales.f__.g__	-0.214583	0.442493	1	15
IGG	k__Bacteria.p__Firmicutes.c__Clostridia.o__Clostridiales.f__Clostridiaceae.g__	-0.126984	0.652008	1	8
IGG	k__Bacteria.p__Firmicutes.c__Clostridia.o__Clostridiales.f__Lachnospiraceae.Other	-0.163907	0.559417	1	13
IGG	k__Bacteria.p__Firmicutes.c__Clostridia.o__Clostridiales.f__Lachnospiraceae.g__	0.0414108	0.883502	1	15
IGG	k__Bacteria.p__Firmicutes.c__Clostridia.o__Clostridiales.f__Lachnospiraceae.g__Butyrivibrio	0.122474	0.663683	1	9
IGG	k__Bacteria.p__Firmicutes.c__Clostridia.o__Clostridiales.f__Lachnospiraceae.g__Catonella	-0.0865862	0.758972	1	14
IGG	k__Bacteria.p__Firmicutes.c__Clostridia.o__Clostridiales.f__Lachnospiraceae.g__Moryella	-0.00752923	0.978754	1	15
IGG	k__Bacteria.p__Firmicutes.c__Clostridia.o__Clostridiales.f__Lachnospiraceae.g__Oribacterium	-0.0414108	0.883502	1	15
IGG	k__Bacteria.p__Firmicutes.c__Clostridia.o__Clostridiales.f__Peptostreptococcaceae.g__	-0.150794	0.591655	1	8
IGG	k__Bacteria.p__Firmicutes.c__Clostridia.o__Clostridiales.f__Peptostreptococcaceae.g__Filifactor	-0.220324	0.430082	1	11
IGG	k__Bacteria.p__Firmicutes.c__Clostridia.o__Clostridiales.f__Peptostreptococcaceae.g__Peptostreptococcus	-0.0498381	0.859992	1	10
IGG	k__Bacteria.p__Firmicutes.c__Clostridia.o__Clostridiales.f__Ruminococcaceae.g__	-0.282346	0.307921	1	15
IGG	k__Bacteria.p__Firmicutes.c__Clostridia.o__Clostridiales.f__Ruminococcaceae.g__Oscillospira	-0.298197	0.280356	1	11
IGG	k__Bacteria.p__Firmicutes.c__Clostridia.o__Clostridiales.f__Ruminococcaceae.g__Ruminococcus	-0.178571	0.524284	1	8
IGG	k__Bacteria.p__Firmicutes.c__Clostridia.o__Clostridiales.f__Veillonellaceae.Other	-0.0960835	0.733378	1	13
IGG	k__Bacteria.p__Firmicutes.c__Clostridia.o__Clostridiales.f__Veillonellaceae.g__	-0.264469	0.340826	1	12
IGG	k__Bacteria.p__Firmicutes.c__Clostridia.o__Clostridiales.f__Veillonellaceae.g__Dialister	-0.380226	0.162104	1	15
IGG	k__Bacteria.p__Firmicutes.c__Clostridia.o__Clostridiales.f__Veillonellaceae.g__Megasphaera	-0.29364	0.288124	1	15
IGG	k__Bacteria.p__Firmicutes.c__Clostridia.o__Clostridiales.f__Veillonellaceae.g__Phascolarctobacterium	0.0604501	0.830543	1	12
IGG	k__Bacteria.p__Firmicutes.c__Clostridia.o__Clostridiales.f__Veillonellaceae.g__Schwartzia	-0.295787	0.284449	1	13
IGG	k__Bacteria.p__Firmicutes.c__Clostridia.o__Clostridiales.f__Veillonellaceae.g__Selenomonas	-0.116703	0.678729	1	15
IGG	k__Bacteria.p__Firmicutes.c__Clostridia.o__Clostridiales.f__Veillonellaceae.g__Veillonella	0.0338815	0.904585	1	15
IGG	k__Bacteria.p__Firmicutes.c__Clostridia.o__Clostridiales.f__.Mogibacteriaceae..g__	-0.0357958	0.899218	1	13
IGG	k__Bacteria.p__Firmicutes.c__Clostridia.o__Clostridiales.f__.Mogibacteriaceae..g__Anaerovorax	0.038337	0.892101	1	10
IGG	k__Bacteria.p__Firmicutes.c__Clostridia.o__Clostridiales.f__.Mogibacteriaceae..g__Mogibacterium	0.135526	0.6301	1	15
IGG	k__Bacteria.p__Firmicutes.c__Clostridia.o__Clostridiales.f__.Tissierellaceae..g__Parvimonas	0.0340032	0.904244	1	12
IGG	k__Bacteria.p__Firmicutes.c__Erysipelotrichi.o__Erysipelotrichales.f__Erysipelotrichaceae.g__Bulleidia	0.09788	0.728565	1	14
IGG	k__Bacteria.p__Fusobacteria.c__Fusobacteriia.o__Fusobacteriales.f__Fusobacteriaceae.g__Fusobacterium	-0.0414108	0.883502	1	15
IGG	k__Bacteria.p__Fusobacteria.c__Fusobacteriia.o__Fusobacteriales.f__Leptotrichiaceae.g__Leptotrichia	0.0790569	0.779431	1	15
IGG	k__Bacteria.p__Proteobacteria.c__Betaproteobacteria.o__Burkholderiales.f__Burkholderiaceae.g__Lautropia	-0.134921	0.631644	1	8
IGG	k__Bacteria.p__Proteobacteria.c__Betaproteobacteria.o__Neisseriales.f__Neisseriaceae.g__	-0.0508678	0.857126	1	13
IGG	k__Bacteria.p__Proteobacteria.c__Betaproteobacteria.o__Neisseriales.f__Neisseriaceae.g__Eikenella	-0.0906752	0.747923	1	12
IGG	k__Bacteria.p__Proteobacteria.c__Betaproteobacteria.o__Neisseriales.f__Neisseriaceae.g__Kingella	0.101736	0.718267	1	13
IGG	k__Bacteria.p__Proteobacteria.c__Betaproteobacteria.o__Neisseriales.f__Neisseriaceae.g__Neisseria	-0.0414108	0.883502	1	15
IGG	k__Bacteria.p__Proteobacteria.c__Epsilonproteobacteria.o__Campylobacterales.f__Campylobacteraceae.g__Campylobacter	0.0338815	0.904585	1	15
IGG	k__Bacteria.p__Proteobacteria.c__Gammaproteobacteria.o__Aeromonadales.f__Succinivibrionaceae.g__Succinivibrio	-0.170635	0.543174	1	8
IGG	k__Bacteria.p__Proteobacteria.c__Gammaproteobacteria.o__Cardiobacteriales.f__Cardiobacteriaceae.g__Cardiobacterium	-0.00949671	0.973204	1	11
IGG	k__Bacteria.p__Proteobacteria.c__Gammaproteobacteria.o__Enterobacteriales.f__Enterobacteriaceae.g__	0.233406	0.402474	1	15
IGG	k__Bacteria.p__Proteobacteria.c__Gammaproteobacteria.o__Pasteurellales.f__Pasteurellaceae.g__Aggregatibacter	-0.131879	0.639419	1	13
IGG	k__Bacteria.p__Proteobacteria.c__Gammaproteobacteria.o__Pasteurellales.f__Pasteurellaceae.g__Haemophilus	-0.191995	0.493025	1	15
IGG	k__Bacteria.p__Proteobacteria.c__Gammaproteobacteria.o__Pseudomonadales.f__Pseudomonadaceae.g__Pseudomonas	0.40426	0.135038	1	12
IGG	k__Bacteria.p__Spirochaetes.c__Spirochaetes.o__Spirochaetales.f__Spirochaetaceae.g__Treponema	-0.346345	0.206013	1	15
IGG	k__Bacteria.p__Synergistetes.c__Synergistia.o__Synergistales.f__Dethiosulfovibrionaceae.g__TG5	-0.10362	0.713252	1	13
IGG	k__Bacteria.p__TM7.c__TM7.3.o__.f__.g__	-0.0396825	0.888336	1	8
IGG	k__Bacteria.p__Tenericutes.c__Mollicutes.o__Mycoplasmatales.f__Mycoplasmataceae.g__Mycoplasma	-0.218424	0.434168	1	11
IGG	k__Bacteria.p__Verrucomicrobia.c__Verruco.5.o__WCHB1.41.f__RFP12.g__	-0.0952381	0.735646	1	8
IGA	Unassigned.Other.Other.Other.Other.Other	0.39152	0.148973	1	15
IGA	k__Bacteria.p__Actinobacteria.c__Actinobacteria.o__Actinomycetales.f__Actinomycetaceae.Other	-0.164849	0.557131	1	10
IGA	k__Bacteria.p__Actinobacteria.c__Actinobacteria.o__Actinomycetales.f__Actinomycetaceae.g__	-0.126363	0.653613	1	9
IGA	k__Bacteria.p__Actinobacteria.c__Actinobacteria.o__Actinomycetales.f__Actinomycetaceae.g__Actinomyces	-0.0865862	0.758972	1	15
IGA	k__Bacteria.p__Actinobacteria.c__Actinobacteria.o__Actinomycetales.f__Actinomycetaceae.g__Arcanobacterium	-0.212726	0.446545	1	11
IGA	k__Bacteria.p__Actinobacteria.c__Actinobacteria.o__Actinomycetales.f__Corynebacteriaceae.g__Corynebacterium	-0.327522	0.233394	1	15
IGA	k__Bacteria.p__Actinobacteria.c__Actinobacteria.o__Actinomycetales.f__Micrococcaceae.Other	0.00569803	0.983921	1	11
IGA	k__Bacteria.p__Actinobacteria.c__Actinobacteria.o__Actinomycetales.f__Micrococcaceae.g__	0.2447	0.379415	1	14
IGA	k__Bacteria.p__Actinobacteria.c__Actinobacteria.o__Actinomycetales.f__Micrococcaceae.g__Rothia	-0.0338815	0.904585	1	15
IGA	k__Bacteria.p__Actinobacteria.c__Actinobacteria.o__Bifidobacteriales.f__Bifidobacteriaceae.g__	0.265873	0.338173	1	8
IGA	k__Bacteria.p__Actinobacteria.c__Actinobacteria.o__Bifidobacteriales.f__Bifidobacteriaceae.g__Bifidobacterium	0.284901	0.303374	1	11
IGA	k__Bacteria.p__Actinobacteria.c__Actinobacteria.o__Bifidobacteriales.f__Bifidobacteriaceae.g__Scardovia	-0.048601	0.863437	1	9
IGA	k__Bacteria.p__Actinobacteria.c__Coriobacteriia.o__Coriobacteriales.f__Coriobacteriaceae.g__	-0.158682	0.572173	1	12
IGA	k__Bacteria.p__Actinobacteria.c__Coriobacteriia.o__Coriobacteriales.f__Coriobacteriaceae.g__Atopobium	0.158114	0.573566	1	15
IGA	k__Bacteria.p__Bacteroidetes.c__Bacteroidia.o__Bacteroidales.f__.g__	-0.267288	0.335512	1	14
IGA	k__Bacteria.p__Bacteroidetes.c__Bacteroidia.o__Bacteroidales.f__Bacteroidaceae.g__Bacteroides	-0.186508	0.505696	1	8
IGA	k__Bacteria.p__Bacteroidetes.c__Bacteroidia.o__Bacteroidales.f__Porphyromonadaceae.g__Paludibacter	-0.0414108	0.883502	1	14
IGA	k__Bacteria.p__Bacteroidetes.c__Bacteroidia.o__Bacteroidales.f__Porphyromonadaceae.g__Porphyromonas	-0.0865862	0.758972	1	15
IGA	k__Bacteria.p__Bacteroidetes.c__Bacteroidia.o__Bacteroidales.f__Porphyromonadaceae.g__Tannerella	-0.154349	0.58284	1	15
IGA	k__Bacteria.p__Bacteroidetes.c__Bacteroidia.o__Bacteroidales.f__Prevotellaceae.g__Prevotella	-0.143055	0.611023	1	15
IGA	k__Bacteria.p__Bacteroidetes.c__Bacteroidia.o__Bacteroidales.f__RF16.g__	0.0116642	0.967091	1	9
IGA	k__Bacteria.p__Bacteroidetes.c__Bacteroidia.o__Bacteroidales.f__S24.7.g__	0.0151947	0.957137	1	11
IGA	k__Bacteria.p__Bacteroidetes.c__Bacteroidia.o__Bacteroidales.f__.Paraprevotellaceae..g__CF231	-0.0379869	0.893081	1	11
IGA	k__Bacteria.p__Bacteroidetes.c__Bacteroidia.o__Bacteroidales.f__.Paraprevotellaceae..g__.Prevotella.	-0.203289	0.467426	1	15
IGA	k__Bacteria.p__Bacteroidetes.c__Bacteroidia.o__Bacteroidales.f__p.2534.18B5.g__	-0.015873	0.955226	1	8
IGA	k__Bacteria.p__Bacteroidetes.c__Flavobacteriia.o__Flavobacteriales.f__Flavobacteriaceae.g__Capnocytophaga	0.135526	0.6301	1	15
IGA	k__Bacteria.p__Bacteroidetes.c__Flavobacteriia.o__Flavobacteriales.f__.Weeksellaceae..g__	0.275063	0.321096	1	13
IGA	k__Bacteria.p__Cyanobacteria.c__4C0d.2.o__YS2.f__.g__	0.0833333	0.767794	1	8
IGA	k__Bacteria.p__Cyanobacteria.c__Chloroplast.o__Streptophyta.f__.g__	0.0952579	0.735593	1	9
IGA	k__Bacteria.p__Firmicutes.c__Bacilli.Other.Other.Other	-0.158114	0.573566	1	15
IGA	k__Bacteria.p__Firmicutes.c__Bacilli.o__Bacillales.Other.Other	-0.224195	0.421814	1	13
IGA	k__Bacteria.p__Firmicutes.c__Bacilli.o__Bacillales.f__Bacillaceae.g__Bacillus	-0.399049	0.140626	1	15
IGA	k__Bacteria.p__Firmicutes.c__Bacilli.o__Bacillales.f__Planococcaceae.g__	-0.0515873	0.855125	1	8
IGA	k__Bacteria.p__Firmicutes.c__Bacilli.o__Gemellales.Other.Other	-0.0470998	0.86762	1	13
IGA	k__Bacteria.p__Firmicutes.c__Bacilli.o__Gemellales.f__Gemellaceae.Other	-0.0207239	0.941562	1	13
IGA	k__Bacteria.p__Firmicutes.c__Bacilli.o__Gemellales.f__Gemellaceae.g__	0.0752923	0.789711	1	15
IGA	k__Bacteria.p__Firmicutes.c__Bacilli.o__Gemellales.f__Gemellaceae.g__Gemella	-0.139291	0.620533	1	14
IGA	k__Bacteria.p__Firmicutes.c__Bacilli.o__Lactobacillales.Other.Other	-0.150585	0.592175	1	15
IGA	k__Bacteria.p__Firmicutes.c__Bacilli.o__Lactobacillales.f__.g__	-0.142451	0.612547	1	11
IGA	k__Bacteria.p__Firmicutes.c__Bacilli.o__Lactobacillales.f__Aerococcaceae.Other	0.0563771	0.841823	1	9
IGA	k__Bacteria.p__Firmicutes.c__Bacilli.o__Lactobacillales.f__Carnobacteriaceae.Other	-0.0903508	0.748798	1	15
IGA	k__Bacteria.p__Firmicutes.c__Bacilli.o__Lactobacillales.f__Carnobacteriaceae.g__Granulicatella	-0.0112938	0.968135	1	15
IGA	k__Bacteria.p__Firmicutes.c__Bacilli.o__Lactobacillales.f__Enterococcaceae.Other	-0.0642283	0.820106	1	12
IGA	k__Bacteria.p__Firmicutes.c__Bacilli.o__Lactobacillales.f__Enterococcaceae.g__Enterococcus	0.143055	0.611023	1	15
IGA	k__Bacteria.p__Firmicutes.c__Bacilli.o__Lactobacillales.f__Enterococcaceae.g__Vagococcus	0.0340032	0.904244	1	12
IGA	k__Bacteria.p__Firmicutes.c__Bacilli.o__Lactobacillales.f__Lactobacillaceae.g__Lactobacillus	0.289875	0.294637	1	15
IGA	k__Bacteria.p__Firmicutes.c__Bacilli.o__Lactobacillales.f__Streptococcaceae.g__	-0.0414108	0.883502	1	15
IGA	k__Bacteria.p__Firmicutes.c__Bacilli.o__Lactobacillales.f__Streptococcaceae.g__Streptococcus	0.233406	0.402474	1	15
IGA	k__Bacteria.p__Firmicutes.c__Clostridia.o__Clostridiales.Other.Other	-0.156371	0.577852	1	13
IGA	k__Bacteria.p__Firmicutes.c__Clostridia.o__Clostridiales.f__.g__	-0.0715277	0.800024	1	15
IGA	k__Bacteria.p__Firmicutes.c__Clostridia.o__Clostridiales.f__Clostridiaceae.g__	0.0119048	0.966413	1	8
IGA	k__Bacteria.p__Firmicutes.c__Clostridia.o__Clostridiales.f__Lachnospiraceae.Other	0.0678237	0.810201	1	13
IGA	k__Bacteria.p__Firmicutes.c__Clostridia.o__Clostridiales.f__Lachnospiraceae.g__	0.176937	0.52815	1	15
IGA	k__Bacteria.p__Firmicutes.c__Clostridia.o__Clostridiales.f__Lachnospiraceae.g__Butyrivibrio	0.180796	0.519044	1	9
IGA	k__Bacteria.p__Firmicutes.c__Clostridia.o__Clostridiales.f__Lachnospiraceae.g__Catonella	-0.143055	0.611023	1	14
IGA	k__Bacteria.p__Firmicutes.c__Clostridia.o__Clostridiales.f__Lachnospiraceae.g__Moryella	0.218348	0.434334	1	15
IGA	k__Bacteria.p__Firmicutes.c__Clostridia.o__Clostridiales.f__Lachnospiraceae.g__Oribacterium	0.131762	0.639721	1	15
IGA	k__Bacteria.p__Firmicutes.c__Clostridia.o__Clostridiales.f__Peptostreptococcaceae.g__	-0.174603	0.533692	1	8
IGA	k__Bacteria.p__Firmicutes.c__Clostridia.o__Clostridiales.f__Peptostreptococcaceae.g__Filifactor	-0.311492	0.258413	1	11
IGA	k__Bacteria.p__Firmicutes.c__Clostridia.o__Clostridiales.f__Peptostreptococcaceae.g__Peptostreptococcus	0.0958424	0.734025	1	10
IGA	k__Bacteria.p__Firmicutes.c__Clostridia.o__Clostridiales.f__Ruminococcaceae.g__	-0.127997	0.649396	1	15
IGA	k__Bacteria.p__Firmicutes.c__Clostridia.o__Clostridiales.f__Ruminococcaceae.g__Oscillospira	-0.0740744	0.793044	1	11
IGA	k__Bacteria.p__Firmicutes.c__Clostridia.o__Clostridiales.f__Ruminococcaceae.g__Ruminococcus	-0.0198413	0.944047	1	8
IGA	k__Bacteria.p__Firmicutes.c__Clostridia.o__Clostridiales.f__Veillonellaceae.Other	0.0395638	0.888668	1	13
IGA	k__Bacteria.p__Firmicutes.c__Clostridia.o__Clostridiales.f__Veillonellaceae.g__	-0.192685	0.491444	1	12
IGA	k__Bacteria.p__Firmicutes.c__Clostridia.o__Clostridiales.f__Veillonellaceae.g__Dialister	-0.34258	0.211317	1	15
IGA	k__Bacteria.p__Firmicutes.c__Clostridia.o__Clostridiales.f__Veillonellaceae.g__Megasphaera	-0.127997	0.649396	1	15
IGA	k__Bacteria.p__Firmicutes.c__Clostridia.o__Clostridiales.f__Veillonellaceae.g__Phascolarctobacterium	0.128457	0.648212	1	12
IGA	k__Bacteria.p__Firmicutes.c__Clostridia.o__Clostridiales.f__Veillonellaceae.g__Schwartzia	-0.399406	0.140239	1	13
IGA	k__Bacteria.p__Firmicutes.c__Clostridia.o__Clostridiales.f__Veillonellaceae.g__Selenomonas	0.0677631	0.810368	1	15
IGA	k__Bacteria.p__Firmicutes.c__Clostridia.o__Clostridiales.f__Veillonellaceae.g__Veillonella	0.0790569	0.779431	1	15
IGA	k__Bacteria.p__Firmicutes.c__Clostridia.o__Clostridiales.f__.Mogibacteriaceae..g__	-0.00941996	0.973421	1	13
IGA	k__Bacteria.p__Firmicutes.c__Clostridia.o__Clostridiales.f__.Mogibacteriaceae..g__Anaerovorax	-0.107344	0.70337	1	10
IGA	k__Bacteria.p__Firmicutes.c__Clostridia.o__Clostridiales.f__.Mogibacteriaceae..g__Mogibacterium	0.0941154	0.738661	1	15
IGA	k__Bacteria.p__Firmicutes.c__Clostridia.o__Clostridiales.f__.Tissierellaceae..g__Parvimonas	-0.0717845	0.799319	1	12
IGA	k__Bacteria.p__Firmicutes.c__Erysipelotrichi.o__Erysipelotrichales.f__Erysipelotrichaceae.g__Bulleidia	0.150585	0.592175	1	14
IGA	k__Bacteria.p__Fusobacteria.c__Fusobacteriia.o__Fusobacteriales.f__Fusobacteriaceae.g__Fusobacterium	-0.14682	0.60157	1	15
IGA	k__Bacteria.p__Fusobacteria.c__Fusobacteriia.o__Fusobacteriales.f__Leptotrichiaceae.g__Leptotrichia	0.161878	0.564355	1	15
IGA	k__Bacteria.p__Proteobacteria.c__Betaproteobacteria.o__Burkholderiales.f__Burkholderiaceae.g__Lautropia	-0.00396825	0.988802	1	8
IGA	k__Bacteria.p__Proteobacteria.c__Betaproteobacteria.o__Neisseriales.f__Neisseriaceae.g__	0.158255	0.573219	1	13
IGA	k__Bacteria.p__Proteobacteria.c__Betaproteobacteria.o__Neisseriales.f__Neisseriaceae.g__Eikenella	0.105788	0.707493	1	12
IGA	k__Bacteria.p__Proteobacteria.c__Betaproteobacteria.o__Neisseriales.f__Neisseriaceae.g__Kingella	0.0244919	0.930958	1	13
IGA	k__Bacteria.p__Proteobacteria.c__Betaproteobacteria.o__Neisseriales.f__Neisseriaceae.g__Neisseria	0.124232	0.659123	1	15
IGA	k__Bacteria.p__Proteobacteria.c__Epsilonproteobacteria.o__Campylobacterales.f__Campylobacteraceae.g__Campylobacter	0.0301169	0.915149	1	15
IGA	k__Bacteria.p__Proteobacteria.c__Gammaproteobacteria.o__Aeromonadales.f__Succinivibrionaceae.g__Succinivibrio	0.0198413	0.944047	1	8
IGA	k__Bacteria.p__Proteobacteria.c__Gammaproteobacteria.o__Cardiobacteriales.f__Cardiobacteriaceae.g__Cardiobacterium	0.227921	0.413933	1	11
IGA	k__Bacteria.p__Proteobacteria.c__Gammaproteobacteria.o__Enterobacteriales.f__Enterobacteriaceae.g__	0.327522	0.233394	1	15
IGA	k__Bacteria.p__Proteobacteria.c__Gammaproteobacteria.o__Pasteurellales.f__Pasteurellaceae.g__Aggregatibacter	-0.152603	0.587162	1	13
IGA	k__Bacteria.p__Proteobacteria.c__Gammaproteobacteria.o__Pasteurellales.f__Pasteurellaceae.g__Haemophilus	-0.04894	0.862492	1	15
IGA	k__Bacteria.p__Proteobacteria.c__Gammaproteobacteria.o__Pseudomonadales.f__Pseudomonadaceae.g__Pseudomonas	0.46471	0.0809361	1	12
IGA	k__Bacteria.p__Spirochaetes.c__Spirochaetes.o__Spirochaetales.f__Spirochaetaceae.g__Treponema	-0.203289	0.467426	1	15
IGA	k__Bacteria.p__Synergistetes.c__Synergistia.o__Synergistales.f__Dethiosulfovibrionaceae.g__TG5	-0.180863	0.518885	1	13
IGA	k__Bacteria.p__TM7.c__TM7.3.o__.f__.g__	-0.111111	0.693416	1	8
IGA	k__Bacteria.p__Tenericutes.c__Mollicutes.o__Mycoplasmatales.f__Mycoplasmataceae.g__Mycoplasma	-0.20133	0.471819	1	11
IGA	k__Bacteria.p__Verrucomicrobia.c__Verruco.5.o__WCHB1.41.f__RFP12.g__	0.0595238	0.833105	1	8
IGM	Unassigned.Other.Other.Other.Other.Other	0.233406	0.402474	1	15
IGM	k__Bacteria.p__Actinobacteria.c__Actinobacteria.o__Actinomycetales.f__Actinomycetaceae.Other	-0.341199	0.213284	1	10
IGM	k__Bacteria.p__Actinobacteria.c__Actinobacteria.o__Actinomycetales.f__Actinomycetaceae.g__	0.196348	0.483082	1	9
IGM	k__Bacteria.p__Actinobacteria.c__Actinobacteria.o__Actinomycetales.f__Actinomycetaceae.g__Actinomyces	0.0150585	0.957522	1	15
IGM	k__Bacteria.p__Actinobacteria.c__Actinobacteria.o__Actinomycetales.f__Actinomycetaceae.g__Arcanobacterium	-0.305794	0.267685	1	11
IGM	k__Bacteria.p__Actinobacteria.c__Actinobacteria.o__Actinomycetales.f__Corynebacteriaceae.g__Corynebacterium	-0.301169	0.275357	1	15
IGM	k__Bacteria.p__Actinobacteria.c__Actinobacteria.o__Actinomycetales.f__Micrococcaceae.Other	0.0398862	0.887766	1	11
IGM	k__Bacteria.p__Actinobacteria.c__Actinobacteria.o__Actinomycetales.f__Micrococcaceae.g__	0.331286	0.227745	1	14
IGM	k__Bacteria.p__Actinobacteria.c__Actinobacteria.o__Actinomycetales.f__Micrococcaceae.g__Rothia	-0.00376462	0.989376	1	15
IGM	k__Bacteria.p__Actinobacteria.c__Actinobacteria.o__Bifidobacteriales.f__Bifidobacteriaceae.g__	0.0833333	0.767794	1	8
IGM	k__Bacteria.p__Actinobacteria.c__Actinobacteria.o__Bifidobacteriales.f__Bifidobacteriaceae.g__Bifidobacterium	0.334284	0.223308	1	11
IGM	k__Bacteria.p__Actinobacteria.c__Actinobacteria.o__Bifidobacteriales.f__Bifidobacteriaceae.g__Scardovia	0.250781	0.367302	1	9
IGM	k__Bacteria.p__Actinobacteria.c__Coriobacteriia.o__Coriobacteriales.f__Coriobacteriaceae.g__	-0.192685	0.491444	1	12
IGM	k__Bacteria.p__Actinobacteria.c__Coriobacteriia.o__Coriobacteriales.f__Coriobacteriaceae.g__Atopobium	0.158114	0.573566	1	15
IGM	k__Bacteria.p__Bacteroidetes.c__Bacteroidia.o__Bacteroidales.f__.g__	-0.447989	0.0940023	1	14
IGM	k__Bacteria.p__Bacteroidetes.c__Bacteroidia.o__Bacteroidales.f__Bacteroidaceae.g__Bacteroides	-0.186508	0.505696	1	8
IGM	k__Bacteria.p__Bacteroidetes.c__Bacteroidia.o__Bacteroidales.f__Porphyromonadaceae.g__Paludibacter	-0.184466	0.510449	1	14
IGM	k__Bacteria.p__Bacteroidetes.c__Bacteroidia.o__Bacteroidales.f__Porphyromonadaceae.g__Porphyromonas	-0.278582	0.314691	1	15
IGM	k__Bacteria.p__Bacteroidetes.c__Bacteroidia.o__Bacteroidales.f__Porphyromonadaceae.g__Tannerella	-0.0639985	0.82074	1	15
IGM	k__Bacteria.p__Bacteroidetes.c__Bacteroidia.o__Bacteroidales.f__Prevotellaceae.g__Prevotella	-0.301169	0.275357	1	15
IGM	k__Bacteria.p__Bacteroidetes.c__Bacteroidia.o__Bacteroidales.f__RF16.g__	-0.180796	0.519044	1	9
IGM	k__Bacteria.p__Bacteroidetes.c__Bacteroidia.o__Bacteroidales.f__S24.7.g__	-0.119659	0.67101	1	11
IGM	k__Bacteria.p__Bacteroidetes.c__Bacteroidia.o__Bacteroidales.f__.Paraprevotellaceae..g__CF231	-0.20133	0.471819	1	11
IGM	k__Bacteria.p__Bacteroidetes.c__Bacteroidia.o__Bacteroidales.f__.Paraprevotellaceae..g__.Prevotella.	-0.116703	0.678729	1	15
IGM	k__Bacteria.p__Bacteroidetes.c__Bacteroidia.o__Bacteroidales.f__p.2534.18B5.g__	-0.0198413	0.944047	1	8
IGM	k__Bacteria.p__Bacteroidetes.c__Flavobacteriia.o__Flavobacteriales.f__Flavobacteriaceae.g__Capnocytophaga	0.173172	0.537103	1	15
IGM	k__Bacteria.p__Bacteroidetes.c__Flavobacteriia.o__Flavobacteriales.f__.Weeksellaceae..g__	0.312743	0.256405	1	13
IGM	k__Bacteria.p__Cyanobacteria.c__4C0d.2.o__YS2.f__.g__	-0.0119048	0.966413	1	8
IGM	k__Bacteria.p__Cyanobacteria.c__Chloroplast.o__Streptophyta.f__.g__	-0.11081	0.69421	1	9
IGM	k__Bacteria.p__Firmicutes.c__Bacilli.Other.Other.Other	-0.0903508	0.748798	1	15
IGM	k__Bacteria.p__Firmicutes.c__Bacilli.o__Bacillales.Other.Other	-0.263759	0.342173	1	13
IGM	k__Bacteria.p__Firmicutes.c__Bacilli.o__Bacillales.f__Bacillaceae.g__Bacillus	-0.4894	0.0640887	1	15
IGM	k__Bacteria.p__Firmicutes.c__Bacilli.o__Bacillales.f__Planococcaceae.g__	-0.0357143	0.899447	1	8
IGM	k__Bacteria.p__Firmicutes.c__Bacilli.o__Gemellales.Other.Other	0.0584037	0.836206	1	13
IGM	k__Bacteria.p__Firmicutes.c__Bacilli.o__Gemellales.f__Gemellaceae.Other	-0.254339	0.360315	1	13
IGM	k__Bacteria.p__Firmicutes.c__Bacilli.o__Gemellales.f__Gemellaceae.g__	0.0828216	0.769184	1	15
IGM	k__Bacteria.p__Firmicutes.c__Bacilli.o__Gemellales.f__Gemellaceae.g__Gemella	-0.274817	0.321546	1	14
IGM	k__Bacteria.p__Firmicutes.c__Bacilli.o__Lactobacillales.Other.Other	-0.229642	0.410321	1	15
IGM	k__Bacteria.p__Firmicutes.c__Bacilli.o__Lactobacillales.f__.g__	-0.072175	0.798248	1	11
IGM	k__Bacteria.p__Firmicutes.c__Bacilli.o__Lactobacillales.f__Aerococcaceae.Other	0	1	1	9
IGM	k__Bacteria.p__Firmicutes.c__Bacilli.o__Lactobacillales.f__Carnobacteriaceae.Other	-0.09788	0.728565	1	15
IGM	k__Bacteria.p__Firmicutes.c__Bacilli.o__Lactobacillales.f__Carnobacteriaceae.g__Granulicatella	-0.04894	0.862492	1	15
IGM	k__Bacteria.p__Firmicutes.c__Bacilli.o__Lactobacillales.f__Enterococcaceae.Other	-0.366479	0.179096	1	12
IGM	k__Bacteria.p__Firmicutes.c__Bacilli.o__Lactobacillales.f__Enterococcaceae.g__Enterococcus	0.0715277	0.800024	1	15
IGM	k__Bacteria.p__Firmicutes.c__Bacilli.o__Lactobacillales.f__Enterococcaceae.g__Vagococcus	-0.154903	0.581471	1	12
IGM	k__Bacteria.p__Firmicutes.c__Bacilli.o__Lactobacillales.f__Lactobacillaceae.g__Lactobacillus	0.0564692	0.841567	1	15
IGM	k__Bacteria.p__Firmicutes.c__Bacilli.o__Lactobacillales.f__Streptococcaceae.g__	-0.248465	0.371891	1	15
IGM	k__Bacteria.p__Firmicutes.c__Bacilli.o__Lactobacillales.f__Streptococcaceae.g__Streptococcus	0.319992	0.24495	1	15
IGM	k__Bacteria.p__Firmicutes.c__Clostridia.o__Clostridiales.Other.Other	-0.184631	0.510064	1	13
IGM	k__Bacteria.p__Firmicutes.c__Clostridia.o__Clostridiales.f__.g__	-0.207054	0.45904	1	15
IGM	k__Bacteria.p__Firmicutes.c__Clostridia.o__Clostridiales.f__Clostridiaceae.g__	-0.146825	0.601556	1	8
IGM	k__Bacteria.p__Firmicutes.c__Clostridia.o__Clostridiales.f__Lachnospiraceae.Other	0.0414478	0.883399	1	13
IGM	k__Bacteria.p__Firmicutes.c__Clostridia.o__Clostridiales.f__Lachnospiraceae.g__	0.2447	0.379415	1	15
IGM	k__Bacteria.p__Firmicutes.c__Clostridia.o__Clostridiales.f__Lachnospiraceae.g__Butyrivibrio	0.0777616	0.782964	1	9
IGM	k__Bacteria.p__Firmicutes.c__Clostridia.o__Clostridiales.f__Lachnospiraceae.g__Catonella	-0.240935	0.387021	1	14
IGM	k__Bacteria.p__Firmicutes.c__Clostridia.o__Clostridiales.f__Lachnospiraceae.g__Moryella	0.105409	0.708497	1	15
IGM	k__Bacteria.p__Firmicutes.c__Clostridia.o__Clostridiales.f__Lachnospiraceae.g__Oribacterium	-0.252229	0.364449	1	15
IGM	k__Bacteria.p__Firmicutes.c__Clostridia.o__Clostridiales.f__Peptostreptococcaceae.g__	-0.353175	0.196609	1	8
IGM	k__Bacteria.p__Firmicutes.c__Clostridia.o__Clostridiales.f__Peptostreptococcaceae.g__Filifactor	-0.129155	0.646414	1	11
IGM	k__Bacteria.p__Firmicutes.c__Clostridia.o__Clostridiales.f__Peptostreptococcaceae.g__Peptostreptococcus	-0.0460044	0.870675	1	10
IGM	k__Bacteria.p__Firmicutes.c__Clostridia.o__Clostridiales.f__Ruminococcaceae.g__	-0.323757	0.239129	1	15
IGM	k__Bacteria.p__Firmicutes.c__Clostridia.o__Clostridiales.f__Ruminococcaceae.g__Oscillospira	-0.341882	0.21231	1	11
IGM	k__Bacteria.p__Firmicutes.c__Clostridia.o__Clostridiales.f__Ruminococcaceae.g__Ruminococcus	-0.142857	0.611522	1	8
IGM	k__Bacteria.p__Firmicutes.c__Clostridia.o__Clostridiales.f__Veillonellaceae.Other	-0.305207	0.268653	1	13
IGM	k__Bacteria.p__Firmicutes.c__Clostridia.o__Clostridiales.f__Veillonellaceae.g__	-0.328698	0.23162	1	12
IGM	k__Bacteria.p__Firmicutes.c__Clostridia.o__Clostridiales.f__Veillonellaceae.g__Dialister	-0.278582	0.314691	1	15
IGM	k__Bacteria.p__Firmicutes.c__Clostridia.o__Clostridiales.f__Veillonellaceae.g__Megasphaera	-0.361403	0.185653	1	15
IGM	k__Bacteria.p__Firmicutes.c__Clostridia.o__Clostridiales.f__Veillonellaceae.g__Phascolarctobacterium	-0.0528939	0.851492	1	12
IGM	k__Bacteria.p__Firmicutes.c__Clostridia.o__Clostridiales.f__Veillonellaceae.g__Schwartzia	-0.32593	0.235807	1	13
IGM	k__Bacteria.p__Firmicutes.c__Clostridia.o__Clostridiales.f__Veillonellaceae.g__Selenomonas	-0.0376462	0.894035	1	15
IGM	k__Bacteria.p__Firmicutes.c__Clostridia.o__Clostridiales.f__Veillonellaceae.g__Veillonella	0.135526	0.6301	1	15
IGM	k__Bacteria.p__Firmicutes.c__Clostridia.o__Clostridiales.f__.Mogibacteriaceae..g__	-0.146951	0.601241	1	13
IGM	k__Bacteria.p__Firmicutes.c__Clostridia.o__Clostridiales.f__.Mogibacteriaceae..g__Anaerovorax	-0.180184	0.520483	1	10
IGM	k__Bacteria.p__Firmicutes.c__Clostridia.o__Clostridiales.f__.Mogibacteriaceae..g__Mogibacterium	-0.09788	0.728565	1	15
IGM	k__Bacteria.p__Firmicutes.c__Clostridia.o__Clostridiales.f__.Tissierellaceae..g__Parvimonas	-0.128457	0.648212	1	12
IGM	k__Bacteria.p__Firmicutes.c__Erysipelotrichi.o__Erysipelotrichales.f__Erysipelotrichaceae.g__Bulleidia	-0.0150585	0.957522	1	14
IGM	k__Bacteria.p__Fusobacteria.c__Fusobacteriia.o__Fusobacteriales.f__Fusobacteriaceae.g__Fusobacterium	-0.0527046	0.852018	1	15
IGM	k__Bacteria.p__Fusobacteria.c__Fusobacteriia.o__Fusobacteriales.f__Leptotrichiaceae.g__Leptotrichia	0.143055	0.611023	1	15
IGM	k__Bacteria.p__Proteobacteria.c__Betaproteobacteria.o__Burkholderiales.f__Burkholderiaceae.g__Lautropia	-0.25	0.368846	1	8
IGM	k__Bacteria.p__Proteobacteria.c__Betaproteobacteria.o__Neisseriales.f__Neisseriaceae.g__	0.105503	0.708247	1	13
IGM	k__Bacteria.p__Proteobacteria.c__Betaproteobacteria.o__Neisseriales.f__Neisseriaceae.g__Eikenella	0.0868971	0.758131	1	12
IGM	k__Bacteria.p__Proteobacteria.c__Betaproteobacteria.o__Neisseriales.f__Neisseriaceae.g__Kingella	0.393754	0.146462	1	13
IGM	k__Bacteria.p__Proteobacteria.c__Betaproteobacteria.o__Neisseriales.f__Neisseriaceae.g__Neisseria	0.105409	0.708497	1	15
IGM	k__Bacteria.p__Proteobacteria.c__Epsilonproteobacteria.o__Campylobacterales.f__Campylobacteraceae.g__Campylobacter	-0.0225877	0.936315	1	15
IGM	k__Bacteria.p__Proteobacteria.c__Gammaproteobacteria.o__Aeromonadales.f__Succinivibrionaceae.g__Succinivibrio	-0.15873	0.572054	1	8
IGM	k__Bacteria.p__Proteobacteria.c__Gammaproteobacteria.o__Cardiobacteriales.f__Cardiobacteriaceae.g__Cardiobacterium	0.136753	0.626977	1	11
IGM	k__Bacteria.p__Proteobacteria.c__Gammaproteobacteria.o__Enterobacteriales.f__Enterobacteriaceae.g__	0.271052	0.328487	1	15
IGM	k__Bacteria.p__Proteobacteria.c__Gammaproteobacteria.o__Pasteurellales.f__Pasteurellaceae.g__Aggregatibacter	0.0244919	0.930958	1	13
IGM	k__Bacteria.p__Proteobacteria.c__Gammaproteobacteria.o__Pasteurellales.f__Pasteurellaceae.g__Haemophilus	-0.0602339	0.831141	1	15
IGM	k__Bacteria.p__Proteobacteria.c__Gammaproteobacteria.o__Pseudomonadales.f__Pseudomonadaceae.g__Pseudomonas	0.525161	0.044407	1	12
IGM	k__Bacteria.p__Spirochaetes.c__Spirochaetes.o__Spirochaetales.f__Spirochaetaceae.g__Treponema	-0.368932	0.175982	1	15
IGM	k__Bacteria.p__Synergistetes.c__Synergistia.o__Synergistales.f__Dethiosulfovibrionaceae.g__TG5	-0.160139	0.568603	1	13
IGM	k__Bacteria.p__TM7.c__TM7.3.o__.f__.g__	-0.265873	0.338173	1	8
IGM	k__Bacteria.p__Tenericutes.c__Mollicutes.o__Mycoplasmatales.f__Mycoplasmataceae.g__Mycoplasma	-0.26021	0.348947	1	11
IGM	k__Bacteria.p__Verrucomicrobia.c__Verruco.5.o__WCHB1.41.f__RFP12.g__	-0.0992063	0.725018	1	8
PH	Unassigned.Other.Other.Other.Other.Other	0.330654	0.248215	1	15
PH	k__Bacteria.p__Actinobacteria.c__Actinobacteria.o__Actinomycetales.f__Actinomycetaceae.Other	-0.207733	0.476074	1	10
PH	k__Bacteria.p__Actinobacteria.c__Actinobacteria.o__Actinomycetales.f__Actinomycetaceae.g__	-0.100789	0.731726	1	9
PH	k__Bacteria.p__Actinobacteria.c__Actinobacteria.o__Actinomycetales.f__Actinomycetaceae.g__Actinomyces	0.0472363	0.872604	1	15
PH	k__Bacteria.p__Actinobacteria.c__Actinobacteria.o__Actinomycetales.f__Actinomycetaceae.g__Arcanobacterium	-0.230462	0.427969	1	11
PH	k__Bacteria.p__Actinobacteria.c__Actinobacteria.o__Actinomycetales.f__Corynebacteriaceae.g__Corynebacterium	-0.198393	0.496558	1	15
PH	k__Bacteria.p__Actinobacteria.c__Actinobacteria.o__Actinomycetales.f__Micrococcaceae.Other	-0.0525405	0.858423	1	11
PH	k__Bacteria.p__Actinobacteria.c__Actinobacteria.o__Actinomycetales.f__Micrococcaceae.g__	0.370805	0.191825	1	14
PH	k__Bacteria.p__Actinobacteria.c__Actinobacteria.o__Actinomycetales.f__Micrococcaceae.g__Rothia	0.0141709	0.961652	1	15
PH	k__Bacteria.p__Actinobacteria.c__Actinobacteria.o__Bifidobacteriales.f__Bifidobacteriaceae.g__	0.351531	0.217766	1	8
PH	k__Bacteria.p__Actinobacteria.c__Actinobacteria.o__Bifidobacteriales.f__Bifidobacteriaceae.g__Bifidobacterium	0.298906	0.299219	1	11
PH	k__Bacteria.p__Actinobacteria.c__Actinobacteria.o__Bifidobacteriales.f__Bifidobacteriaceae.g__Scardovia	-0.0614564	0.834678	1	9
PH	k__Bacteria.p__Actinobacteria.c__Coriobacteriia.o__Coriobacteriales.f__Coriobacteriaceae.g__	-0.0839368	0.775426	1	12
PH	k__Bacteria.p__Actinobacteria.c__Coriobacteriia.o__Coriobacteriales.f__Coriobacteriaceae.g__Atopobium	0.318845	0.266525	1	15
PH	k__Bacteria.p__Bacteroidetes.c__Bacteroidia.o__Bacteroidales.f__.g__	-0.335378	0.24111	1	14
PH	k__Bacteria.p__Bacteroidetes.c__Bacteroidia.o__Bacteroidales.f__Bacteroidaceae.g__Bacteroides	-0.282477	0.327819	1	8
PH	k__Bacteria.p__Bacteroidetes.c__Bacteroidia.o__Bacteroidales.f__Porphyromonadaceae.g__Paludibacter	-0.0590454	0.841087	1	14
PH	k__Bacteria.p__Bacteroidetes.c__Bacteroidia.o__Bacteroidales.f__Porphyromonadaceae.g__Porphyromonas	-0.0307036	0.917015	1	15
PH	k__Bacteria.p__Bacteroidetes.c__Bacteroidia.o__Bacteroidales.f__Porphyromonadaceae.g__Tannerella	-0.0968345	0.741917	1	15
PH	k__Bacteria.p__Bacteroidetes.c__Bacteroidia.o__Bacteroidales.f__Prevotellaceae.g__Prevotella	-0.127538	0.663929	1	15
PH	k__Bacteria.p__Bacteroidetes.c__Bacteroidia.o__Bacteroidales.f__RF16.g__	-0.033817	0.908631	1	9
PH	k__Bacteria.p__Bacteroidetes.c__Bacteroidia.o__Bacteroidales.f__S24.7.g__	-0.081199	0.782588	1	11
PH	k__Bacteria.p__Bacteroidetes.c__Bacteroidia.o__Bacteroidales.f__.Paraprevotellaceae..g__CF231	-0.0593067	0.840392	1	11
PH	k__Bacteria.p__Bacteroidetes.c__Bacteroidia.o__Bacteroidales.f__.Paraprevotellaceae..g__.Prevotella.	-0.144071	0.623156	1	15
PH	k__Bacteria.p__Bacteroidetes.c__Bacteroidia.o__Bacteroidales.f__p.2534.18B5.g__	-0.146266	0.617814	1	8
PH	k__Bacteria.p__Bacteroidetes.c__Flavobacteriia.o__Flavobacteriales.f__Flavobacteriaceae.g__Capnocytophaga	0.1299	0.658048	1	15
PH	k__Bacteria.p__Bacteroidetes.c__Flavobacteriia.o__Flavobacteriales.f__.Weeksellaceae..g__	0.260086	0.369176	1	13
PH	k__Bacteria.p__Cyanobacteria.c__4C0d.2.o__YS2.f__.g__	0.0100885	0.972695	1	8
PH	k__Bacteria.p__Cyanobacteria.c__Chloroplast.o__Streptophyta.f__.g__	-0.019324	0.947722	1	9
PH	k__Bacteria.p__Firmicutes.c__Bacilli.Other.Other.Other	-0.151156	0.605977	1	15
PH	k__Bacteria.p__Firmicutes.c__Bacilli.o__Bacillales.Other.Other	-0.34284	0.230143	1	13
PH	k__Bacteria.p__Firmicutes.c__Bacilli.o__Bacillales.f__Bacillaceae.g__Bacillus	-0.403871	0.152108	1	15
PH	k__Bacteria.p__Firmicutes.c__Bacilli.o__Bacillales.f__Planococcaceae.g__	-0.0933184	0.751013	1	8
PH	k__Bacteria.p__Firmicutes.c__Bacilli.o__Gemellales.Other.Other	-0.0543816	0.85351	1	13
PH	k__Bacteria.p__Firmicutes.c__Bacilli.o__Gemellales.f__Gemellaceae.Other	-0.0165509	0.955217	1	13
PH	k__Bacteria.p__Firmicutes.c__Bacilli.o__Gemellales.f__Gemellaceae.g__	0.167689	0.566631	1	15
PH	k__Bacteria.p__Firmicutes.c__Bacilli.o__Gemellales.f__Gemellaceae.g__Gemella	-0.101558	0.729747	1	14
PH	k__Bacteria.p__Firmicutes.c__Bacilli.o__Lactobacillales.Other.Other	-0.0755781	0.797342	1	15
PH	k__Bacteria.p__Firmicutes.c__Bacilli.o__Lactobacillales.f__.g__	-0.102693	0.726832	1	11
PH	k__Bacteria.p__Firmicutes.c__Bacilli.o__Lactobacillales.f__Aerococcaceae.Other	0.101451	0.730022	1	9
PH	k__Bacteria.p__Firmicutes.c__Bacilli.o__Lactobacillales.f__Carnobacteriaceae.Other	-0.0141709	0.961652	1	15
PH	k__Bacteria.p__Firmicutes.c__Bacilli.o__Lactobacillales.f__Carnobacteriaceae.g__Granulicatella	0.115729	0.6936	1	15
PH	k__Bacteria.p__Firmicutes.c__Bacilli.o__Lactobacillales.f__Enterococcaceae.Other	-0.0141865	0.96161	1	12
PH	k__Bacteria.p__Firmicutes.c__Bacilli.o__Lactobacillales.f__Enterococcaceae.g__Enterococcus	0.172413	0.555589	1	15
PH	k__Bacteria.p__Firmicutes.c__Bacilli.o__Lactobacillales.f__Enterococcaceae.g__Vagococcus	0	1	1	12
PH	k__Bacteria.p__Firmicutes.c__Bacilli.o__Lactobacillales.f__Lactobacillaceae.g__Lactobacillus	0.165327	0.572186	1	15
PH	k__Bacteria.p__Firmicutes.c__Bacilli.o__Lactobacillales.f__Streptococcaceae.g__	-0.0212564	0.942502	1	15
PH	k__Bacteria.p__Firmicutes.c__Bacilli.o__Lactobacillales.f__Streptococcaceae.g__Streptococcus	0.160604	0.583363	1	15
PH	k__Bacteria.p__Firmicutes.c__Clostridia.o__Clostridiales.Other.Other	-0.1927	0.509238	1	13
PH	k__Bacteria.p__Firmicutes.c__Clostridia.o__Clostridiales.f__.g__	-0.141709	0.628923	1	15
PH	k__Bacteria.p__Firmicutes.c__Clostridia.o__Clostridiales.f__Clostridiaceae.g__	-0.111851	0.703436	1	8
PH	k__Bacteria.p__Firmicutes.c__Clostridia.o__Clostridiales.f__Lachnospiraceae.Other	0.0283418	0.92338	1	13
PH	k__Bacteria.p__Firmicutes.c__Clostridia.o__Clostridiales.f__Lachnospiraceae.g__	0.255076	0.378797	1	15
PH	k__Bacteria.p__Firmicutes.c__Clostridia.o__Clostridiales.f__Lachnospiraceae.g__Butyrivibrio	0.207723	0.476096	1	9
PH	k__Bacteria.p__Firmicutes.c__Clostridia.o__Clostridiales.f__Lachnospiraceae.g__Catonella	-0.125176	0.669829	1	14
PH	k__Bacteria.p__Firmicutes.c__Clostridia.o__Clostridiales.f__Lachnospiraceae.g__Moryella	0.297589	0.301457	1	15
PH	k__Bacteria.p__Firmicutes.c__Clostridia.o__Clostridiales.f__Lachnospiraceae.g__Oribacterium	0.118091	0.687631	1	15
PH	k__Bacteria.p__Firmicutes.c__Clostridia.o__Clostridiales.f__Peptostreptococcaceae.g__	-0.211858	0.467158	1	8
PH	k__Bacteria.p__Firmicutes.c__Clostridia.o__Clostridiales.f__Peptostreptococcaceae.g__Filifactor	-0.236432	0.415756	1	11
PH	k__Bacteria.p__Firmicutes.c__Clostridia.o__Clostridiales.f__Peptostreptococcaceae.g__Peptostreptococcus	0.217327	0.455463	1	10
PH	k__Bacteria.p__Firmicutes.c__Clostridia.o__Clostridiales.f__Ruminococcaceae.g__	-0.226734	0.435684	1	15
PH	k__Bacteria.p__Firmicutes.c__Clostridia.o__Clostridiales.f__Ruminococcaceae.g__Oscillospira	-0.17792	0.542832	1	11
PH	k__Bacteria.p__Firmicutes.c__Clostridia.o__Clostridiales.f__Ruminococcaceae.g__Ruminococcus	-0.117996	0.68787	1	8
PH	k__Bacteria.p__Firmicutes.c__Clostridia.o__Clostridiales.f__Veillonellaceae.Other	-0.0495982	0.866285	1	13
PH	k__Bacteria.p__Firmicutes.c__Clostridia.o__Clostridiales.f__Veillonellaceae.g__	-0.276637	0.338345	1	12
PH	k__Bacteria.p__Firmicutes.c__Clostridia.o__Clostridiales.f__Veillonellaceae.g__Dialister	-0.295227	0.305494	1	15
PH	k__Bacteria.p__Firmicutes.c__Clostridia.o__Clostridiales.f__Veillonellaceae.g__Megasphaera	-0.134624	0.646341	1	15
PH	k__Bacteria.p__Firmicutes.c__Clostridia.o__Clostridiales.f__Veillonellaceae.g__Phascolarctobacterium	-0.0166059	0.955068	1	12
PH	k__Bacteria.p__Firmicutes.c__Clostridia.o__Clostridiales.f__Veillonellaceae.g__Schwartzia	-0.365302	0.19902	1	13
PH	k__Bacteria.p__Firmicutes.c__Clostridia.o__Clostridiales.f__Veillonellaceae.g__Selenomonas	0.0141709	0.961652	1	15
PH	k__Bacteria.p__Firmicutes.c__Clostridia.o__Clostridiales.f__Veillonellaceae.g__Veillonella	0.15588	0.594627	1	15
PH	k__Bacteria.p__Firmicutes.c__Clostridia.o__Clostridiales.f__.Mogibacteriaceae..g__	0.00591104	0.984	1	13
PH	k__Bacteria.p__Firmicutes.c__Clostridia.o__Clostridiales.f__.Mogibacteriaceae..g__Anaerovorax	-0.157008	0.59193	1	10
PH	k__Bacteria.p__Firmicutes.c__Clostridia.o__Clostridiales.f__.Mogibacteriaceae..g__Mogibacterium	0.134624	0.646341	1	15
PH	k__Bacteria.p__Firmicutes.c__Clostridia.o__Clostridiales.f__.Tissierellaceae..g__Parvimonas	-0.0166059	0.955068	1	12
PH	k__Bacteria.p__Firmicutes.c__Erysipelotrichi.o__Erysipelotrichales.f__Erysipelotrichaceae.g__Bulleidia	0.262162	0.365228	1	14
PH	k__Bacteria.p__Fusobacteria.c__Fusobacteriia.o__Fusobacteriales.f__Fusobacteriaceae.g__Fusobacterium	-0.0873872	0.766423	1	15
PH	k__Bacteria.p__Fusobacteria.c__Fusobacteriia.o__Fusobacteriales.f__Leptotrichiaceae.g__Leptotrichia	0.323569	0.259107	1	15
PH	k__Bacteria.p__Proteobacteria.c__Betaproteobacteria.o__Burkholderiales.f__Burkholderiaceae.g__Lautropia	-0.0737477	0.802161	1	8
PH	k__Bacteria.p__Proteobacteria.c__Betaproteobacteria.o__Neisseriales.f__Neisseriaceae.g__	0.160604	0.583363	1	13
PH	k__Bacteria.p__Proteobacteria.c__Betaproteobacteria.o__Neisseriales.f__Neisseriaceae.g__Eikenella	0.12295	0.675406	1	12
PH	k__Bacteria.p__Proteobacteria.c__Betaproteobacteria.o__Neisseriales.f__Neisseriaceae.g__Kingella	0.10167	0.72946	1	13
PH	k__Bacteria.p__Proteobacteria.c__Betaproteobacteria.o__Neisseriales.f__Neisseriaceae.g__Neisseria	0.153518	0.600292	1	15
PH	k__Bacteria.p__Proteobacteria.c__Epsilonproteobacteria.o__Campylobacterales.f__Campylobacteraceae.g__Campylobacter	0.0708545	0.80979	1	15
PH	k__Bacteria.p__Proteobacteria.c__Gammaproteobacteria.o__Aeromonadales.f__Succinivibrionaceae.g__Succinivibrio	-0.0811225	0.782789	1	8
PH	k__Bacteria.p__Proteobacteria.c__Gammaproteobacteria.o__Cardiobacteriales.f__Cardiobacteriaceae.g__Cardiobacterium	0.206387	0.479	1	11
PH	k__Bacteria.p__Proteobacteria.c__Gammaproteobacteria.o__Enterobacteriales.f__Enterobacteriaceae.g__	0.255076	0.378797	1	15
PH	k__Bacteria.p__Proteobacteria.c__Gammaproteobacteria.o__Pasteurellales.f__Pasteurellaceae.g__Aggregatibacter	-0.106399	0.717336	1	13
PH	k__Bacteria.p__Proteobacteria.c__Gammaproteobacteria.o__Pasteurellales.f__Pasteurellaceae.g__Haemophilus	-0.089749	0.760277	1	15
PH	k__Bacteria.p__Proteobacteria.c__Gammaproteobacteria.o__Pseudomonadales.f__Pseudomonadaceae.g__Pseudomonas	0.558002	0.0381162	1	12
PH	k__Bacteria.p__Spirochaetes.c__Spirochaetes.o__Spirochaetales.f__Spirochaetaceae.g__Treponema	-0.243267	0.401998	1	15
PH	k__Bacteria.p__Synergistetes.c__Synergistia.o__Synergistales.f__Dethiosulfovibrionaceae.g__TG5	-0.159598	0.585754	1	13
PH	k__Bacteria.p__TM7.c__TM7.3.o__.f__.g__	-0.128628	0.661213	1	8
PH	k__Bacteria.p__Tenericutes.c__Mollicutes.o__Mycoplasmatales.f__Mycoplasmataceae.g__Mycoplasma	-0.134934	0.645575	1	11
PH	k__Bacteria.p__Verrucomicrobia.c__Verruco.5.o__WCHB1.41.f__RFP12.g__	-0.0393321	0.893801	1	8
PCO2	Unassigned.Other.Other.Other.Other.Other	0.260841	0.367737	1	15
PCO2	k__Bacteria.p__Actinobacteria.c__Actinobacteria.o__Actinomycetales.f__Actinomycetaceae.Other	-0.372517	0.189622	1	10
[truncated: 1,043 more rows]
