# Supplementary material for: Measuring associations between the microbiota and repeated measures of continuous clinical variables using a lasso-penalized generalized linear mixed model
Source: BioData Min. 2018 Jun 15;11:12. doi: 10.1186/s13040-018-0173-9 (PMC6003033; doi:10.1186/s13040-018-0173-9)
Supplement: Supplementary file 3 — Table S2. Correlations between bacteria or fungi and cytokines in LHMP. Table displays the Spearman correlations between all bacteria/fungi-cytokine pairs. P values were adjusted (AdjustedP) using the Bonferroni correction. The last column (NwithGenus) is a count of the number of samples that contained the genus in that correlation-pair. (XLSX 161 kb) [file 13040_2018_173_MOESM3_ESM.xlsx]

## Sheet: Sheet1
		Table S2: Correlations between bacteria or fungi and cytokines in LHMP.
		Table displays the Spearman correlations between all bacteria/fungi-cytokine pairs. Correlation represents the 95% confidence interval around the Spearman correlation estimate. P values were adjusted (AdjustedP) using the Bonferroni correction. The last column (NwithGenus) is a count of the number of samples that contained the genus in that correlation-pair.
Outcome	Taxonomy	Correlation	Pvalue	AdjustedP	NwithGenus
BAL_ILra	UnclassifiedOtherOtherOtherOtherOther	-0.0359505	0.858705	1	23
BAL_ILra	k__BacteriaOtherOtherOtherOtherOther	0.161241	0.421705	1	27
BAL_ILra	k__Bacteriap__Actinobacteriac__Actinobacteriao__ActinomycetalesOtherOther	0.303891	0.123304	1	19
BAL_ILra	k__Bacteriap__Actinobacteriac__Actinobacteriao__Actinomycetalesf__Actinomycetaceaeg__Actinomyces	0.36884	0.0583272	1	26
BAL_ILra	k__Bacteriap__Actinobacteriac__Actinobacteriao__Actinomycetalesf__Actinomycetaceaeg__Parascardovia	0.0818873	0.684707	1	24
BAL_ILra	k__Bacteriap__Actinobacteriac__Actinobacteriao__Actinomycetalesf__Micrococcaceaeg__Rothia	-0.23211	0.244017	1	26
BAL_ILra	k__Bacteriap__Actinobacteriac__Actinobacteriao__Actinomycetalesf__Propionibacteriaceaeg__Propionibacterium	-0.23365	0.240814	1	19
BAL_ILra	k__Bacteriap__Bacteroidetesc__Bacteroidiao__Bacteroidalesf__Porphyromonadaceaeg__Porphyromonas	-0.0811555	0.687384	1	28
BAL_ILra	k__Bacteriap__Bacteroidetesc__Bacteroidiao__Bacteroidalesf__Prevotellaceaeg__Prevotella	0.337409	0.0852232	1	29
BAL_ILra	k__Bacteriap__Bacteroidetesc__Bacteroidiao__Bacteroidalesf__.Paraprevotellaceae.g__.Prevotella.	0.0125497	0.950462	1	26
BAL_ILra	k__Bacteriap__Bacteroidetesc__Flavobacteriiao__Flavobacterialesf__Flavobacteriaceaeg__Capnocytophaga	-0.201608	0.313252	1	22
BAL_ILra	k__Bacteriap__FirmicutesOtherOtherOtherOther	0.33447	0.0881516	1	16
BAL_ILra	k__Bacteriap__Firmicutesc__BacilliOtherOtherOther	-0.197248	0.324053	1	25
BAL_ILra	k__Bacteriap__Firmicutesc__Bacillio__Bacillalesf__Alicyclobacillaceaeg__Alicyclobacillus	-0.340589	0.0821373	1	25
BAL_ILra	k__Bacteriap__Firmicutesc__Bacillio__Bacillalesf__Staphylococcaceaeg__Staphylococcus	-0.299346	0.129299	1	18
BAL_ILra	k__Bacteriap__Firmicutesc__Bacillio__Gemellalesf__g__	0.0558862	0.781881	1	20
BAL_ILra	k__Bacteriap__Firmicutesc__Bacillio__Gemellalesf__GemellaceaeOther	-0.179734	0.369681	1	26
BAL_ILra	k__Bacteriap__Firmicutesc__Bacillio__Gemellalesf__Gemellaceaeg__	-0.209996	0.293114	1	26
BAL_ILra	k__Bacteriap__Firmicutesc__Bacillio__Lactobacillalesf__Lactobacillaceaeg__Lactobacillus	0.291661	0.139913	1	19
BAL_ILra	k__Bacteriap__Firmicutesc__Bacillio__Lactobacillalesf__StreptococcaceaeOther	0.0229218	0.909647	1	30
BAL_ILra	k__Bacteriap__Firmicutesc__Bacillio__Lactobacillalesf__Streptococcaceaeg__	0.265587	0.180596	1	28
BAL_ILra	k__Bacteriap__Firmicutesc__Bacillio__Lactobacillalesf__Streptococcaceaeg__Streptococcus	-0.0690815	0.732063	1	28
BAL_ILra	k__Bacteriap__Firmicutesc__ClostridiaOtherOtherOther	0.384187	0.0478715	1	15
BAL_ILra	k__Bacteriap__Firmicutesc__Clostridiao__ClostridialesOtherOther	0.17657	0.378307	1	16
BAL_ILra	k__Bacteriap__Firmicutesc__Clostridiao__Clostridialesf__Clostridiaceaeg__	0.0206541	0.918555	1	22
BAL_ILra	k__Bacteriap__Firmicutesc__Clostridiao__Clostridialesf__Clostridiaceaeg__Mogibacterium	0.170611	0.39486	1	19
BAL_ILra	k__Bacteriap__Firmicutesc__Clostridiao__Clostridialesf__LachnospiraceaeOther	-0.0398529	0.843545	1	25
BAL_ILra	k__Bacteriap__Firmicutesc__Clostridiao__Clostridialesf__Lachnospiraceaeg__Catonella	-0.332865	0.089783	1	20
BAL_ILra	k__Bacteriap__Firmicutesc__Clostridiao__Clostridialesf__Lachnospiraceaeg__Moryella	-0.037707	0.851875	1	24
BAL_ILra	k__Bacteriap__Firmicutesc__Clostridiao__Clostridialesf__Lachnospiraceaeg__Oribacterium	0.151209	0.451527	1	25
BAL_ILra	k__Bacteriap__Firmicutesc__Clostridiao__Clostridialesf__Peptostreptococcaceaeg__Peptostreptococcus	0.152681	0.447084	1	16
BAL_ILra	k__Bacteriap__Firmicutesc__Clostridiao__Clostridialesf__Ruminococcaceaeg__	-0.24041	0.227082	1	17
BAL_ILra	k__Bacteriap__Firmicutesc__Clostridiao__Clostridialesf__VeillonellaceaeOther	0.0935636	0.642514	1	21
BAL_ILra	k__Bacteriap__Firmicutesc__Clostridiao__Clostridialesf__Veillonellaceaeg__Megasphaera	0.220724	0.268571	1	25
BAL_ILra	k__Bacteriap__Firmicutesc__Clostridiao__Clostridialesf__Veillonellaceaeg__Selenomonas	0.0866238	0.667471	1	22
BAL_ILra	k__Bacteriap__Firmicutesc__Clostridiao__Clostridialesf__Veillonellaceaeg__Veillonella	0.178206	0.373833	1	28
BAL_ILra	k__Bacteriap__Firmicutesc__Clostridiao__Coriobacterialesf__Coriobacteriaceaeg__Atopobium	0.175149	0.382217	1	27
BAL_ILra	k__Bacteriap__Firmicutesc__Erysipelotrichio__Erysipelotrichalesf__Erysipelotrichaceaeg__Bulleidia	0.241965	0.223999	1	25
BAL_ILra	k__Bacteriap__Fusobacteriac__Fusobacteriao__Fusobacterialesf__Fusobacteriaceaeg__Fusobacterium	0.255892	0.197637	1	26
BAL_ILra	k__Bacteriap__Fusobacteriac__Fusobacteriao__Fusobacterialesf__Leptotrichiaceaeg__Leptotrichia	0.323422	0.0998466	1	24
BAL_ILra	k__Bacteriap__Proteobacteriac__Betaproteobacteriao__Burkholderialesf__Oxalobacteraceaeg__Ralstonia	-0.571353	0.00185219	1	16
BAL_ILra	k__Bacteriap__Proteobacteriac__Betaproteobacteriao__Neisserialesf__NeisseriaceaeOther	0.156812	0.434736	1	17
BAL_ILra	k__Bacteriap__Proteobacteriac__Betaproteobacteriao__Neisserialesf__Neisseriaceaeg__	-0.278812	0.159042	1	18
BAL_ILra	k__Bacteriap__Proteobacteriac__Betaproteobacteriao__Neisserialesf__Neisseriaceaeg__Neisseria	-0.024159	0.904791	1	26
BAL_ILra	k__Bacteriap__Proteobacteriac__Epsilonproteobacteriao__Campylobacteralesf__Campylobacteraceaeg__Campylobacter	0.0600859	0.765924	1	24
BAL_ILra	k__Bacteriap__Proteobacteriac__Gammaproteobacteriao__Pasteurellalesf__Pasteurellaceaeg__Haemophilus	-0.203141	0.309511	1	17
BAL_ILra	k__Bacteriap__Spirochaetesc__Spirochaeteso__Spirochaetalesf__Spirochaetaceaeg__Treponema	0.000632867	0.9975	1	18
BAL_ILra	k__Bacteriap__TM7c__TM73o__f__g__	0.0520976	0.796351	1	23
BAL_ILra	k__Bacteriap__TM7c__TM73o__CW040f__F16g__	0.133601	0.506468	1	22
BAL_ILra	Wallemia	-0.128479	0.523042	1	7
BAL_ILra	Candida	0.21881	0.272849	1	15
BAL_ILra	Mycosphaerella	-0.0968976	0.630656	1	4
BAL_ILra	Ramularia	-0.312361	0.11268	1	6
BAL_ILra	Malassezia	0.129411	0.520006	1	5
BAL_ILra	Glomus	0.282133	0.153929	1	7
BAL_ILra	Trametes	-0.155444	0.438804	1	7
BAL_ILra	Phlebia	0.00491665	0.980582	1	9
BAL_ILra	Meyerozyma	-0.105062	0.601995	1	5
BAL_ILra	Pyronema	0.0138425	0.945366	1	4
BAL_ILra	Zasmidium	-0.107279	0.594308	1	5
BAL_ILra	Pneumocystis	-0.0702013	0.727881	1	4
BAL_ILra	Teratosphaeria	-0.0820663	0.684053	1	5
BAL_ILra	Pichia	-0.124583	0.535825	1	5
BAL_ILra	Ceriporia	-0.135048	0.501831	1	5
BAL_ILra	Lentinellus	0.120393	0.549732	1	5
BAL_ILra	Pezizella	-0.16154	0.420834	1	4
BAL_ILra	Penicillium	0.342108	0.0806941	1	11
BAL_ILra	Peniophora	0.0494375	0.80655	1	4
BAL_ILra	Lachnum	-0.0870692	0.665859	1	4
BAL_ILra	Exidia	-0.040595	0.840668	1	4
BAL_ILra	Epicoccum	0.12656	0.52932	1	4
BAL_ILra	Saccharomyces	0.27496	0.165121	1	16
BAL_ILra	Hydnobolites	0.108895	0.588733	1	6
BAL_ILra	Bullera	-0.00965633	0.961874	1	7
BAL_ILra	Sebacina	0.1582	0.430629	1	5
BAL_ILra	Cladosporium	0.0697069	0.729727	1	4
BAL_ILra	Articulospora	0.137708	0.493366	1	8
BAL_IL4	UnclassifiedOtherOtherOtherOtherOther	0.424115	0.0274719	1	23
BAL_IL4	k__BacteriaOtherOtherOtherOtherOther	0.421274	0.0286385	1	27
BAL_IL4	k__Bacteriap__Actinobacteriac__Actinobacteriao__ActinomycetalesOtherOther	0.00545017	0.978476	1	19
BAL_IL4	k__Bacteriap__Actinobacteriac__Actinobacteriao__Actinomycetalesf__Actinomycetaceaeg__Actinomyces	0.0738483	0.714313	1	26
BAL_IL4	k__Bacteriap__Actinobacteriac__Actinobacteriao__Actinomycetalesf__Actinomycetaceaeg__Parascardovia	0.0806549	0.689218	1	24
BAL_IL4	k__Bacteriap__Actinobacteriac__Actinobacteriao__Actinomycetalesf__Micrococcaceaeg__Rothia	-0.100063	0.619479	1	26
BAL_IL4	k__Bacteriap__Actinobacteriac__Actinobacteriao__Actinomycetalesf__Propionibacteriaceaeg__Propionibacterium	-0.138504	0.490846	1	19
BAL_IL4	k__Bacteriap__Bacteroidetesc__Bacteroidiao__Bacteroidalesf__Porphyromonadaceaeg__Porphyromonas	-0.335025	0.0875925	1	28
BAL_IL4	k__Bacteriap__Bacteroidetesc__Bacteroidiao__Bacteroidalesf__Prevotellaceaeg__Prevotella	-0.21013	0.292797	1	29
BAL_IL4	k__Bacteriap__Bacteroidetesc__Bacteroidiao__Bacteroidalesf__.Paraprevotellaceae.g__.Prevotella.	-0.379542	0.0508662	1	26
BAL_IL4	k__Bacteriap__Bacteroidetesc__Flavobacteriiao__Flavobacterialesf__Flavobacteriaceaeg__Capnocytophaga	-0.517744	0.00567407	1	22
BAL_IL4	k__Bacteriap__FirmicutesOtherOtherOtherOther	0.144496	0.472092	1	16
BAL_IL4	k__Bacteriap__Firmicutesc__BacilliOtherOtherOther	0.0927798	0.645315	1	25
BAL_IL4	k__Bacteriap__Firmicutesc__Bacillio__Bacillalesf__Alicyclobacillaceaeg__Alicyclobacillus	-0.182206	0.363025	1	25
BAL_IL4	k__Bacteriap__Firmicutesc__Bacillio__Bacillalesf__Staphylococcaceaeg__Staphylococcus	-0.0838795	0.677438	1	18
BAL_IL4	k__Bacteriap__Firmicutesc__Bacillio__Gemellalesf__g__	0.205824	0.303026	1	20
BAL_IL4	k__Bacteriap__Firmicutesc__Bacillio__Gemellalesf__GemellaceaeOther	0.102866	0.609651	1	26
BAL_IL4	k__Bacteriap__Firmicutesc__Bacillio__Gemellalesf__Gemellaceaeg__	0.277262	0.161467	1	26
BAL_IL4	k__Bacteriap__Firmicutesc__Bacillio__Lactobacillalesf__Lactobacillaceaeg__Lactobacillus	0.595992	0.00103636	1	19
BAL_IL4	k__Bacteriap__Firmicutesc__Bacillio__Lactobacillalesf__StreptococcaceaeOther	0.39083	0.0438317	1	30
BAL_IL4	k__Bacteriap__Firmicutesc__Bacillio__Lactobacillalesf__Streptococcaceaeg__	0.317727	0.10631	1	28
BAL_IL4	k__Bacteriap__Firmicutesc__Bacillio__Lactobacillalesf__Streptococcaceaeg__Streptococcus	0.0170915	0.932569	1	28
BAL_IL4	k__Bacteriap__Firmicutesc__ClostridiaOtherOtherOther	-0.0165399	0.93474	1	15
BAL_IL4	k__Bacteriap__Firmicutesc__Clostridiao__ClostridialesOtherOther	-0.0461993	0.819008	1	16
BAL_IL4	k__Bacteriap__Firmicutesc__Clostridiao__Clostridialesf__Clostridiaceaeg__	-0.306752	0.119636	1	22
BAL_IL4	k__Bacteriap__Firmicutesc__Clostridiao__Clostridialesf__Clostridiaceaeg__Mogibacterium	-0.113336	0.573528	1	19
BAL_IL4	k__Bacteriap__Firmicutesc__Clostridiao__Clostridialesf__LachnospiraceaeOther	-0.187602	0.348738	1	25
BAL_IL4	k__Bacteriap__Firmicutesc__Clostridiao__Clostridialesf__Lachnospiraceaeg__Catonella	-0.389485	0.0446267	1	20
BAL_IL4	k__Bacteriap__Firmicutesc__Clostridiao__Clostridialesf__Lachnospiraceaeg__Moryella	-0.16316	0.416128	1	24
BAL_IL4	k__Bacteriap__Firmicutesc__Clostridiao__Clostridialesf__Lachnospiraceaeg__Oribacterium	0.00744822	0.970588	1	25
BAL_IL4	k__Bacteriap__Firmicutesc__Clostridiao__Clostridialesf__Peptostreptococcaceaeg__Peptostreptococcus	-0.269198	0.174519	1	16
BAL_IL4	k__Bacteriap__Firmicutesc__Clostridiao__Clostridialesf__Ruminococcaceaeg__	-0.001325	0.994767	1	17
BAL_IL4	k__Bacteriap__Firmicutesc__Clostridiao__Clostridialesf__VeillonellaceaeOther	-0.190899	0.340177	1	21
BAL_IL4	k__Bacteriap__Firmicutesc__Clostridiao__Clostridialesf__Veillonellaceaeg__Megasphaera	0.153954	0.443257	1	25
BAL_IL4	k__Bacteriap__Firmicutesc__Clostridiao__Clostridialesf__Veillonellaceaeg__Selenomonas	0.157685	0.432149	1	22
BAL_IL4	k__Bacteriap__Firmicutesc__Clostridiao__Clostridialesf__Veillonellaceaeg__Veillonella	0.00443113	0.982499	1	28
BAL_IL4	k__Bacteriap__Firmicutesc__Clostridiao__Coriobacterialesf__Coriobacteriaceaeg__Atopobium	0.0344995	0.864355	1	27
BAL_IL4	k__Bacteriap__Firmicutesc__Erysipelotrichio__Erysipelotrichalesf__Erysipelotrichaceaeg__Bulleidia	0.0171151	0.932476	1	25
BAL_IL4	k__Bacteriap__Fusobacteriac__Fusobacteriao__Fusobacterialesf__Fusobacteriaceaeg__Fusobacterium	-0.142625	0.477905	1	26
BAL_IL4	k__Bacteriap__Fusobacteriac__Fusobacteriao__Fusobacterialesf__Leptotrichiaceaeg__Leptotrichia	-0.278388	0.159703	1	24
BAL_IL4	k__Bacteriap__Proteobacteriac__Betaproteobacteriao__Burkholderialesf__Oxalobacteraceaeg__Ralstonia	0.000993752	0.996075	1	16
BAL_IL4	k__Bacteriap__Proteobacteriac__Betaproteobacteriao__Neisserialesf__NeisseriaceaeOther	-0.0064949	0.974351	1	17
BAL_IL4	k__Bacteriap__Proteobacteriac__Betaproteobacteriao__Neisserialesf__Neisseriaceaeg__	-0.743341	8.90107e-06	0.0123369	18
BAL_IL4	k__Bacteriap__Proteobacteriac__Betaproteobacteriao__Neisserialesf__Neisseriaceaeg__Neisseria	-0.0373652	0.853203	1	26
BAL_IL4	k__Bacteriap__Proteobacteriac__Epsilonproteobacteriao__Campylobacteralesf__Campylobacteraceaeg__Campylobacter	0.159351	0.42724	1	24
BAL_IL4	k__Bacteriap__Proteobacteriac__Gammaproteobacteriao__Pasteurellalesf__Pasteurellaceaeg__Haemophilus	-0.0621095	0.758268	1	17
BAL_IL4	k__Bacteriap__Spirochaetesc__Spirochaeteso__Spirochaetalesf__Spirochaetaceaeg__Treponema	-0.44692	0.0194323	1	18
BAL_IL4	k__Bacteriap__TM7c__TM73o__f__g__	0.0970372	0.630161	1	23
BAL_IL4	k__Bacteriap__TM7c__TM73o__CW040f__F16g__	0.18226	0.362879	1	22
BAL_IL4	Wallemia	0.10224	0.61184	1	7
BAL_IL4	Candida	0.213478	0.284996	1	15
BAL_IL4	Mycosphaerella	0.0757621	0.707226	1	4
BAL_IL4	Ramularia	-0.213017	0.286064	1	6
BAL_IL4	Malassezia	0.269168	0.174568	1	5
BAL_IL4	Glomus	0.0260837	0.897244	1	7
BAL_IL4	Trametes	-0.0537889	0.789883	1	7
BAL_IL4	Phlebia	0.183653	0.359161	1	9
BAL_IL4	Meyerozyma	-0.365583	0.0607592	1	5
BAL_IL4	Pyronema	-0.076274	0.705335	1	4
BAL_IL4	Zasmidium	0.151012	0.452123	1	5
BAL_IL4	Pneumocystis	0.346049	0.0770396	1	4
BAL_IL4	Teratosphaeria	0.0389049	0.847223	1	5
BAL_IL4	Pichia	-0.0102381	0.959578	1	5
BAL_IL4	Ceriporia	0.0763382	0.705098	1	5
BAL_IL4	Lentinellus	0.148708	0.459133	1	5
BAL_IL4	Pezizella	0.250467	0.207639	1	4
BAL_IL4	Penicillium	0.12088	0.548109	1	11
BAL_IL4	Peniophora	0.133096	0.50809	1	4
BAL_IL4	Lachnum	-0.0626169	0.756351	1	4
BAL_IL4	Exidia	0.373672	0.0548595	1	4
BAL_IL4	Epicoccum	-0.0465835	0.817528	1	4
BAL_IL4	Saccharomyces	-0.00364376	0.985609	1	16
BAL_IL4	Hydnobolites	0.276872	0.162083	1	6
BAL_IL4	Bullera	0.0930318	0.644414	1	7
BAL_IL4	Sebacina	0.0184286	0.927306	1	5
BAL_IL4	Cladosporium	0.0363453	0.857169	1	4
BAL_IL4	Articulospora	0.0908582	0.652201	1	8
BAL_IL6	UnclassifiedOtherOtherOtherOtherOther	-0.343689	0.079212	1	23
BAL_IL6	k__BacteriaOtherOtherOtherOtherOther	-0.325429	0.0976397	1	27
BAL_IL6	k__Bacteriap__Actinobacteriac__Actinobacteriao__ActinomycetalesOtherOther	0.0464888	0.817892	1	19
BAL_IL6	k__Bacteriap__Actinobacteriac__Actinobacteriao__Actinomycetalesf__Actinomycetaceaeg__Actinomyces	-0.044678	0.824875	1	26
BAL_IL6	k__Bacteriap__Actinobacteriac__Actinobacteriao__Actinomycetalesf__Actinomycetaceaeg__Parascardovia	-0.110919	0.58178	1	24
BAL_IL6	k__Bacteriap__Actinobacteriac__Actinobacteriao__Actinomycetalesf__Micrococcaceaeg__Rothia	-0.00959936	0.962098	1	26
BAL_IL6	k__Bacteriap__Actinobacteriac__Actinobacteriao__Actinomycetalesf__Propionibacteriaceaeg__Propionibacterium	-0.0602163	0.76543	1	19
BAL_IL6	k__Bacteriap__Bacteroidetesc__Bacteroidiao__Bacteroidalesf__Porphyromonadaceaeg__Porphyromonas	-0.0909923	0.651719	1	28
BAL_IL6	k__Bacteriap__Bacteroidetesc__Bacteroidiao__Bacteroidalesf__Prevotellaceaeg__Prevotella	-0.0668347	0.740478	1	29
BAL_IL6	k__Bacteriap__Bacteroidetesc__Bacteroidiao__Bacteroidalesf__.Paraprevotellaceae.g__.Prevotella.	0.179833	0.369414	1	26
BAL_IL6	k__Bacteriap__Bacteroidetesc__Flavobacteriiao__Flavobacterialesf__Flavobacteriaceaeg__Capnocytophaga	-0.0506407	0.801933	1	22
BAL_IL6	k__Bacteriap__FirmicutesOtherOtherOtherOther	-0.256598	0.196361	1	16
BAL_IL6	k__Bacteriap__Firmicutesc__BacilliOtherOtherOther	-0.443811	0.0203986	1	25
BAL_IL6	k__Bacteriap__Firmicutesc__Bacillio__Bacillalesf__Alicyclobacillaceaeg__Alicyclobacillus	0.1344	0.503904	1	25
BAL_IL6	k__Bacteriap__Firmicutesc__Bacillio__Bacillalesf__Staphylococcaceaeg__Staphylococcus	-0.0301295	0.881409	1	18
BAL_IL6	k__Bacteriap__Firmicutesc__Bacillio__Gemellalesf__g__	-0.171701	0.391803	1	20
BAL_IL6	k__Bacteriap__Firmicutesc__Bacillio__Gemellalesf__GemellaceaeOther	-0.126813	0.528489	1	26
BAL_IL6	k__Bacteriap__Firmicutesc__Bacillio__Gemellalesf__Gemellaceaeg__	-0.104425	0.604211	1	26
BAL_IL6	k__Bacteriap__Firmicutesc__Bacillio__Lactobacillalesf__Lactobacillaceaeg__Lactobacillus	-0.0696522	0.729931	1	19
BAL_IL6	k__Bacteriap__Firmicutesc__Bacillio__Lactobacillalesf__StreptococcaceaeOther	-0.173642	0.386389	1	30
BAL_IL6	k__Bacteriap__Firmicutesc__Bacillio__Lactobacillalesf__Streptococcaceaeg__	-0.305713	0.120959	1	28
BAL_IL6	k__Bacteriap__Firmicutesc__Bacillio__Lactobacillalesf__Streptococcaceaeg__Streptococcus	-0.211249	0.290175	1	28
BAL_IL6	k__Bacteriap__Firmicutesc__ClostridiaOtherOtherOther	-0.173511	0.386755	1	15
BAL_IL6	k__Bacteriap__Firmicutesc__Clostridiao__ClostridialesOtherOther	-0.241367	0.22518	1	16
BAL_IL6	k__Bacteriap__Firmicutesc__Clostridiao__Clostridialesf__Clostridiaceaeg__	-0.024514	0.903399	1	22
BAL_IL6	k__Bacteriap__Firmicutesc__Clostridiao__Clostridialesf__Clostridiaceaeg__Mogibacterium	-0.357524	0.0671163	1	19
BAL_IL6	k__Bacteriap__Firmicutesc__Clostridiao__Clostridialesf__LachnospiraceaeOther	-0.0503599	0.80301	1	25
BAL_IL6	k__Bacteriap__Firmicutesc__Clostridiao__Clostridialesf__Lachnospiraceaeg__Catonella	-0.242074	0.223784	1	20
BAL_IL6	k__Bacteriap__Firmicutesc__Clostridiao__Clostridialesf__Lachnospiraceaeg__Moryella	-0.0564545	0.779717	1	24
BAL_IL6	k__Bacteriap__Firmicutesc__Clostridiao__Clostridialesf__Lachnospiraceaeg__Oribacterium	-0.419397	0.0294312	1	25
BAL_IL6	k__Bacteriap__Firmicutesc__Clostridiao__Clostridialesf__Peptostreptococcaceaeg__Peptostreptococcus	-0.0166199	0.934425	1	16
BAL_IL6	k__Bacteriap__Firmicutesc__Clostridiao__Clostridialesf__Ruminococcaceaeg__	-0.260753	0.188959	1	17
BAL_IL6	k__Bacteriap__Firmicutesc__Clostridiao__Clostridialesf__VeillonellaceaeOther	-0.169433	0.39818	1	21
BAL_IL6	k__Bacteriap__Firmicutesc__Clostridiao__Clostridialesf__Veillonellaceaeg__Megasphaera	0.0372086	0.853812	1	25
BAL_IL6	k__Bacteriap__Firmicutesc__Clostridiao__Clostridialesf__Veillonellaceaeg__Selenomonas	-0.0896695	0.656474	1	22
BAL_IL6	k__Bacteriap__Firmicutesc__Clostridiao__Clostridialesf__Veillonellaceaeg__Veillonella	-0.0222283	0.91237	1	28
BAL_IL6	k__Bacteriap__Firmicutesc__Clostridiao__Coriobacterialesf__Coriobacteriaceaeg__Atopobium	-0.0703631	0.727277	1	27
BAL_IL6	k__Bacteriap__Firmicutesc__Erysipelotrichio__Erysipelotrichalesf__Erysipelotrichaceaeg__Bulleidia	-0.0249813	0.901566	1	25
BAL_IL6	k__Bacteriap__Fusobacteriac__Fusobacteriao__Fusobacterialesf__Fusobacteriaceaeg__Fusobacterium	-0.160617	0.423529	1	26
BAL_IL6	k__Bacteriap__Fusobacteriac__Fusobacteriao__Fusobacterialesf__Leptotrichiaceaeg__Leptotrichia	-0.0497184	0.805472	1	24
BAL_IL6	k__Bacteriap__Proteobacteriac__Betaproteobacteriao__Burkholderialesf__Oxalobacteraceaeg__Ralstonia	-0.289038	0.143676	1	16
BAL_IL6	k__Bacteriap__Proteobacteriac__Betaproteobacteriao__Neisserialesf__NeisseriaceaeOther	-0.232169	0.243894	1	17
BAL_IL6	k__Bacteriap__Proteobacteriac__Betaproteobacteriao__Neisserialesf__Neisseriaceaeg__	0.232169	0.243894	1	18
BAL_IL6	k__Bacteriap__Proteobacteriac__Betaproteobacteriao__Neisserialesf__Neisseriaceaeg__Neisseria	0.240624	0.226656	1	26
BAL_IL6	k__Bacteriap__Proteobacteriac__Epsilonproteobacteriao__Campylobacteralesf__Campylobacteraceaeg__Campylobacter	-0.480184	0.0112463	1	24
BAL_IL6	k__Bacteriap__Proteobacteriac__Gammaproteobacteriao__Pasteurellalesf__Pasteurellaceaeg__Haemophilus	0.0379916	0.850769	1	17
BAL_IL6	k__Bacteriap__Spirochaetesc__Spirochaeteso__Spirochaetalesf__Spirochaetaceaeg__Treponema	0.0791314	0.694808	1	18
BAL_IL6	k__Bacteriap__TM7c__TM73o__f__g__	0.0370935	0.85426	1	23
BAL_IL6	k__Bacteriap__TM7c__TM73o__CW040f__F16g__	-0.304526	0.122483	1	22
BAL_IL6	Wallemia	-0.0549759	0.785352	1	7
BAL_IL6	Candida	0.531497	0.00433117	1	15
BAL_IL6	Mycosphaerella	-0.318127	0.105846	1	4
BAL_IL6	Ramularia	-0.358462	0.0663509	1	6
BAL_IL6	Malassezia	-0.0702985	0.727518	1	5
BAL_IL6	Glomus	-0.063258	0.753932	1	7
BAL_IL6	Trametes	0.15497	0.440219	1	7
BAL_IL6	Phlebia	0.126706	0.528842	1	9
BAL_IL6	Meyerozyma	0.384047	0.0479597	1	5
BAL_IL6	Pyronema	-0.0051728	0.979571	1	4
BAL_IL6	Zasmidium	-0.226569	0.255775	1	5
BAL_IL6	Pneumocystis	-0.0486243	0.809674	1	4
BAL_IL6	Teratosphaeria	-0.245191	0.217693	1	5
BAL_IL6	Pichia	-0.216223	0.278701	1	5
BAL_IL6	Ceriporia	-0.0330261	0.870099	1	5
BAL_IL6	Lentinellus	-0.265624	0.180532	1	5
BAL_IL6	Pezizella	-0.253097	0.202749	1	4
BAL_IL6	Penicillium	0.205549	0.303686	1	11
BAL_IL6	Peniophora	0.209498	0.294284	1	4
BAL_IL6	Lachnum	0.0254854	0.899589	1	4
BAL_IL6	Exidia	-0.0278289	0.890409	1	4
BAL_IL6	Epicoccum	-0.0486243	0.809674	1	4
BAL_IL6	Saccharomyces	-0.312971	0.111943	1	16
BAL_IL6	Hydnobolites	-0.047652	0.813414	1	6
BAL_IL6	Bullera	-0.149798	0.455808	1	7
BAL_IL6	Sebacina	-0.169668	0.397518	1	5
BAL_IL6	Cladosporium	-0.338301	0.0843485	1	4
BAL_IL6	Articulospora	-0.231067	0.246202	1	8
BAL_IL13	UnclassifiedOtherOtherOtherOtherOther	-0.288811	0.144004	1	23
BAL_IL13	k__BacteriaOtherOtherOtherOtherOther	-0.518354	0.00560783	1	27
BAL_IL13	k__Bacteriap__Actinobacteriac__Actinobacteriao__ActinomycetalesOtherOther	-0.0578824	0.774285	1	19
BAL_IL13	k__Bacteriap__Actinobacteriac__Actinobacteriao__Actinomycetalesf__Actinomycetaceaeg__Actinomyces	-0.195335	0.328861	1	26
BAL_IL13	k__Bacteriap__Actinobacteriac__Actinobacteriao__Actinomycetalesf__Actinomycetaceaeg__Parascardovia	-0.0145381	0.942625	1	24
BAL_IL13	k__Bacteriap__Actinobacteriac__Actinobacteriao__Actinomycetalesf__Micrococcaceaeg__Rothia	0.274206	0.16633	1	26
BAL_IL13	k__Bacteriap__Actinobacteriac__Actinobacteriao__Actinomycetalesf__Propionibacteriaceaeg__Propionibacterium	0.495107	0.00864671	1	19
BAL_IL13	k__Bacteriap__Bacteroidetesc__Bacteroidiao__Bacteroidalesf__Porphyromonadaceaeg__Porphyromonas	0.298772	0.13007	1	28
BAL_IL13	k__Bacteriap__Bacteroidetesc__Bacteroidiao__Bacteroidalesf__Prevotellaceaeg__Prevotella	-0.059957	0.766412	1	29
BAL_IL13	k__Bacteriap__Bacteroidetesc__Bacteroidiao__Bacteroidalesf__.Paraprevotellaceae.g__.Prevotella.	0.105438	0.600687	1	26
BAL_IL13	k__Bacteriap__Bacteroidetesc__Flavobacteriiao__Flavobacterialesf__Flavobacteriaceaeg__Capnocytophaga	0.353252	0.0706883	1	22
BAL_IL13	k__Bacteriap__FirmicutesOtherOtherOtherOther	-0.41592	0.0309462	1	16
BAL_IL13	k__Bacteriap__Firmicutesc__BacilliOtherOtherOther	-0.0395252	0.844816	1	25
BAL_IL13	k__Bacteriap__Firmicutesc__Bacillio__Bacillalesf__Alicyclobacillaceaeg__Alicyclobacillus	0.507659	0.00686922	1	25
BAL_IL13	k__Bacteriap__Firmicutesc__Bacillio__Bacillalesf__Staphylococcaceaeg__Staphylococcus	0.329376	0.0934073	1	18
BAL_IL13	k__Bacteriap__Firmicutesc__Bacillio__Gemellalesf__g__	-0.408214	0.0345282	1	20
BAL_IL13	k__Bacteriap__Firmicutesc__Bacillio__Gemellalesf__GemellaceaeOther	-0.123107	0.540705	1	26
BAL_IL13	k__Bacteriap__Firmicutesc__Bacillio__Gemellalesf__Gemellaceaeg__	-0.116052	0.564315	1	26
BAL_IL13	k__Bacteriap__Firmicutesc__Bacillio__Lactobacillalesf__Lactobacillaceaeg__Lactobacillus	-0.573822	0.00175108	1	19
BAL_IL13	k__Bacteriap__Firmicutesc__Bacillio__Lactobacillalesf__StreptococcaceaeOther	-0.372086	0.0559795	1	30
BAL_IL13	k__Bacteriap__Firmicutesc__Bacillio__Lactobacillalesf__Streptococcaceaeg__	-0.506813	0.00697853	1	28
BAL_IL13	k__Bacteriap__Firmicutesc__Bacillio__Lactobacillalesf__Streptococcaceaeg__Streptococcus	-0.0846581	0.674605	1	28
BAL_IL13	k__Bacteriap__Firmicutesc__ClostridiaOtherOtherOther	-0.342251	0.080559	1	15
BAL_IL13	k__Bacteriap__Firmicutesc__Clostridiao__ClostridialesOtherOther	-0.287383	0.146087	1	16
BAL_IL13	k__Bacteriap__Firmicutesc__Clostridiao__Clostridialesf__Clostridiaceaeg__	0.177159	0.376691	1	22
BAL_IL13	k__Bacteriap__Firmicutesc__Clostridiao__Clostridialesf__Clostridiaceaeg__Mogibacterium	-0.0351063	0.861992	1	19
BAL_IL13	k__Bacteriap__Firmicutesc__Clostridiao__Clostridialesf__LachnospiraceaeOther	0.0760605	0.706124	1	25
BAL_IL13	k__Bacteriap__Firmicutesc__Clostridiao__Clostridialesf__Lachnospiraceaeg__Catonella	0.237158	0.233621	1	20
BAL_IL13	k__Bacteriap__Firmicutesc__Clostridiao__Clostridialesf__Lachnospiraceaeg__Moryella	0.185729	0.353659	1	24
BAL_IL13	k__Bacteriap__Firmicutesc__Clostridiao__Clostridialesf__Lachnospiraceaeg__Oribacterium	-0.149945	0.455362	1	25
BAL_IL13	k__Bacteriap__Firmicutesc__Clostridiao__Clostridialesf__Peptostreptococcaceaeg__Peptostreptococcus	0.00748164	0.970456	1	16
BAL_IL13	k__Bacteriap__Firmicutesc__Clostridiao__Clostridialesf__Ruminococcaceaeg__	-0.0742033	0.712997	1	17
BAL_IL13	k__Bacteriap__Firmicutesc__Clostridiao__Clostridialesf__VeillonellaceaeOther	-0.236155	0.235662	1	21
BAL_IL13	k__Bacteriap__Firmicutesc__Clostridiao__Clostridialesf__Veillonellaceaeg__Megasphaera	-0.26462	0.182249	1	25
BAL_IL13	k__Bacteriap__Firmicutesc__Clostridiao__Clostridialesf__Veillonellaceaeg__Selenomonas	-0.307717	0.118419	1	22
BAL_IL13	k__Bacteriap__Firmicutesc__Clostridiao__Clostridialesf__Veillonellaceaeg__Veillonella	-0.197183	0.324215	1	28
BAL_IL13	k__Bacteriap__Firmicutesc__Clostridiao__Coriobacterialesf__Coriobacteriaceaeg__Atopobium	-0.0543223	0.787846	1	27
BAL_IL13	k__Bacteriap__Firmicutesc__Erysipelotrichio__Erysipelotrichalesf__Erysipelotrichaceaeg__Bulleidia	-0.0906029	0.653117	1	25
BAL_IL13	k__Bacteriap__Fusobacteriac__Fusobacteriao__Fusobacterialesf__Fusobacteriaceaeg__Fusobacterium	-0.0505115	0.802428	1	26
BAL_IL13	k__Bacteriap__Fusobacteriac__Fusobacteriao__Fusobacterialesf__Leptotrichiaceaeg__Leptotrichia	-0.133371	0.507204	1	24
BAL_IL13	k__Bacteriap__Proteobacteriac__Betaproteobacteriao__Burkholderialesf__Oxalobacteraceaeg__Ralstonia	0.280754	0.156037	1	16
BAL_IL13	k__Bacteriap__Proteobacteriac__Betaproteobacteriao__Neisserialesf__NeisseriaceaeOther	-0.150197	0.454597	1	17
BAL_IL13	k__Bacteriap__Proteobacteriac__Betaproteobacteriao__Neisserialesf__Neisseriaceaeg__	0.750622	6.48789e-06	0.00899222	18
BAL_IL13	k__Bacteriap__Proteobacteriac__Betaproteobacteriao__Neisserialesf__Neisseriaceaeg__Neisseria	0.272442	0.169183	1	26
BAL_IL13	k__Bacteriap__Proteobacteriac__Epsilonproteobacteriao__Campylobacteralesf__Campylobacteraceaeg__Campylobacter	-0.329006	0.0937989	1	24
BAL_IL13	k__Bacteriap__Proteobacteriac__Gammaproteobacteriao__Pasteurellalesf__Pasteurellaceaeg__Haemophilus	0.177017	0.37708	1	17
BAL_IL13	k__Bacteriap__Spirochaetesc__Spirochaeteso__Spirochaetalesf__Spirochaetaceaeg__Treponema	0.120869	0.548145	1	18
BAL_IL13	k__Bacteriap__TM7c__TM73o__f__g__	-0.245818	0.216482	1	23
BAL_IL13	k__Bacteriap__TM7c__TM73o__CW040f__F16g__	-0.328715	0.0941071	1	22
BAL_IL13	Wallemia	-0.155128	0.439746	1	7
BAL_IL13	Candida	-0.202004	0.312283	1	15
BAL_IL13	Mycosphaerella	-0.102691	0.610261	1	4
BAL_IL13	Ramularia	0.136627	0.496796	1	6
BAL_IL13	Malassezia	-0.195131	0.329377	1	5
BAL_IL13	Glomus	-0.0164728	0.935004	1	7
BAL_IL13	Trametes	0.224227	0.260854	1	7
BAL_IL13	Phlebia	0.132809	0.509014	1	9
BAL_IL13	Meyerozyma	0.427987	0.0259438	1	5
BAL_IL13	Pyronema	0.00456405	0.981975	1	4
BAL_IL13	Zasmidium	-0.148332	0.460282	1	5
BAL_IL13	Pneumocystis	-0.143768	0.47435	1	4
BAL_IL13	Teratosphaeria	-0.0114101	0.954955	1	5
BAL_IL13	Pichia	0.0228203	0.910046	1	5
BAL_IL13	Ceriporia	0.0382456	0.849783	1	5
BAL_IL13	Lentinellus	-0.351235	0.072424	1	5
BAL_IL13	Pezizella	-0.0523387	0.795428	1	4
BAL_IL13	Penicillium	-0.171347	0.392793	1	11
BAL_IL13	Peniophora	-0.0764479	0.704693	1	4
BAL_IL13	Lachnum	0.25394	0.201198	1	4
BAL_IL13	Exidia	-0.261693	0.187312	1	4
BAL_IL13	Epicoccum	-0.0256728	0.898855	1	4
BAL_IL13	Saccharomyces	-0.231101	0.246132	1	16
BAL_IL13	Hydnobolites	-0.351235	0.072424	1	6
BAL_IL13	Bullera	-0.130813	0.515456	1	7
BAL_IL13	Sebacina	-0.116383	0.563197	1	5
BAL_IL13	Cladosporium	-0.143768	0.47435	1	4
BAL_IL13	Articulospora	0.0203487	0.919755	1	8
BAL_Mip1b	UnclassifiedOtherOtherOtherOtherOther	0.0420959	0.834855	1	23
BAL_Mip1b	k__BacteriaOtherOtherOtherOtherOther	-0.0576189	0.775287	1	27
BAL_Mip1b	k__Bacteriap__Actinobacteriac__Actinobacteriao__ActinomycetalesOtherOther	0.32897	0.0938365	1	19
BAL_Mip1b	k__Bacteriap__Actinobacteriac__Actinobacteriao__Actinomycetalesf__Actinomycetaceaeg__Actinomyces	-0.0948883	0.637792	1	26
BAL_Mip1b	k__Bacteriap__Actinobacteriac__Actinobacteriao__Actinomycetalesf__Actinomycetaceaeg__Parascardovia	0.068982	0.732435	1	24
BAL_Mip1b	k__Bacteriap__Actinobacteriac__Actinobacteriao__Actinomycetalesf__Micrococcaceaeg__Rothia	-0.0474006	0.814381	1	26
BAL_Mip1b	k__Bacteriap__Actinobacteriac__Actinobacteriao__Actinomycetalesf__Propionibacteriaceaeg__Propionibacterium	-0.166221	0.407316	1	19
BAL_Mip1b	k__Bacteriap__Bacteroidetesc__Bacteroidiao__Bacteroidalesf__Porphyromonadaceaeg__Porphyromonas	-0.223904	0.26156	1	28
BAL_Mip1b	k__Bacteriap__Bacteroidetesc__Bacteroidiao__Bacteroidalesf__Prevotellaceaeg__Prevotella	0.0238386	0.906048	1	29
BAL_Mip1b	k__Bacteriap__Bacteroidetesc__Bacteroidiao__Bacteroidalesf__.Paraprevotellaceae.g__.Prevotella.	-0.0762167	0.705546	1	26
BAL_Mip1b	k__Bacteriap__Bacteroidetesc__Flavobacteriiao__Flavobacterialesf__Flavobacteriaceaeg__Capnocytophaga	-0.409382	0.0339645	1	22
BAL_Mip1b	k__Bacteriap__FirmicutesOtherOtherOtherOther	0.0775262	0.700715	1	16
BAL_Mip1b	k__Bacteriap__Firmicutesc__BacilliOtherOtherOther	-0.259633	0.190935	1	25
BAL_Mip1b	k__Bacteriap__Firmicutesc__Bacillio__Bacillalesf__Alicyclobacillaceaeg__Alicyclobacillus	-0.254752	0.199711	1	25
BAL_Mip1b	k__Bacteriap__Firmicutesc__Bacillio__Bacillalesf__Staphylococcaceaeg__Staphylococcus	-0.258843	0.192338	1	18
BAL_Mip1b	k__Bacteriap__Firmicutesc__Bacillio__Gemellalesf__g__	0.0239955	0.905433	1	20
BAL_Mip1b	k__Bacteriap__Firmicutesc__Bacillio__Gemellalesf__GemellaceaeOther	-0.147027	0.46428	1	26
BAL_Mip1b	k__Bacteriap__Firmicutesc__Bacillio__Gemellalesf__Gemellaceaeg__	-0.0427938	0.832155	1	26
BAL_Mip1b	k__Bacteriap__Firmicutesc__Bacillio__Lactobacillalesf__Lactobacillaceaeg__Lactobacillus	0.436253	0.0229118	1	19
BAL_Mip1b	k__Bacteriap__Firmicutesc__Bacillio__Lactobacillalesf__StreptococcaceaeOther	-0.0681541	0.735533	1	30
BAL_Mip1b	k__Bacteriap__Firmicutesc__Bacillio__Lactobacillalesf__Streptococcaceaeg__	0.0351467	0.861834	1	28
BAL_Mip1b	k__Bacteriap__Firmicutesc__Bacillio__Lactobacillalesf__Streptococcaceaeg__Streptococcus	-0.310255	0.115256	1	28
BAL_Mip1b	k__Bacteriap__Firmicutesc__ClostridiaOtherOtherOther	-0.105557	0.600277	1	15
BAL_Mip1b	k__Bacteriap__Firmicutesc__Clostridiao__ClostridialesOtherOther	0.193024	0.334727	1	16
BAL_Mip1b	k__Bacteriap__Firmicutesc__Clostridiao__Clostridialesf__Clostridiaceaeg__	-0.161225	0.421752	1	22
BAL_Mip1b	k__Bacteriap__Firmicutesc__Clostridiao__Clostridialesf__Clostridiaceaeg__Mogibacterium	-0.307351	0.118879	1	19
BAL_Mip1b	k__Bacteriap__Firmicutesc__Clostridiao__Clostridialesf__LachnospiraceaeOther	-0.110975	0.58159	1	25
BAL_Mip1b	k__Bacteriap__Firmicutesc__Clostridiao__Clostridialesf__Lachnospiraceaeg__Catonella	-0.114899	0.568218	1	20
BAL_Mip1b	k__Bacteriap__Firmicutesc__Clostridiao__Clostridialesf__Lachnospiraceaeg__Moryella	-0.337524	0.0851101	1	24
BAL_Mip1b	k__Bacteriap__Firmicutesc__Clostridiao__Clostridialesf__Lachnospiraceaeg__Oribacterium	-0.040404	0.841408	1	25
BAL_Mip1b	k__Bacteriap__Firmicutesc__Clostridiao__Clostridialesf__Peptostreptococcaceaeg__Peptostreptococcus	-0.135176	0.501422	1	16
BAL_Mip1b	k__Bacteriap__Firmicutesc__Clostridiao__Clostridialesf__Ruminococcaceaeg__	-0.0167951	0.933735	1	17
BAL_Mip1b	k__Bacteriap__Firmicutesc__Clostridiao__Clostridialesf__VeillonellaceaeOther	-0.265327	0.181039	1	21
BAL_Mip1b	k__Bacteriap__Firmicutesc__Clostridiao__Clostridialesf__Veillonellaceaeg__Megasphaera	-0.055181	0.784569	1	25
BAL_Mip1b	k__Bacteriap__Firmicutesc__Clostridiao__Clostridialesf__Veillonellaceaeg__Selenomonas	-0.180338	0.368049	1	22
BAL_Mip1b	k__Bacteriap__Firmicutesc__Clostridiao__Clostridialesf__Veillonellaceaeg__Veillonella	-0.165673	0.408884	1	28
BAL_Mip1b	k__Bacteriap__Firmicutesc__Clostridiao__Coriobacterialesf__Coriobacteriaceaeg__Atopobium	-0.0467676	0.816819	1	27
BAL_Mip1b	k__Bacteriap__Firmicutesc__Erysipelotrichio__Erysipelotrichalesf__Erysipelotrichaceaeg__Bulleidia	0.0378023	0.851505	1	25
BAL_Mip1b	k__Bacteriap__Fusobacteriac__Fusobacteriao__Fusobacterialesf__Fusobacteriaceaeg__Fusobacterium	-0.219774	0.27069	1	26
BAL_Mip1b	k__Bacteriap__Fusobacteriac__Fusobacteriao__Fusobacterialesf__Leptotrichiaceaeg__Leptotrichia	-0.13458	0.503327	1	24
BAL_Mip1b	k__Bacteriap__Proteobacteriac__Betaproteobacteriao__Burkholderialesf__Oxalobacteraceaeg__Ralstonia	-0.27416	0.166404	1	16
BAL_Mip1b	k__Bacteriap__Proteobacteriac__Betaproteobacteriao__Neisserialesf__NeisseriaceaeOther	-0.0530024	0.792889	1	17
BAL_Mip1b	k__Bacteriap__Proteobacteriac__Betaproteobacteriao__Neisserialesf__Neisseriaceaeg__	-0.355649	0.0686659	1	18
BAL_Mip1b	k__Bacteriap__Proteobacteriac__Betaproteobacteriao__Neisserialesf__Neisseriaceaeg__Neisseria	-0.123853	0.538234	1	26
BAL_Mip1b	k__Bacteriap__Proteobacteriac__Epsilonproteobacteriao__Campylobacteralesf__Campylobacteraceaeg__Campylobacter	-0.218884	0.272682	1	24
BAL_Mip1b	k__Bacteriap__Proteobacteriac__Gammaproteobacteriao__Pasteurellalesf__Pasteurellaceaeg__Haemophilus	-0.0639813	0.751205	1	17
BAL_Mip1b	k__Bacteriap__Spirochaetesc__Spirochaeteso__Spirochaetalesf__Spirochaetaceaeg__Treponema	-0.213909	0.284003	1	18
BAL_Mip1b	k__Bacteriap__TM7c__TM73o__f__g__	0.0471653	0.815287	1	23
BAL_Mip1b	k__Bacteriap__TM7c__TM73o__CW040f__F16g__	-0.339497	0.0831871	1	22
BAL_Mip1b	Wallemia	-0.0321198	0.873635	1	7
BAL_Mip1b	Candida	0.212975	0.28616	1	15
BAL_Mip1b	Mycosphaerella	-0.143369	0.47559	1	4
BAL_Mip1b	Ramularia	-0.220836	0.268322	1	6
BAL_Mip1b	Malassezia	-0.101906	0.613009	1	5
BAL_Mip1b	Glomus	-0.182211	0.363012	1	7
BAL_Mip1b	Trametes	0.278371	0.159728	1	7
BAL_Mip1b	Phlebia	0.00710182	0.971955	1	9
BAL_Mip1b	Meyerozyma	0.119491	0.552747	1	5
BAL_Mip1b	Pyronema	-0.365838	0.0605662	1	4
BAL_Mip1b	Zasmidium	-0.000494375	0.998047	1	5
BAL_Mip1b	Pneumocystis	-0.222469	0.264708	1	4
BAL_Mip1b	Teratosphaeria	-0.378692	0.0514302	1	5
BAL_Mip1b	Pichia	-0.287726	0.145584	1	5
BAL_Mip1b	Ceriporia	-0.0705676	0.726515	1	5
BAL_Mip1b	Lentinellus	0.237179	0.233578	1	5
BAL_Mip1b	Pezizella	-0.23881	0.230283	1	4
BAL_Mip1b	Penicillium	0.163648	0.414717	1	11
BAL_Mip1b	Peniophora	0.214559	0.282507	1	4
BAL_Mip1b	Lachnum	0.0422747	0.834163	1	4
BAL_Mip1b	Exidia	-0.0501138	0.803954	1	4
BAL_Mip1b	Epicoccum	-0.0108763	0.957061	1	4
BAL_Mip1b	Saccharomyces	-0.123004	0.541045	1	16
BAL_Mip1b	Hydnobolites	0.372227	0.0558792	1	6
BAL_Mip1b	Bullera	-0.0449229	0.82393	1	7
BAL_Mip1b	Sebacina	-0.266963	0.178263	1	5
BAL_Mip1b	Cladosporium	-0.130021	0.518026	1	4
BAL_Mip1b	Articulospora	-0.115876	0.564911	1	8
BAL_Rantes	UnclassifiedOtherOtherOtherOtherOther	0.0249637	0.901635	1	23
BAL_Rantes	k__BacteriaOtherOtherOtherOtherOther	-0.0789303	0.695547	1	27
BAL_Rantes	k__Bacteriap__Actinobacteriac__Actinobacteriao__ActinomycetalesOtherOther	0.0621655	0.758056	1	19
BAL_Rantes	k__Bacteriap__Actinobacteriac__Actinobacteriao__Actinomycetalesf__Actinomycetaceaeg__Actinomyces	-0.135903	0.499103	1	26
BAL_Rantes	k__Bacteriap__Actinobacteriac__Actinobacteriao__Actinomycetalesf__Actinomycetaceaeg__Parascardovia	-0.0116073	0.954178	1	24
BAL_Rantes	k__Bacteriap__Actinobacteriac__Actinobacteriao__Actinomycetalesf__Micrococcaceaeg__Rothia	0.0670978	0.739491	1	26
BAL_Rantes	k__Bacteriap__Actinobacteriac__Actinobacteriao__Actinomycetalesf__Propionibacteriaceaeg__Propionibacterium	0.239869	0.228162	1	19
BAL_Rantes	k__Bacteriap__Bacteroidetesc__Bacteroidiao__Bacteroidalesf__Porphyromonadaceaeg__Porphyromonas	-0.149477	0.456786	1	28
BAL_Rantes	k__Bacteriap__Bacteroidetesc__Bacteroidiao__Bacteroidalesf__Prevotellaceaeg__Prevotella	-0.0778112	0.699665	1	29
BAL_Rantes	k__Bacteriap__Bacteroidetesc__Bacteroidiao__Bacteroidalesf__.Paraprevotellaceae.g__.Prevotella.	-0.0769799	0.702729	1	26
BAL_Rantes	k__Bacteriap__Bacteroidetesc__Flavobacteriiao__Flavobacterialesf__Flavobacteriaceaeg__Capnocytophaga	-0.165265	0.410056	1	22
BAL_Rantes	k__Bacteriap__FirmicutesOtherOtherOtherOther	-0.0822008	0.683562	1	16
BAL_Rantes	k__Bacteriap__Firmicutesc__BacilliOtherOtherOther	-0.317765	0.106266	1	25
BAL_Rantes	k__Bacteriap__Firmicutesc__Bacillio__Bacillalesf__Alicyclobacillaceaeg__Alicyclobacillus	0.190365	0.341555	1	25
BAL_Rantes	k__Bacteriap__Firmicutesc__Bacillio__Bacillalesf__Staphylococcaceaeg__Staphylococcus	-0.149009	0.458212	1	18
BAL_Rantes	k__Bacteriap__Firmicutesc__Bacillio__Gemellalesf__g__	0.0453423	0.822312	1	20
BAL_Rantes	k__Bacteriap__Firmicutesc__Bacillio__Gemellalesf__GemellaceaeOther	-0.0651689	0.746735	1	26
BAL_Rantes	k__Bacteriap__Firmicutesc__Bacillio__Gemellalesf__Gemellaceaeg__	0.0838338	0.677605	1	26
BAL_Rantes	k__Bacteriap__Firmicutesc__Bacillio__Lactobacillalesf__Lactobacillaceaeg__Lactobacillus	0.100618	0.617526	1	19
BAL_Rantes	k__Bacteriap__Firmicutesc__Bacillio__Lactobacillalesf__StreptococcaceaeOther	-0.294797	0.135508	1	30
BAL_Rantes	k__Bacteriap__Firmicutesc__Bacillio__Lactobacillalesf__Streptococcaceaeg__	-0.302388	0.125263	1	28
BAL_Rantes	k__Bacteriap__Firmicutesc__Bacillio__Lactobacillalesf__Streptococcaceaeg__Streptococcus	-0.493512	0.00889787	1	28
BAL_Rantes	k__Bacteriap__Firmicutesc__ClostridiaOtherOtherOther	-0.302003	0.125769	1	15
BAL_Rantes	k__Bacteriap__Firmicutesc__Clostridiao__ClostridialesOtherOther	0.0530539	0.792692	1	16
BAL_Rantes	k__Bacteriap__Firmicutesc__Clostridiao__Clostridialesf__Clostridiaceaeg__	-0.502176	0.00760362	1	22
BAL_Rantes	k__Bacteriap__Firmicutesc__Clostridiao__Clostridialesf__Clostridiaceaeg__Mogibacterium	-0.431374	0.0246643	1	19
BAL_Rantes	k__Bacteriap__Firmicutesc__Clostridiao__Clostridialesf__LachnospiraceaeOther	0.0637724	0.751993	1	25
BAL_Rantes	k__Bacteriap__Firmicutesc__Clostridiao__Clostridialesf__Lachnospiraceaeg__Catonella	-0.00547847	0.978364	1	20
BAL_Rantes	k__Bacteriap__Firmicutesc__Clostridiao__Clostridialesf__Lachnospiraceaeg__Moryella	-0.0720216	0.721099	1	24
BAL_Rantes	k__Bacteriap__Firmicutesc__Clostridiao__Clostridialesf__Lachnospiraceaeg__Oribacterium	-0.377613	0.0521524	1	25
BAL_Rantes	k__Bacteriap__Firmicutesc__Clostridiao__Clostridialesf__Peptostreptococcaceaeg__Peptostreptococcus	-0.340861	0.0818779	1	16
BAL_Rantes	k__Bacteriap__Firmicutesc__Clostridiao__Clostridialesf__Ruminococcaceaeg__	-0.145679	0.468433	1	17
BAL_Rantes	k__Bacteriap__Firmicutesc__Clostridiao__Clostridialesf__VeillonellaceaeOther	-0.147556	0.462657	1	21
BAL_Rantes	k__Bacteriap__Firmicutesc__Clostridiao__Clostridialesf__Veillonellaceaeg__Megasphaera	-0.064407	0.749602	1	25
BAL_Rantes	k__Bacteriap__Firmicutesc__Clostridiao__Clostridialesf__Veillonellaceaeg__Selenomonas	-0.16686	0.405488	1	22
BAL_Rantes	k__Bacteriap__Firmicutesc__Clostridiao__Clostridialesf__Veillonellaceaeg__Veillonella	0.0173995	0.931356	1	28
BAL_Rantes	k__Bacteriap__Firmicutesc__Clostridiao__Coriobacterialesf__Coriobacteriaceaeg__Atopobium	-0.15533	0.439144	1	27
BAL_Rantes	k__Bacteriap__Firmicutesc__Erysipelotrichio__Erysipelotrichalesf__Erysipelotrichaceaeg__Bulleidia	-0.322333	0.101059	1	25
BAL_Rantes	k__Bacteriap__Fusobacteriac__Fusobacteriao__Fusobacterialesf__Fusobacteriaceaeg__Fusobacterium	-0.523653	0.00505934	1	26
BAL_Rantes	k__Bacteriap__Fusobacteriac__Fusobacteriao__Fusobacterialesf__Leptotrichiaceaeg__Leptotrichia	-0.0774153	0.701124	1	24
BAL_Rantes	k__Bacteriap__Proteobacteriac__Betaproteobacteriao__Burkholderialesf__Oxalobacteraceaeg__Ralstonia	-0.253779	0.201493	1	16
BAL_Rantes	k__Bacteriap__Proteobacteriac__Betaproteobacteriao__Neisserialesf__NeisseriaceaeOther	-0.097051	0.630112	1	17
BAL_Rantes	k__Bacteriap__Proteobacteriac__Betaproteobacteriao__Neisserialesf__Neisseriaceaeg__	-0.0881249	0.662043	1	18
BAL_Rantes	k__Bacteriap__Proteobacteriac__Betaproteobacteriao__Neisserialesf__Neisseriaceaeg__Neisseria	0.241172	0.225567	1	26
BAL_Rantes	k__Bacteriap__Proteobacteriac__Epsilonproteobacteriao__Campylobacteralesf__Campylobacteraceaeg__Campylobacter	-0.434668	0.0234698	1	24
BAL_Rantes	k__Bacteriap__Proteobacteriac__Gammaproteobacteriao__Pasteurellalesf__Pasteurellaceaeg__Haemophilus	0.00960155	0.96209	1	17
BAL_Rantes	k__Bacteriap__Spirochaetesc__Spirochaeteso__Spirochaetalesf__Spirochaetaceaeg__Treponema	-0.140167	0.485602	1	18
BAL_Rantes	k__Bacteriap__TM7c__TM73o__f__g__	0.0296711	0.883201	1	23
BAL_Rantes	k__Bacteriap__TM7c__TM73o__CW040f__F16g__	-0.577594	0.00160574	1	22
BAL_Rantes	Wallemia	-0.248908	0.210577	1	7
BAL_Rantes	Candida	0.281143	0.15544	1	15
BAL_Rantes	Mycosphaerella	-0.257874	0.194067	1	4
BAL_Rantes	Ramularia	-0.182496	0.362248	1	6
BAL_Rantes	Malassezia	-0.0210002	0.917195	1	5
BAL_Rantes	Glomus	-0.0360647	0.858261	1	7
BAL_Rantes	Trametes	0.0919296	0.648358	1	7
BAL_Rantes	Phlebia	0.0105539	0.958333	1	9
BAL_Rantes	Meyerozyma	-0.0273002	0.892479	1	5
BAL_Rantes	Pyronema	-0.172939	0.388345	1	4
BAL_Rantes	Zasmidium	-0.118192	0.557104	1	5
BAL_Rantes	Pneumocystis	-0.0511654	0.799921	1	4
BAL_Rantes	Teratosphaeria	-0.356111	0.0682814	1	5
BAL_Rantes	Pichia	-0.349972	0.0735285	1	5
BAL_Rantes	Ceriporia	-0.154468	0.441719	1	5
BAL_Rantes	Lentinellus	-0.504004	0.0073517	1	5
BAL_Rantes	Pezizella	-0.187758	0.34833	1	4
BAL_Rantes	Penicillium	-0.152576	0.447398	1	11
BAL_Rantes	Peniophora	-0.0450256	0.823534	1	4
BAL_Rantes	Lachnum	-0.0724376	0.719551	1	4
BAL_Rantes	Exidia	0.124882	0.534837	1	4
BAL_Rantes	Epicoccum	0.0588403	0.770647	1	4
BAL_Rantes	Saccharomyces	-0.229775	0.248928	1	16
BAL_Rantes	Hydnobolites	-0.226569	0.255775	1	6
BAL_Rantes	Bullera	-0.00738674	0.97083	1	7
BAL_Rantes	Sebacina	-0.139682	0.48713	1	5
BAL_Rantes	Cladosporium	-0.294713	0.135625	1	4
BAL_Rantes	Articulospora	-0.317195	0.106929	1	8
BAL_TNFa	UnclassifiedOtherOtherOtherOtherOther	-0.284711	0.150042	1	23
BAL_TNFa	k__BacteriaOtherOtherOtherOtherOther	-0.4038	0.0367245	1	27
BAL_TNFa	k__Bacteriap__Actinobacteriac__Actinobacteriao__ActinomycetalesOtherOther	-0.0057608	0.977249	1	19
BAL_TNFa	k__Bacteriap__Actinobacteriac__Actinobacteriao__Actinomycetalesf__Actinomycetaceaeg__Actinomyces	-0.0994755	0.621547	1	26
BAL_TNFa	k__Bacteriap__Actinobacteriac__Actinobacteriao__Actinomycetalesf__Actinomycetaceaeg__Parascardovia	-0.0655559	0.74528	1	24
BAL_TNFa	k__Bacteriap__Actinobacteriac__Actinobacteriao__Actinomycetalesf__Micrococcaceaeg__Rothia	0.273117	0.168087	1	26
BAL_TNFa	k__Bacteriap__Actinobacteriac__Actinobacteriao__Actinomycetalesf__Propionibacteriaceaeg__Propionibacterium	0.249362	0.209718	1	19
BAL_TNFa	k__Bacteriap__Bacteroidetesc__Bacteroidiao__Bacteroidalesf__Porphyromonadaceaeg__Porphyromonas	0.295741	0.134202	1	28
BAL_TNFa	k__Bacteriap__Bacteroidetesc__Bacteroidiao__Bacteroidalesf__Prevotellaceaeg__Prevotella	-0.0898461	0.655838	1	29
BAL_TNFa	k__Bacteriap__Bacteroidetesc__Bacteroidiao__Bacteroidalesf__.Paraprevotellaceae.g__.Prevotella.	0.14067	0.484021	1	26
BAL_TNFa	k__Bacteriap__Bacteroidetesc__Flavobacteriiao__Flavobacterialesf__Flavobacteriaceaeg__Capnocytophaga	0.601866	0.000896147	1	22
BAL_TNFa	k__Bacteriap__FirmicutesOtherOtherOtherOther	-0.404673	0.0362814	1	16
BAL_TNFa	k__Bacteriap__Firmicutesc__BacilliOtherOtherOther	-0.0845904	0.674851	1	25
BAL_TNFa	k__Bacteriap__Firmicutesc__Bacillio__Bacillalesf__Alicyclobacillaceaeg__Alicyclobacillus	0.337671	0.0849655	1	25
BAL_TNFa	k__Bacteriap__Firmicutesc__Bacillio__Bacillalesf__Staphylococcaceaeg__Staphylococcus	0.195468	0.328525	1	18
BAL_TNFa	k__Bacteriap__Firmicutesc__Bacillio__Gemellalesf__g__	-0.500613	0.00782456	1	20
BAL_TNFa	k__Bacteriap__Firmicutesc__Bacillio__Gemellalesf__GemellaceaeOther	-0.181995	0.363591	1	26
BAL_TNFa	k__Bacteriap__Firmicutesc__Bacillio__Gemellalesf__Gemellaceaeg__	-0.185407	0.354509	1	26
BAL_TNFa	k__Bacteriap__Firmicutesc__Bacillio__Lactobacillalesf__Lactobacillaceaeg__Lactobacillus	-0.511175	0.00643061	1	19
BAL_TNFa	k__Bacteriap__Firmicutesc__Bacillio__Lactobacillalesf__StreptococcaceaeOther	-0.406013	0.0356096	1	30
BAL_TNFa	k__Bacteriap__Firmicutesc__Bacillio__Lactobacillalesf__Streptococcaceaeg__	-0.513677	0.006133	1	28
BAL_TNFa	k__Bacteriap__Firmicutesc__Bacillio__Lactobacillalesf__Streptococcaceaeg__Streptococcus	0.0796226	0.693004	1	28
BAL_TNFa	k__Bacteriap__Firmicutesc__ClostridiaOtherOtherOther	-0.226937	0.254982	1	15
BAL_TNFa	k__Bacteriap__Firmicutesc__Clostridiao__ClostridialesOtherOther	-0.275147	0.164823	1	16
BAL_TNFa	k__Bacteriap__Firmicutesc__Clostridiao__Clostridialesf__Clostridiaceaeg__	0.232869	0.242434	1	22
BAL_TNFa	k__Bacteriap__Firmicutesc__Clostridiao__Clostridialesf__Clostridiaceaeg__Mogibacterium	0.122736	0.541934	1	19
BAL_TNFa	k__Bacteriap__Firmicutesc__Clostridiao__Clostridialesf__LachnospiraceaeOther	0.191651	0.338243	1	25
BAL_TNFa	k__Bacteriap__Firmicutesc__Clostridiao__Clostridialesf__Lachnospiraceaeg__Catonella	0.181145	0.365872	1	20
BAL_TNFa	k__Bacteriap__Firmicutesc__Clostridiao__Clostridialesf__Lachnospiraceaeg__Moryella	0.328164	0.0946921	1	24
BAL_TNFa	k__Bacteriap__Firmicutesc__Clostridiao__Clostridialesf__Lachnospiraceaeg__Oribacterium	-0.0214518	0.91542	1	25
BAL_TNFa	k__Bacteriap__Firmicutesc__Clostridiao__Clostridialesf__Peptostreptococcaceaeg__Peptostreptococcus	0.336552	0.0860689	1	16
BAL_TNFa	k__Bacteriap__Firmicutesc__Clostridiao__Clostridialesf__Ruminococcaceaeg__	-0.0861087	0.669338	1	17
BAL_TNFa	k__Bacteriap__Firmicutesc__Clostridiao__Clostridialesf__VeillonellaceaeOther	-0.169416	0.398229	1	21
BAL_TNFa	k__Bacteriap__Firmicutesc__Clostridiao__Clostridialesf__Veillonellaceaeg__Megasphaera	-0.214086	0.283594	1	25
BAL_TNFa	k__Bacteriap__Firmicutesc__Clostridiao__Clostridialesf__Veillonellaceaeg__Selenomonas	-0.0890945	0.658545	1	22
BAL_TNFa	k__Bacteriap__Firmicutesc__Clostridiao__Clostridialesf__Veillonellaceaeg__Veillonella	-0.160004	0.425324	1	28
BAL_TNFa	k__Bacteriap__Firmicutesc__Clostridiao__Coriobacterialesf__Coriobacteriaceaeg__Atopobium	-0.0181995	0.928208	1	27
BAL_TNFa	k__Bacteriap__Firmicutesc__Erysipelotrichio__Erysipelotrichalesf__Erysipelotrichaceaeg__Bulleidia	0.0571414	0.777102	1	25
BAL_TNFa	k__Bacteriap__Fusobacteriac__Fusobacteriao__Fusobacterialesf__Fusobacteriaceaeg__Fusobacterium	0.128331	0.523526	1	26
BAL_TNFa	k__Bacteriap__Fusobacteriac__Fusobacteriao__Fusobacterialesf__Leptotrichiaceaeg__Leptotrichia	-0.076052	0.706155	1	24
BAL_TNFa	k__Bacteriap__Proteobacteriac__Betaproteobacteriao__Burkholderialesf__Oxalobacteraceaeg__Ralstonia	0.13948	0.487764	1	16
BAL_TNFa	k__Bacteriap__Proteobacteriac__Betaproteobacteriao__Neisserialesf__NeisseriaceaeOther	-0.279706	0.157653	1	17
BAL_TNFa	k__Bacteriap__Proteobacteriac__Betaproteobacteriao__Neisserialesf__Neisseriaceaeg__	0.643051	0.000297205	0.411926	18
BAL_TNFa	k__Bacteriap__Proteobacteriac__Betaproteobacteriao__Neisserialesf__Neisseriaceaeg__Neisseria	0.202562	0.310921	1	26
BAL_TNFa	k__Bacteriap__Proteobacteriac__Epsilonproteobacteriao__Campylobacteralesf__Campylobacteraceaeg__Campylobacter	-0.195073	0.329522	1	24
BAL_TNFa	k__Bacteriap__Proteobacteriac__Gammaproteobacteriao__Pasteurellalesf__Pasteurellaceaeg__Haemophilus	0.252771	0.203351	1	17
BAL_TNFa	k__Bacteriap__Spirochaetesc__Spirochaeteso__Spirochaetalesf__Spirochaetaceaeg__Treponema	0.203318	0.30908	1	18
BAL_TNFa	k__Bacteriap__TM7c__TM73o__f__g__	-0.227898	0.252921	1	23
BAL_TNFa	k__Bacteriap__TM7c__TM73o__CW040f__F16g__	-0.254819	0.199588	1	22
BAL_TNFa	Wallemia	-0.211751	0.289005	1	7
BAL_TNFa	Candida	-0.126257	0.530313	1	15
BAL_TNFa	Mycosphaerella	-0.264914	0.181745	1	4
BAL_TNFa	Ramularia	-0.129152	0.520851	1	6
BAL_TNFa	Malassezia	-0.302029	0.125735	1	5
BAL_TNFa	Glomus	-0.162481	0.418097	1	7
BAL_TNFa	Trametes	0.167482	0.403715	1	7
BAL_TNFa	Phlebia	-0.041787	0.836051	1	9
BAL_TNFa	Meyerozyma	0.353765	0.0702513	1	5
BAL_TNFa	Pyronema	-0.0177836	0.929845	1	4
BAL_TNFa	Zasmidium	-0.264914	0.181745	1	5
BAL_TNFa	Pneumocystis	-0.264914	0.181745	1	4
BAL_TNFa	Teratosphaeria	-0.0367936	0.855426	1	5
BAL_TNFa	Pichia	0.00122645	0.995156	1	5
BAL_TNFa	Ceriporia	-0.099278	0.622243	1	5
BAL_TNFa	Lentinellus	-0.302029	0.125735	1	5
BAL_TNFa	Pezizella	-0.225031	0.259102	1	4
BAL_TNFa	Penicillium	-0.128181	0.524016	1	11
BAL_TNFa	Peniophora	0.00122645	0.995156	1	4
BAL_TNFa	Lachnum	-0.0427143	0.832463	1	4
BAL_TNFa	Exidia	-0.225031	0.259102	1	4
BAL_TNFa	Epicoccum	-0.0349539	0.862585	1	4
BAL_TNFa	Saccharomyces	-0.275587	0.164119	1	16
BAL_TNFa	Hydnobolites	-0.302029	0.125735	1	6
BAL_TNFa	Bullera	-0.127589	0.525949	1	7
BAL_TNFa	Sebacina	-0.264914	0.181745	1	5
BAL_TNFa	Cladosporium	-0.264914	0.181745	1	4
BAL_TNFa	Articulospora	-0.19529	0.328975	1	8
BAL_leptin	UnclassifiedOtherOtherOtherOtherOther	-0.33601	0.086608	1	23
BAL_leptin	k__BacteriaOtherOtherOtherOtherOther	-0.218708	0.273079	1	27
BAL_leptin	k__Bacteriap__Actinobacteriac__Actinobacteriao__ActinomycetalesOtherOther	0.371896	0.0561148	1	19
BAL_leptin	k__Bacteriap__Actinobacteriac__Actinobacteriao__Actinomycetalesf__Actinomycetaceaeg__Actinomyces	-0.0508721	0.801046	1	26
BAL_leptin	k__Bacteriap__Actinobacteriac__Actinobacteriao__Actinomycetalesf__Actinomycetaceaeg__Parascardovia	0.000173112	0.999316	1	24
BAL_leptin	k__Bacteriap__Actinobacteriac__Actinobacteriao__Actinomycetalesf__Micrococcaceaeg__Rothia	-0.0144723	0.942884	1	26
BAL_leptin	k__Bacteriap__Actinobacteriac__Actinobacteriao__Actinomycetalesf__Propionibacteriaceaeg__Propionibacterium	-0.178458	0.373145	1	19
BAL_leptin	k__Bacteriap__Bacteroidetesc__Bacteroidiao__Bacteroidalesf__Porphyromonadaceaeg__Porphyromonas	-0.329611	0.09316	1	28
BAL_leptin	k__Bacteriap__Bacteroidetesc__Bacteroidiao__Bacteroidalesf__Prevotellaceaeg__Prevotella	0.124317	0.536702	1	29
BAL_leptin	k__Bacteriap__Bacteroidetesc__Bacteroidiao__Bacteroidalesf__.Paraprevotellaceae.g__.Prevotella.	-0.161411	0.42121	1	26
BAL_leptin	k__Bacteriap__Bacteroidetesc__Flavobacteriiao__Flavobacterialesf__Flavobacteriaceaeg__Capnocytophaga	-0.164991	0.410842	1	22
BAL_leptin	k__Bacteriap__FirmicutesOtherOtherOtherOther	0.0976944	0.627835	1	16
BAL_leptin	k__Bacteriap__Firmicutesc__BacilliOtherOtherOther	-0.0627134	0.755987	1	25
BAL_leptin	k__Bacteriap__Firmicutesc__Bacillio__Bacillalesf__Alicyclobacillaceaeg__Alicyclobacillus	-0.527118	0.00472581	1	25
BAL_leptin	k__Bacteriap__Firmicutesc__Bacillio__Bacillalesf__Staphylococcaceaeg__Staphylococcus	-0.270621	0.172164	1	18
BAL_leptin	k__Bacteriap__Firmicutesc__Bacillio__Gemellalesf__g__	-0.307878	0.118215	1	20
BAL_leptin	k__Bacteriap__Firmicutesc__Bacillio__Gemellalesf__GemellaceaeOther	-0.221635	0.266549	1	26
BAL_leptin	k__Bacteriap__Firmicutesc__Bacillio__Gemellalesf__Gemellaceaeg__	-0.142763	0.477477	1	26
BAL_leptin	k__Bacteriap__Firmicutesc__Bacillio__Lactobacillalesf__Lactobacillaceaeg__Lactobacillus	-0.165714	0.408769	1	19
BAL_leptin	k__Bacteriap__Firmicutesc__Bacillio__Lactobacillalesf__StreptococcaceaeOther	-0.186304	0.352145	1	30
BAL_leptin	k__Bacteriap__Firmicutesc__Bacillio__Lactobacillalesf__Streptococcaceaeg__	-0.0358144	0.859235	1	28
BAL_leptin	k__Bacteriap__Firmicutesc__Bacillio__Lactobacillalesf__Streptococcaceaeg__Streptococcus	-0.219569	0.271148	1	28
BAL_leptin	k__Bacteriap__Firmicutesc__ClostridiaOtherOtherOther	-0.233238	0.241668	1	15
BAL_leptin	k__Bacteriap__Firmicutesc__Clostridiao__ClostridialesOtherOther	0.158308	0.430311	1	16
BAL_leptin	k__Bacteriap__Firmicutesc__Clostridiao__Clostridialesf__Clostridiaceaeg__	-0.0639125	0.751465	1	22
BAL_leptin	k__Bacteriap__Firmicutesc__Clostridiao__Clostridialesf__Clostridiaceaeg__Mogibacterium	0.296488	0.133175	1	19
BAL_leptin	k__Bacteriap__Firmicutesc__Clostridiao__Clostridialesf__LachnospiraceaeOther	-0.0117444	0.953637	1	25
BAL_leptin	k__Bacteriap__Firmicutesc__Clostridiao__Clostridialesf__Lachnospiraceaeg__Catonella	0.0571893	0.77692	1	20
BAL_leptin	k__Bacteriap__Firmicutesc__Clostridiao__Clostridialesf__Lachnospiraceaeg__Moryella	-0.0645944	0.748896	1	24
BAL_leptin	k__Bacteriap__Firmicutesc__Clostridiao__Clostridialesf__Lachnospiraceaeg__Oribacterium	0.152789	0.446758	1	25
BAL_leptin	k__Bacteriap__Firmicutesc__Clostridiao__Clostridialesf__Peptostreptococcaceaeg__Peptostreptococcus	-0.0693991	0.730877	1	16
BAL_leptin	k__Bacteriap__Firmicutesc__Clostridiao__Clostridialesf__Ruminococcaceaeg__	0.244754	0.21854	1	17
BAL_leptin	k__Bacteriap__Firmicutesc__Clostridiao__Clostridialesf__VeillonellaceaeOther	-0.0292559	0.884825	1	21
BAL_leptin	k__Bacteriap__Firmicutesc__Clostridiao__Clostridialesf__Veillonellaceaeg__Megasphaera	0.0314337	0.876314	1	25
BAL_leptin	k__Bacteriap__Firmicutesc__Clostridiao__Clostridialesf__Veillonellaceaeg__Selenomonas	-0.068428	0.734508	1	22
BAL_leptin	k__Bacteriap__Firmicutesc__Clostridiao__Clostridialesf__Veillonellaceaeg__Veillonella	0.0311701	0.877343	1	28
BAL_leptin	k__Bacteriap__Firmicutesc__Clostridiao__Coriobacterialesf__Coriobacteriaceaeg__Atopobium	0.116242	0.563673	1	27
BAL_leptin	k__Bacteriap__Firmicutesc__Erysipelotrichio__Erysipelotrichalesf__Erysipelotrichaceaeg__Bulleidia	0.140545	0.484415	1	25
BAL_leptin	k__Bacteriap__Fusobacteriac__Fusobacteriao__Fusobacterialesf__Fusobacteriaceaeg__Fusobacterium	-0.0675995	0.73761	1	26
BAL_leptin	k__Bacteriap__Fusobacteriac__Fusobacteriao__Fusobacterialesf__Leptotrichiaceaeg__Leptotrichia	-0.116063	0.564279	1	24
BAL_leptin	k__Bacteriap__Proteobacteriac__Betaproteobacteriao__Burkholderialesf__Oxalobacteraceaeg__Ralstonia	-0.1714	0.392646	1	16
BAL_leptin	k__Bacteriap__Proteobacteriac__Betaproteobacteriao__Neisserialesf__NeisseriaceaeOther	-0.268394	0.175859	1	17
BAL_leptin	k__Bacteriap__Proteobacteriac__Betaproteobacteriao__Neisserialesf__Neisseriaceaeg__	-0.37918	0.0511057	1	18
BAL_leptin	k__Bacteriap__Proteobacteriac__Betaproteobacteriao__Neisserialesf__Neisseriaceaeg__Neisseria	-0.501018	0.00776679	1	26
BAL_leptin	k__Bacteriap__Proteobacteriac__Epsilonproteobacteriao__Campylobacteralesf__Campylobacteraceaeg__Campylobacter	0.15475	0.440875	1	24
BAL_leptin	k__Bacteriap__Proteobacteriac__Gammaproteobacteriao__Pasteurellalesf__Pasteurellaceaeg__Haemophilus	0.0263138	0.896343	1	17
BAL_leptin	k__Bacteriap__Spirochaetesc__Spirochaeteso__Spirochaetalesf__Spirochaetaceaeg__Treponema	-0.0246019	0.903054	1	18
BAL_leptin	k__Bacteriap__TM7c__TM73o__f__g__	0.08128	0.686929	1	23
BAL_leptin	k__Bacteriap__TM7c__TM73o__CW040f__F16g__	0.0348871	0.862846	1	22
BAL_leptin	Wallemia	0.0659047	0.743969	1	7
BAL_leptin	Candida	0.180803	0.366795	1	15
BAL_leptin	Mycosphaerella	-0.103611	0.607048	1	4
BAL_leptin	Ramularia	-0.0397375	0.843993	1	6
BAL_leptin	Malassezia	0.0106696	0.957876	1	5
BAL_leptin	Glomus	-0.312223	0.112848	1	7
BAL_leptin	Trametes	-0.162639	0.417637	1	7
BAL_leptin	Phlebia	-0.198207	0.321657	1	9
BAL_leptin	Meyerozyma	-0.156741	0.434946	1	5
BAL_leptin	Pyronema	-0.155417	0.438885	1	4
BAL_leptin	Zasmidium	0.133135	0.507964	1	5
BAL_leptin	Pneumocystis	-0.0657318	0.744619	1	4
BAL_leptin	Teratosphaeria	-0.0423357	0.833927	1	5
BAL_leptin	Pichia	0.205551	0.303681	1	5
BAL_leptin	Ceriporia	0.0924696	0.646424	1	5
BAL_leptin	Lentinellus	-0.0132099	0.947859	1	5
BAL_leptin	Pezizella	0.0299685	0.882039	1	4
BAL_leptin	Penicillium	-0.0985553	0.624793	1	11
BAL_leptin	Peniophora	0.111967	0.578197	1	4
BAL_leptin	Lachnum	0.00851735	0.966368	1	4
BAL_leptin	Exidia	-0.115457	0.566327	1	4
BAL_leptin	Epicoccum	-0.178813	0.372181	1	4
BAL_leptin	Saccharomyces	-0.210871	0.291061	1	16
BAL_leptin	Hydnobolites	-0.0452186	0.822789	1	6
BAL_leptin	Bullera	0.284785	0.14993	1	7
BAL_leptin	Sebacina	-0.0384364	0.849042	1	5
BAL_leptin	Cladosporium	0.0863426	0.66849	1	4
BAL_leptin	Articulospora	0.0482526	0.811103	1	8
BAL_adipo	UnclassifiedOtherOtherOtherOtherOther	0.105694	0.599801	1	23
BAL_adipo	k__BacteriaOtherOtherOtherOtherOther	-0.0498856	0.80483	1	27
BAL_adipo	k__Bacteriap__Actinobacteriac__Actinobacteriao__ActinomycetalesOtherOther	0.0631236	0.754439	1	19
BAL_adipo	k__Bacteriap__Actinobacteriac__Actinobacteriao__Actinomycetalesf__Actinomycetaceaeg__Actinomyces	-0.397636	0.0399776	1	26
BAL_adipo	k__Bacteriap__Actinobacteriac__Actinobacteriao__Actinomycetalesf__Actinomycetaceaeg__Parascardovia	-0.301805	0.126029	1	24
BAL_adipo	k__Bacteriap__Actinobacteriac__Actinobacteriao__Actinomycetalesf__Micrococcaceaeg__Rothia	0.225433	0.25823	1	26
BAL_adipo	k__Bacteriap__Actinobacteriac__Actinobacteriao__Actinomycetalesf__Propionibacteriaceaeg__Propionibacterium	0.247414	0.213418	1	19
BAL_adipo	k__Bacteriap__Bacteroidetesc__Bacteroidiao__Bacteroidalesf__Porphyromonadaceaeg__Porphyromonas	0.227785	0.253163	1	28
BAL_adipo	k__Bacteriap__Bacteroidetesc__Bacteroidiao__Bacteroidalesf__Prevotellaceaeg__Prevotella	-0.218235	0.274142	1	29
BAL_adipo	k__Bacteriap__Bacteroidetesc__Bacteroidiao__Bacteroidalesf__.Paraprevotellaceae.g__.Prevotella.	-0.0167539	0.933898	1	26
BAL_adipo	k__Bacteriap__Bacteroidetesc__Flavobacteriiao__Flavobacterialesf__Flavobacteriaceaeg__Capnocytophaga	0.284521	0.150325	1	22
BAL_adipo	k__Bacteriap__FirmicutesOtherOtherOtherOther	0.000953393	0.996234	1	16
BAL_adipo	k__Bacteriap__Firmicutesc__BacilliOtherOtherOther	0.171378	0.392707	1	25
BAL_adipo	k__Bacteriap__Firmicutesc__Bacillio__Bacillalesf__Alicyclobacillaceaeg__Alicyclobacillus	0.240456	0.22699	1	25
BAL_adipo	k__Bacteriap__Firmicutesc__Bacillio__Bacillalesf__Staphylococcaceaeg__Staphylococcus	-0.181145	0.365874	1	18
BAL_adipo	k__Bacteriap__Firmicutesc__Bacillio__Gemellalesf__g__	0.175223	0.382014	1	20
BAL_adipo	k__Bacteriap__Firmicutesc__Bacillio__Gemellalesf__GemellaceaeOther	-0.135228	0.501254	1	26
BAL_adipo	k__Bacteriap__Firmicutesc__Bacillio__Gemellalesf__Gemellaceaeg__	0.239604	0.22869	1	26
BAL_adipo	k__Bacteriap__Firmicutesc__Bacillio__Lactobacillalesf__Lactobacillaceaeg__Lactobacillus	-0.0744735	0.711995	1	19
BAL_adipo	k__Bacteriap__Firmicutesc__Bacillio__Lactobacillalesf__StreptococcaceaeOther	-0.15255	0.447478	1	30
BAL_adipo	k__Bacteriap__Firmicutesc__Bacillio__Lactobacillalesf__Streptococcaceaeg__	-0.0300803	0.881602	1	28
BAL_adipo	k__Bacteriap__Firmicutesc__Bacillio__Lactobacillalesf__Streptococcaceaeg__Streptococcus	-0.0587883	0.770845	1	28
BAL_adipo	k__Bacteriap__Firmicutesc__ClostridiaOtherOtherOther	0.110477	0.583296	1	15
BAL_adipo	k__Bacteriap__Firmicutesc__Clostridiao__ClostridialesOtherOther	0.217374	0.276088	1	16
BAL_adipo	k__Bacteriap__Firmicutesc__Clostridiao__Clostridialesf__Clostridiaceaeg__	-0.277401	0.16125	1	22
BAL_adipo	k__Bacteriap__Firmicutesc__Clostridiao__Clostridialesf__Clostridiaceaeg__Mogibacterium	-0.294975	0.135261	1	19
BAL_adipo	k__Bacteriap__Firmicutesc__Clostridiao__Clostridialesf__LachnospiraceaeOther	0.0606529	0.763776	1	25
BAL_adipo	k__Bacteriap__Firmicutesc__Clostridiao__Clostridialesf__Lachnospiraceaeg__Catonella	0.427492	0.0261353	1	20
BAL_adipo	k__Bacteriap__Firmicutesc__Clostridiao__Clostridialesf__Lachnospiraceaeg__Moryella	-0.028941	0.886057	1	24
BAL_adipo	k__Bacteriap__Firmicutesc__Clostridiao__Clostridialesf__Lachnospiraceaeg__Oribacterium	-0.237168	0.233601	1	25
BAL_adipo	k__Bacteriap__Firmicutesc__Clostridiao__Clostridialesf__Peptostreptococcaceaeg__Peptostreptococcus	-0.139665	0.487181	1	16
BAL_adipo	k__Bacteriap__Firmicutesc__Clostridiao__Clostridialesf__Ruminococcaceaeg__	-0.0218475	0.913866	1	17
BAL_adipo	k__Bacteriap__Firmicutesc__Clostridiao__Clostridialesf__VeillonellaceaeOther	0.0118809	0.953099	1	21
BAL_adipo	k__Bacteriap__Firmicutesc__Clostridiao__Clostridialesf__Veillonellaceaeg__Megasphaera	-0.429804	0.0252507	1	25
BAL_adipo	k__Bacteriap__Firmicutesc__Clostridiao__Clostridialesf__Veillonellaceaeg__Selenomonas	-0.196905	0.324911	1	22
BAL_adipo	k__Bacteriap__Firmicutesc__Clostridiao__Clostridialesf__Veillonellaceaeg__Veillonella	-0.247893	0.212504	1	28
BAL_adipo	k__Bacteriap__Firmicutesc__Clostridiao__Coriobacterialesf__Coriobacteriaceaeg__Atopobium	-0.390029	0.044304	1	27
BAL_adipo	k__Bacteriap__Firmicutesc__Erysipelotrichio__Erysipelotrichalesf__Erysipelotrichaceaeg__Bulleidia	-0.588385	0.00124597	1	25
BAL_adipo	k__Bacteriap__Fusobacteriac__Fusobacteriao__Fusobacterialesf__Fusobacteriaceaeg__Fusobacterium	-0.173226	0.387546	1	26
BAL_adipo	k__Bacteriap__Fusobacteriac__Fusobacteriao__Fusobacterialesf__Leptotrichiaceaeg__Leptotrichia	0.060345	0.764942	1	24
BAL_adipo	k__Bacteriap__Proteobacteriac__Betaproteobacteriao__Burkholderialesf__Oxalobacteraceaeg__Ralstonia	0.0825705	0.682211	1	16
BAL_adipo	k__Bacteriap__Proteobacteriac__Betaproteobacteriao__Neisserialesf__NeisseriaceaeOther	0.326473	0.0965072	1	17
BAL_adipo	k__Bacteriap__Proteobacteriac__Betaproteobacteriao__Neisserialesf__Neisseriaceaeg__	0.354663	0.0694924	1	18
BAL_adipo	k__Bacteriap__Proteobacteriac__Betaproteobacteriao__Neisserialesf__Neisseriaceaeg__Neisseria	0.343984	0.0789377	1	26
BAL_adipo	k__Bacteriap__Proteobacteriac__Epsilonproteobacteriao__Campylobacteralesf__Campylobacteraceaeg__Campylobacter	-0.207821	0.298255	1	24
BAL_adipo	k__Bacteriap__Proteobacteriac__Gammaproteobacteriao__Pasteurellalesf__Pasteurellaceaeg__Haemophilus	0.0800002	0.691618	1	17
BAL_adipo	k__Bacteriap__Spirochaetesc__Spirochaeteso__Spirochaetalesf__Spirochaetaceaeg__Treponema	-0.0730935	0.717114	1	18
BAL_adipo	k__Bacteriap__TM7c__TM73o__f__g__	-0.209908	0.293319	1	23
BAL_adipo	k__Bacteriap__TM7c__TM73o__CW040f__F16g__	-0.378742	0.0513967	1	22
BAL_adipo	Wallemia	-0.132617	0.509629	1	7
BAL_adipo	Candida	-0.0559964	0.781461	1	15
BAL_adipo	Mycosphaerella	0.104763	0.603035	1	4
BAL_adipo	Ramularia	0.0299372	0.882161	1	6
BAL_adipo	Malassezia	-0.166198	0.407382	1	5
BAL_adipo	Glomus	-0.0248774	0.901974	1	7
BAL_adipo	Trametes	0.2732	0.167953	1	7
BAL_adipo	Phlebia	-0.175385	0.381566	1	9
BAL_adipo	Meyerozyma	0.092156	0.647547	1	5
BAL_adipo	Pyronema	-0.0928468	0.645075	1	4
BAL_adipo	Zasmidium	-0.257687	0.194401	1	5
BAL_adipo	Pneumocystis	0.0218463	0.91387	1	4
BAL_adipo	Teratosphaeria	-0.364933	0.0612542	1	5
BAL_adipo	Pichia	-0.3838	0.0481154	1	5
BAL_adipo	Ceriporia	-0.127479	0.52631	1	5
BAL_adipo	Lentinellus	-0.211483	0.289628	1	5
BAL_adipo	Pezizella	-0.151833	0.44964	1	4
BAL_adipo	Penicillium	-0.136725	0.496485	1	11
BAL_adipo	Peniophora	-0.106749	0.596143	1	4
BAL_adipo	Lachnum	-0.00281172	0.988895	1	4
BAL_adipo	Exidia	0.124559	0.535902	1	4
BAL_adipo	Epicoccum	0.0422031	0.834441	1	4
BAL_adipo	Saccharomyces	0.166908	0.405351	1	16
BAL_adipo	Hydnobolites	-0.285978	0.148157	1	6
BAL_adipo	Bullera	-0.401411	0.0379592	1	7
BAL_adipo	Sebacina	-0.0868887	0.666512	1	5
BAL_adipo	Cladosporium	-0.0893713	0.657548	1	4
BAL_adipo	Articulospora	-0.314551	0.110047	1	8
Systemic_ILra	UnclassifiedOtherOtherOtherOtherOther	0.0372243	0.859781	1	23
Systemic_ILra	k__BacteriaOtherOtherOtherOtherOther	0.295262	0.151885	1	27
Systemic_ILra	k__Bacteriap__Actinobacteriac__Actinobacteriao__ActinomycetalesOtherOther	0.316145	0.12366	1	19
Systemic_ILra	k__Bacteriap__Actinobacteriac__Actinobacteriao__Actinomycetalesf__Actinomycetaceaeg__Actinomyces	0.417133	0.0380298	1	26
Systemic_ILra	k__Bacteriap__Actinobacteriac__Actinobacteriao__Actinomycetalesf__Actinomycetaceaeg__Parascardovia	0.204927	0.325775	1	24
Systemic_ILra	k__Bacteriap__Actinobacteriac__Actinobacteriao__Actinomycetalesf__Micrococcaceaeg__Rothia	-0.356138	0.0805786	1	26
Systemic_ILra	k__Bacteriap__Actinobacteriac__Actinobacteriao__Actinomycetalesf__Propionibacteriaceaeg__Propionibacterium	-0.32336	0.114858	1	19
Systemic_ILra	k__Bacteriap__Bacteroidetesc__Bacteroidiao__Bacteroidalesf__Porphyromonadaceaeg__Porphyromonas	-0.27383	0.185323	1	28
Systemic_ILra	k__Bacteriap__Bacteroidetesc__Bacteroidiao__Bacteroidalesf__Prevotellaceaeg__Prevotella	0.492587	0.0123639	1	29
Systemic_ILra	k__Bacteriap__Bacteroidetesc__Bacteroidiao__Bacteroidalesf__.Paraprevotellaceae.g__.Prevotella.	-0.0535749	0.799231	1	26
Systemic_ILra	k__Bacteriap__Bacteroidetesc__Flavobacteriiao__Flavobacterialesf__Flavobacteriaceaeg__Capnocytophaga	-0.240229	0.2474	1	22
Systemic_ILra	k__Bacteriap__FirmicutesOtherOtherOtherOther	0.371948	0.0671228	1	16
Systemic_ILra	k__Bacteriap__Firmicutesc__BacilliOtherOtherOther	-0.278281	0.177994	1	25
Systemic_ILra	k__Bacteriap__Firmicutesc__Bacillio__Bacillalesf__Alicyclobacillaceaeg__Alicyclobacillus	-0.419874	0.0366559	1	25
Systemic_ILra	k__Bacteriap__Firmicutesc__Bacillio__Bacillalesf__Staphylococcaceaeg__Staphylococcus	-0.305043	0.138145	1	18
Systemic_ILra	k__Bacteriap__Firmicutesc__Bacillio__Gemellalesf__g__	0.104338	0.619656	1	20
Systemic_ILra	k__Bacteriap__Firmicutesc__Bacillio__Gemellalesf__GemellaceaeOther	-0.239985	0.247896	1	26
Systemic_ILra	k__Bacteriap__Firmicutesc__Bacillio__Gemellalesf__Gemellaceaeg__	-0.40678	0.0435916	1	26
Systemic_ILra	k__Bacteriap__Firmicutesc__Bacillio__Lactobacillalesf__Lactobacillaceaeg__Lactobacillus	0.258788	0.211625	1	19
Systemic_ILra	k__Bacteriap__Firmicutesc__Bacillio__Lactobacillalesf__StreptococcaceaeOther	-0.147506	0.481659	1	30
Systemic_ILra	k__Bacteriap__Firmicutesc__Bacillio__Lactobacillalesf__Streptococcaceaeg__	0.163682	0.434329	1	28
Systemic_ILra	k__Bacteriap__Firmicutesc__Bacillio__Lactobacillalesf__Streptococcaceaeg__Streptococcus	-0.105162	0.616877	1	28
Systemic_ILra	k__Bacteriap__Firmicutesc__ClostridiaOtherOtherOther	0.313137	0.12747	1	15
Systemic_ILra	k__Bacteriap__Firmicutesc__Clostridiao__ClostridialesOtherOther	0.168262	0.421399	1	16
Systemic_ILra	k__Bacteriap__Firmicutesc__Clostridiao__Clostridialesf__Clostridiaceaeg__	-0.0422651	0.841015	1	22
Systemic_ILra	k__Bacteriap__Firmicutesc__Clostridiao__Clostridialesf__Clostridiaceaeg__Mogibacterium	0.14078	0.502081	1	19
Systemic_ILra	k__Bacteriap__Firmicutesc__Clostridiao__Clostridialesf__LachnospiraceaeOther	-0.0559522	0.790512	1	25
Systemic_ILra	k__Bacteriap__Firmicutesc__Clostridiao__Clostridialesf__Lachnospiraceaeg__Catonella	-0.437513	0.0287304	1	20
Systemic_ILra	k__Bacteriap__Firmicutesc__Clostridiao__Clostridialesf__Lachnospiraceaeg__Moryella	-0.0987845	0.638507	1	24
Systemic_ILra	k__Bacteriap__Firmicutesc__Clostridiao__Clostridialesf__Lachnospiraceaeg__Oribacterium	0.0917325	0.662762	1	25
Systemic_ILra	k__Bacteriap__Firmicutesc__Clostridiao__Clostridialesf__Peptostreptococcaceaeg__Peptostreptococcus	0.0358262	0.864999	1	16
Systemic_ILra	k__Bacteriap__Firmicutesc__Clostridiao__Clostridialesf__Ruminococcaceaeg__	-0.3168	0.122841	1	17
Systemic_ILra	k__Bacteriap__Firmicutesc__Clostridiao__Clostridialesf__VeillonellaceaeOther	0.215784	0.300223	1	21
Systemic_ILra	k__Bacteriap__Firmicutesc__Clostridiao__Clostridialesf__Veillonellaceaeg__Megasphaera	0.249759	0.228567	1	25
Systemic_ILra	k__Bacteriap__Firmicutesc__Clostridiao__Clostridialesf__Veillonellaceaeg__Selenomonas	0.14502	0.48916	1	22
Systemic_ILra	k__Bacteriap__Firmicutesc__Clostridiao__Clostridialesf__Veillonellaceaeg__Veillonella	0.242296	0.243232	1	28
Systemic_ILra	k__Bacteriap__Firmicutesc__Clostridiao__Coriobacterialesf__Coriobacteriaceaeg__Atopobium	0.218413	0.29423	1	27
Systemic_ILra	k__Bacteriap__Firmicutesc__Erysipelotrichio__Erysipelotrichalesf__Erysipelotrichaceaeg__Bulleidia	0.197376	0.344299	1	25
Systemic_ILra	k__Bacteriap__Fusobacteriac__Fusobacteriao__Fusobacterialesf__Fusobacteriaceaeg__Fusobacterium	0.153401	0.464114	1	26
Systemic_ILra	k__Bacteriap__Fusobacteriac__Fusobacteriao__Fusobacterialesf__Leptotrichiaceaeg__Leptotrichia	0.431859	0.0311044	1	24
Systemic_ILra	k__Bacteriap__Proteobacteriac__Betaproteobacteriao__Burkholderialesf__Oxalobacteraceaeg__Ralstonia	-0.653324	0.000398561	0.552406	16
Systemic_ILra	k__Bacteriap__Proteobacteriac__Betaproteobacteriao__Neisserialesf__NeisseriaceaeOther	0.0943187	0.653827	1	17
Systemic_ILra	k__Bacteriap__Proteobacteriac__Betaproteobacteriao__Neisserialesf__Neisseriaceaeg__	-0.365671	0.0722417	1	18
Systemic_ILra	k__Bacteriap__Proteobacteriac__Betaproteobacteriao__Neisserialesf__Neisseriaceaeg__Neisseria	-0.329353	0.107905	1	26
Systemic_ILra	k__Bacteriap__Proteobacteriac__Epsilonproteobacteriao__Campylobacteralesf__Campylobacteraceaeg__Campylobacter	0.0522863	0.803967	1	24
Systemic_ILra	k__Bacteriap__Proteobacteriac__Gammaproteobacteriao__Pasteurellalesf__Pasteurellaceaeg__Haemophilus	-0.412202	0.040604	1	17
Systemic_ILra	k__Bacteriap__Spirochaetesc__Spirochaeteso__Spirochaetalesf__Spirochaetaceaeg__Treponema	-0.0386455	0.854482	1	18
Systemic_ILra	k__Bacteriap__TM7c__TM73o__f__g__	-0.0147346	0.944269	1	23
Systemic_ILra	k__Bacteriap__TM7c__TM73o__CW040f__F16g__	-0.0619067	0.768782	1	22
Systemic_ILra	Wallemia	-0.181863	0.384274	1	7
Systemic_ILra	Candida	0.0817158	0.697785	1	15
Systemic_ILra	Mycosphaerella	-0.329939	0.107243	1	4
Systemic_ILra	Ramularia	-0.35771	0.0791556	1	6
Systemic_ILra	Malassezia	0.00606163	0.977059	1	5
Systemic_ILra	Glomus	0.247725	0.232505	1	7
Systemic_ILra	Trametes	-0.23796	0.25203	1	7
Systemic_ILra	Phlebia	-0.0091876	0.965234	1	9
Systemic_ILra	Meyerozyma	-0.188462	0.366957	1	5
Systemic_ILra	Pyronema	-0.0428257	0.838933	1	4
Systemic_ILra	Zasmidium	0.100945	0.631147	1	5
Systemic_ILra	Pneumocystis	-0.245494	0.236875	1	4
Systemic_ILra	Teratosphaeria	-0.126064	0.548203	1	5
Systemic_ILra	Pichia	-0.212319	0.30824	1	5
Systemic_ILra	Ceriporia	-0.173308	0.407404	1	5
Systemic_ILra	Lentinellus	0.108558	0.605482	1	5
Systemic_ILra	Pezizella	-0.240426	0.247002	1	4
Systemic_ILra	Penicillium	0.159135	0.447375	1	11
Systemic_ILra	Peniophora	0.0464447	0.825518	1	4
Systemic_ILra	Lachnum	-0.219282	0.292266	1	4
Systemic_ILra	Exidia	-0.0204563	0.922683	1	4
Systemic_ILra	Epicoccum	0.13089	0.532867	1	4
Systemic_ILra	Saccharomyces	0.203959	0.328115	1	16
Systemic_ILra	Hydnobolites	0.111589	0.595388	1	6
Systemic_ILra	Bullera	0.153194	0.464726	1	7
Systemic_ILra	Sebacina	0.0669528	0.750498	1	5
Systemic_ILra	Cladosporium	-0.0247303	0.906592	1	4
Systemic_ILra	Articulospora	0.0570486	0.786499	1	8
Systemic_IL4	UnclassifiedOtherOtherOtherOtherOther	0.393731	0.0514928	1	23
Systemic_IL4	k__BacteriaOtherOtherOtherOtherOther	0.404024	0.045175	1	27
Systemic_IL4	k__Bacteriap__Actinobacteriac__Actinobacteriao__ActinomycetalesOtherOther	-0.0137014	0.948172	1	19
Systemic_IL4	k__Bacteriap__Actinobacteriac__Actinobacteriao__Actinomycetalesf__Actinomycetaceaeg__Actinomyces	0.0673199	0.749173	1	26
Systemic_IL4	k__Bacteriap__Actinobacteriac__Actinobacteriao__Actinomycetalesf__Actinomycetaceaeg__Parascardovia	0.107142	0.610224	1	24
Systemic_IL4	k__Bacteriap__Actinobacteriac__Actinobacteriao__Actinomycetalesf__Micrococcaceaeg__Rothia	-0.135692	0.517808	1	26
Systemic_IL4	k__Bacteriap__Actinobacteriac__Actinobacteriao__Actinomycetalesf__Propionibacteriaceaeg__Propionibacterium	-0.1516	0.46944	1	19
Systemic_IL4	k__Bacteriap__Bacteroidetesc__Bacteroidiao__Bacteroidalesf__Porphyromonadaceaeg__Porphyromonas	-0.26514	0.200228	1	28
Systemic_IL4	k__Bacteriap__Bacteroidetesc__Bacteroidiao__Bacteroidalesf__Prevotellaceaeg__Prevotella	-0.210825	0.311737	1	29
Systemic_IL4	k__Bacteriap__Bacteroidetesc__Bacteroidiao__Bacteroidalesf__.Paraprevotellaceae.g__.Prevotella.	-0.370838	0.0680072	1	26
Systemic_IL4	k__Bacteriap__Bacteroidetesc__Flavobacteriiao__Flavobacterialesf__Flavobacteriaceaeg__Capnocytophaga	-0.51046	0.00912776	1	22
Systemic_IL4	k__Bacteriap__FirmicutesOtherOtherOtherOther	0.114802	0.584766	1	16
Systemic_IL4	k__Bacteriap__Firmicutesc__BacilliOtherOtherOther	0.0450965	0.83051	1	25
Systemic_IL4	k__Bacteriap__Firmicutesc__Bacillio__Bacillalesf__Alicyclobacillaceaeg__Alicyclobacillus	-0.141767	0.49906	1	25
Systemic_IL4	k__Bacteriap__Firmicutesc__Bacillio__Bacillalesf__Staphylococcaceaeg__Staphylococcus	-0.0648563	0.75808	1	18
Systemic_IL4	k__Bacteriap__Firmicutesc__Bacillio__Gemellalesf__g__	0.181391	0.38553	1	20
Systemic_IL4	k__Bacteriap__Firmicutesc__Bacillio__Gemellalesf__GemellaceaeOther	0.138833	0.508072	1	26
Systemic_IL4	k__Bacteriap__Firmicutesc__Bacillio__Gemellalesf__Gemellaceaeg__	0.278873	0.177035	1	26
Systemic_IL4	k__Bacteriap__Firmicutesc__Bacillio__Lactobacillalesf__Lactobacillaceaeg__Lactobacillus	0.577097	0.00252534	1	19
Systemic_IL4	k__Bacteriap__Firmicutesc__Bacillio__Lactobacillalesf__StreptococcaceaeOther	0.399923	0.0476147	1	30
Systemic_IL4	k__Bacteriap__Firmicutesc__Bacillio__Lactobacillalesf__Streptococcaceaeg__	0.255484	0.217724	1	28
Systemic_IL4	k__Bacteriap__Firmicutesc__Bacillio__Lactobacillalesf__Streptococcaceaeg__Streptococcus	-0.0394366	0.851535	1	28
Systemic_IL4	k__Bacteriap__Firmicutesc__ClostridiaOtherOtherOther	-0.0186556	0.929471	1	15
Systemic_IL4	k__Bacteriap__Firmicutesc__Clostridiao__ClostridialesOtherOther	-0.0458369	0.827768	1	16
Systemic_IL4	k__Bacteriap__Firmicutesc__Clostridiao__Clostridialesf__Clostridiaceaeg__	-0.244259	0.239316	1	22
Systemic_IL4	k__Bacteriap__Firmicutesc__Clostridiao__Clostridialesf__Clostridiaceaeg__Mogibacterium	-0.0675608	0.748304	1	19
Systemic_IL4	k__Bacteriap__Firmicutesc__Clostridiao__Clostridialesf__LachnospiraceaeOther	-0.120934	0.564728	1	25
Systemic_IL4	k__Bacteriap__Firmicutesc__Clostridiao__Clostridialesf__Lachnospiraceaeg__Catonella	-0.374233	0.06533	1	20
Systemic_IL4	k__Bacteriap__Firmicutesc__Clostridiao__Clostridialesf__Lachnospiraceaeg__Moryella	-0.108437	0.605886	1	24
Systemic_IL4	k__Bacteriap__Firmicutesc__Clostridiao__Clostridialesf__Lachnospiraceaeg__Oribacterium	0.0442912	0.833495	1	25
Systemic_IL4	k__Bacteriap__Firmicutesc__Clostridiao__Clostridialesf__Peptostreptococcaceaeg__Peptostreptococcus	-0.206897	0.321045	1	16
Systemic_IL4	k__Bacteriap__Firmicutesc__Clostridiao__Clostridialesf__Ruminococcaceaeg__	-0.00336417	0.987267	1	17
Systemic_IL4	k__Bacteriap__Firmicutesc__Clostridiao__Clostridialesf__VeillonellaceaeOther	-0.231094	0.266378	1	21
Systemic_IL4	k__Bacteriap__Firmicutesc__Clostridiao__Clostridialesf__Veillonellaceaeg__Megasphaera	0.167616	0.423211	1	25
Systemic_IL4	k__Bacteriap__Firmicutesc__Clostridiao__Clostridialesf__Veillonellaceaeg__Selenomonas	0.16851	0.420705	1	22
Systemic_IL4	k__Bacteriap__Firmicutesc__Clostridiao__Clostridialesf__Veillonellaceaeg__Veillonella	0.00885312	0.966499	1	28
Systemic_IL4	k__Bacteriap__Firmicutesc__Clostridiao__Coriobacterialesf__Coriobacteriaceaeg__Atopobium	0.0812877	0.699296	1	27
Systemic_IL4	k__Bacteriap__Firmicutesc__Erysipelotrichio__Erysipelotrichalesf__Erysipelotrichaceaeg__Bulleidia	0.0556296	0.791693	1	25
Systemic_IL4	k__Bacteriap__Fusobacteriac__Fusobacteriao__Fusobacterialesf__Fusobacteriaceaeg__Fusobacterium	-0.101064	0.63074	1	26
Systemic_IL4	k__Bacteriap__Fusobacteriac__Fusobacteriao__Fusobacterialesf__Leptotrichiaceaeg__Leptotrichia	-0.311402	0.129706	1	24
Systemic_IL4	k__Bacteriap__Proteobacteriac__Betaproteobacteriao__Burkholderialesf__Oxalobacteraceaeg__Ralstonia	0.00798991	0.969764	1	16
Systemic_IL4	k__Bacteriap__Proteobacteriac__Betaproteobacteriao__Neisserialesf__NeisseriaceaeOther	-0.0769129	0.714799	1	17
Systemic_IL4	k__Bacteriap__Proteobacteriac__Betaproteobacteriao__Neisserialesf__Neisseriaceaeg__	-0.745604	1.89066e-05	0.0262046	18
Systemic_IL4	k__Bacteriap__Proteobacteriac__Betaproteobacteriao__Neisserialesf__Neisseriaceaeg__Neisseria	0.000402415	0.998477	1	26
Systemic_IL4	k__Bacteriap__Proteobacteriac__Epsilonproteobacteriao__Campylobacteralesf__Campylobacteraceaeg__Campylobacter	0.147136	0.482772	1	24
Systemic_IL4	k__Bacteriap__Proteobacteriac__Gammaproteobacteriao__Pasteurellalesf__Pasteurellaceaeg__Haemophilus	-0.0256518	0.903127	1	17
Systemic_IL4	k__Bacteriap__Spirochaetesc__Spirochaeteso__Spirochaetalesf__Spirochaetaceaeg__Treponema	-0.384355	0.0578287	1	18
Systemic_IL4	k__Bacteriap__TM7c__TM73o__f__g__	0.171143	0.413376	1	23
Systemic_IL4	k__Bacteriap__TM7c__TM73o__CW040f__F16g__	0.207031	0.320723	1	22
Systemic_IL4	Wallemia	0.12471	0.552544	1	7
Systemic_IL4	Candida	0.246426	0.235043	1	15
Systemic_IL4	Mycosphaerella	0.0812856	0.699304	1	4
Systemic_IL4	Ramularia	-0.178791	0.392492	1	6
Systemic_IL4	Malassezia	0.277474	0.179309	1	5
Systemic_IL4	Glomus	0.0944959	0.653217	1	7
Systemic_IL4	Trametes	-0.121878	0.56167	1	7
Systemic_IL4	Phlebia	0.225904	0.277565	1	9
Systemic_IL4	Meyerozyma	-0.345403	0.0908176	1	5
Systemic_IL4	Pyronema	-0.0875868	0.677179	1	4
Systemic_IL4	Zasmidium	0.144642	0.490303	1	5
Systemic_IL4	Pneumocystis	0.287965	0.162748	1	4
Systemic_IL4	Teratosphaeria	0.0579711	0.783126	1	5
Systemic_IL4	Pichia	-0.0170133	0.935667	1	5
Systemic_IL4	Ceriporia	0.0748373	0.722193	1	5
Systemic_IL4	Lentinellus	0.222785	0.28443	1	5
Systemic_IL4	Pezizella	0.273965	0.185098	1	4
Systemic_IL4	Penicillium	0.15943	0.446522	1	11
Systemic_IL4	Peniophora	0.182735	0.381958	1	4
Systemic_IL4	Lachnum	-0.0623459	0.767186	1	4
Systemic_IL4	Exidia	0.277811	0.178759	1	4
Systemic_IL4	Epicoccum	0.00945181	0.964235	1	4
Systemic_IL4	Saccharomyces	0.0650641	0.757327	1	16
Systemic_IL4	Hydnobolites	0.373323	0.0660396	1	6
Systemic_IL4	Bullera	0.0774279	0.712969	1	7
Systemic_IL4	Sebacina	0.0144928	0.945183	1	5
Systemic_IL4	Cladosporium	0.0649024	0.757912	1	4
Systemic_IL4	Articulospora	0.13369	0.52406	1	8
Systemic_IL6	UnclassifiedOtherOtherOtherOtherOther	-0.33686	0.0996402	1	23
Systemic_IL6	k__BacteriaOtherOtherOtherOtherOther	-0.293863	0.153927	1	27
Systemic_IL6	k__Bacteriap__Actinobacteriac__Actinobacteriao__ActinomycetalesOtherOther	0.034983	0.868149	1	19
Systemic_IL6	k__Bacteriap__Actinobacteriac__Actinobacteriao__Actinomycetalesf__Actinomycetaceaeg__Actinomyces	-0.0635781	0.762712	1	26
Systemic_IL6	k__Bacteriap__Actinobacteriac__Actinobacteriao__Actinomycetalesf__Actinomycetaceaeg__Parascardovia	-0.11015	0.600171	1	24
Systemic_IL6	k__Bacteriap__Actinobacteriac__Actinobacteriao__Actinomycetalesf__Micrococcaceaeg__Rothia	0.00318518	0.987944	1	26
Systemic_IL6	k__Bacteriap__Actinobacteriac__Actinobacteriao__Actinomycetalesf__Propionibacteriaceaeg__Propionibacterium	-0.113244	0.589907	1	19
Systemic_IL6	k__Bacteriap__Bacteroidetesc__Bacteroidiao__Bacteroidalesf__Porphyromonadaceaeg__Porphyromonas	-0.201706	0.333603	1	28
Systemic_IL6	k__Bacteriap__Bacteroidetesc__Bacteroidiao__Bacteroidalesf__Prevotellaceaeg__Prevotella	-0.0206878	0.921811	1	29
Systemic_IL6	k__Bacteriap__Bacteroidetesc__Bacteroidiao__Bacteroidalesf__.Paraprevotellaceae.g__.Prevotella.	0.206639	0.321662	1	26
Systemic_IL6	k__Bacteriap__Bacteroidetesc__Flavobacteriiao__Flavobacterialesf__Flavobacteriaceaeg__Capnocytophaga	0	1	1	22
Systemic_IL6	k__Bacteriap__FirmicutesOtherOtherOtherOther	-0.271948	0.188485	1	16
Systemic_IL6	k__Bacteriap__Firmicutesc__BacilliOtherOtherOther	-0.435176	0.0296935	1	25
Systemic_IL6	k__Bacteriap__Firmicutesc__Bacillio__Bacillalesf__Alicyclobacillaceaeg__Alicyclobacillus	0.0487244	0.817092	1	25
Systemic_IL6	k__Bacteriap__Firmicutesc__Bacillio__Bacillalesf__Staphylococcaceaeg__Staphylococcus	-0.0129496	0.951012	1	18
Systemic_IL6	k__Bacteriap__Firmicutesc__Bacillio__Gemellalesf__g__	-0.212729	0.307284	1	20
Systemic_IL6	k__Bacteriap__Firmicutesc__Bacillio__Gemellalesf__GemellaceaeOther	-0.190404	0.361948	1	26
Systemic_IL6	k__Bacteriap__Firmicutesc__Bacillio__Gemellalesf__Gemellaceaeg__	-0.216269	0.299114	1	26
Systemic_IL6	k__Bacteriap__Firmicutesc__Bacillio__Lactobacillalesf__Lactobacillaceaeg__Lactobacillus	-0.131439	0.531134	1	19
Systemic_IL6	k__Bacteriap__Firmicutesc__Bacillio__Lactobacillalesf__StreptococcaceaeOther	-0.261382	0.20692	1	30
Systemic_IL6	k__Bacteriap__Firmicutesc__Bacillio__Lactobacillalesf__Streptococcaceaeg__	-0.339359	0.096996	1	28
Systemic_IL6	k__Bacteriap__Firmicutesc__Bacillio__Lactobacillalesf__Streptococcaceaeg__Streptococcus	-0.178466	0.393365	1	28
Systemic_IL6	k__Bacteriap__Firmicutesc__ClostridiaOtherOtherOther	-0.203777	0.328558	1	15
Systemic_IL6	k__Bacteriap__Firmicutesc__Clostridiao__ClostridialesOtherOther	-0.229534	0.269709	1	16
Systemic_IL6	k__Bacteriap__Firmicutesc__Clostridiao__Clostridialesf__Clostridiaceaeg__	-0.00801093	0.969684	1	22
Systemic_IL6	k__Bacteriap__Firmicutesc__Clostridiao__Clostridialesf__Clostridiaceaeg__Mogibacterium	-0.345028	0.0911921	1	19
Systemic_IL6	k__Bacteriap__Firmicutesc__Clostridiao__Clostridialesf__LachnospiraceaeOther	-0.0950682	0.651246	1	25
Systemic_IL6	k__Bacteriap__Firmicutesc__Clostridiao__Clostridialesf__Lachnospiraceaeg__Catonella	-0.261261	0.207138	1	20
Systemic_IL6	k__Bacteriap__Firmicutesc__Clostridiao__Clostridialesf__Lachnospiraceaeg__Moryella	-0.109418	0.602611	1	24
Systemic_IL6	k__Bacteriap__Firmicutesc__Clostridiao__Clostridialesf__Lachnospiraceaeg__Oribacterium	-0.447518	0.0248872	1	25
Systemic_IL6	k__Bacteriap__Firmicutesc__Clostridiao__Clostridialesf__Peptostreptococcaceaeg__Peptostreptococcus	-0.0303551	0.885471	1	16
Systemic_IL6	k__Bacteriap__Firmicutesc__Clostridiao__Clostridialesf__Ruminococcaceaeg__	-0.245336	0.237187	1	17
Systemic_IL6	k__Bacteriap__Firmicutesc__Clostridiao__Clostridialesf__VeillonellaceaeOther	-0.105744	0.614917	1	21
Systemic_IL6	k__Bacteriap__Firmicutesc__Clostridiao__Clostridialesf__Veillonellaceaeg__Megasphaera	0.0151765	0.942601	1	25
Systemic_IL6	k__Bacteriap__Firmicutesc__Clostridiao__Clostridialesf__Veillonellaceaeg__Selenomonas	-0.115958	0.580965	1	22
Systemic_IL6	k__Bacteriap__Firmicutesc__Clostridiao__Clostridialesf__Veillonellaceaeg__Veillonella	-0.0137282	0.948071	1	28
Systemic_IL6	k__Bacteriap__Firmicutesc__Clostridiao__Coriobacterialesf__Coriobacteriaceaeg__Atopobium	-0.0994795	0.636135	1	27
Systemic_IL6	k__Bacteriap__Firmicutesc__Erysipelotrichio__Erysipelotrichalesf__Erysipelotrichaceaeg__Bulleidia	-0.0231193	0.912653	1	25
Systemic_IL6	k__Bacteriap__Fusobacteriac__Fusobacteriao__Fusobacterialesf__Fusobacteriaceaeg__Fusobacterium	-0.222963	0.284035	1	26
Systemic_IL6	k__Bacteriap__Fusobacteriac__Fusobacteriao__Fusobacterialesf__Leptotrichiaceaeg__Leptotrichia	-0.0359443	0.864558	1	24
Systemic_IL6	k__Bacteriap__Proteobacteriac__Betaproteobacteriao__Burkholderialesf__Oxalobacteraceaeg__Ralstonia	-0.289413	0.160551	1	16
Systemic_IL6	k__Bacteriap__Proteobacteriac__Betaproteobacteriao__Neisserialesf__NeisseriaceaeOther	-0.262487	0.204936	1	17
Systemic_IL6	k__Bacteriap__Proteobacteriac__Betaproteobacteriao__Neisserialesf__Neisseriaceaeg__	0.278853	0.177067	1	18
Systemic_IL6	k__Bacteriap__Proteobacteriac__Betaproteobacteriao__Neisserialesf__Neisseriaceaeg__Neisseria	0.0686409	0.74441	1	26
Systemic_IL6	k__Bacteriap__Proteobacteriac__Epsilonproteobacteriao__Campylobacteralesf__Campylobacteraceaeg__Campylobacter	-0.520583	0.00763158	1	24
Systemic_IL6	k__Bacteriap__Proteobacteriac__Gammaproteobacteriao__Pasteurellalesf__Pasteurellaceaeg__Haemophilus	-0.00415823	0.984261	1	17
Systemic_IL6	k__Bacteriap__Spirochaetesc__Spirochaeteso__Spirochaetalesf__Spirochaetaceaeg__Treponema	0.0643618	0.759871	1	18
Systemic_IL6	k__Bacteriap__TM7c__TM73o__f__g__	-0.0604826	0.773964	1	23
Systemic_IL6	k__Bacteriap__TM7c__TM73o__CW040f__F16g__	-0.365597	0.0723039	1	22
Systemic_IL6	Wallemia	-0.107745	0.608203	1	7
Systemic_IL6	Candida	0.427882	0.0328665	1	15
Systemic_IL6	Mycosphaerella	-0.371356	0.0675935	1	4
Systemic_IL6	Ramularia	-0.395528	0.050343	1	6
Systemic_IL6	Malassezia	-0.190695	0.3612	1	5
Systemic_IL6	Glomus	-0.149716	0.475042	1	7
Systemic_IL6	Trametes	0.237317	0.253352	1	7
Systemic_IL6	Phlebia	0.0391204	0.852713	1	9
Systemic_IL6	Meyerozyma	0.398468	0.0485049	1	5
Systemic_IL6	Pyronema	-0.0392541	0.852215	1	4
Systemic_IL6	Zasmidium	-0.161345	0.441008	1	5
Systemic_IL6	Pneumocystis	-0.165116	0.430257	1	4
Systemic_IL6	Teratosphaeria	-0.247986	0.231997	1	5
Systemic_IL6	Pichia	-0.208109	0.318155	1	5
Systemic_IL6	Ceriporia	-0.0722934	0.731289	1	5
Systemic_IL6	Lentinellus	-0.310805	0.130482	1	5
Systemic_IL6	Pezizella	-0.299439	0.145903	1	4
Systemic_IL6	Penicillium	0.14103	0.501315	1	11
Systemic_IL6	Peniophora	0.186301	0.372576	1	4
Systemic_IL6	Lachnum	-0.00810247	0.969338	1	4
Systemic_IL6	Exidia	-0.0211313	0.920139	1	4
Systemic_IL6	Epicoccum	-0.0996928	0.635408	1	4
Systemic_IL6	Saccharomyces	-0.429599	0.032096	1	16
Systemic_IL6	Hydnobolites	-0.12751	0.543588	1	6
Systemic_IL6	Bullera	-0.0913629	0.664043	1	7
Systemic_IL6	Sebacina	-0.256086	0.216604	1	5
Systemic_IL6	Cladosporium	-0.391917	0.0526739	1	4
Systemic_IL6	Articulospora	-0.286691	0.1647	1	8
Systemic_IL13	UnclassifiedOtherOtherOtherOtherOther	-0.248928	0.230171	1	23
Systemic_IL13	k__BacteriaOtherOtherOtherOtherOther	-0.50654	0.00976924	1	27
Systemic_IL13	k__Bacteriap__Actinobacteriac__Actinobacteriao__ActinomycetalesOtherOther	-0.0401967	0.848705	1	19
Systemic_IL13	k__Bacteriap__Actinobacteriac__Actinobacteriao__Actinomycetalesf__Actinomycetaceaeg__Actinomyces	-0.165004	0.430576	1	26
Systemic_IL13	k__Bacteriap__Actinobacteriac__Actinobacteriao__Actinomycetalesf__Actinomycetaceaeg__Parascardovia	0.0205617	0.922286	1	24
Systemic_IL13	k__Bacteriap__Actinobacteriac__Actinobacteriao__Actinomycetalesf__Micrococcaceaeg__Rothia	0.255264	0.218133	1	26
Systemic_IL13	k__Bacteriap__Actinobacteriac__Actinobacteriao__Actinomycetalesf__Propionibacteriaceaeg__Propionibacterium	0.506315	0.00980712	1	19
Systemic_IL13	k__Bacteriap__Bacteroidetesc__Bacteroidiao__Bacteroidalesf__Porphyromonadaceaeg__Porphyromonas	0.206835	0.321192	1	28
Systemic_IL13	k__Bacteriap__Bacteroidetesc__Bacteroidiao__Bacteroidalesf__Prevotellaceaeg__Prevotella	-0.000434528	0.998355	1	29
Systemic_IL13	k__Bacteriap__Bacteroidetesc__Bacteroidiao__Bacteroidalesf__.Paraprevotellaceae.g__.Prevotella.	0.0747964	0.72234	1	26
Systemic_IL13	k__Bacteriap__Bacteroidetesc__Flavobacteriiao__Flavobacterialesf__Flavobacteriaceaeg__Capnocytophaga	0.341763	0.0945016	1	22
Systemic_IL13	k__Bacteriap__FirmicutesOtherOtherOtherOther	-0.370146	0.0685625	1	16
Systemic_IL13	k__Bacteriap__Firmicutesc__BacilliOtherOtherOther	-0.0339193	0.872125	1	25
Systemic_IL13	k__Bacteriap__Firmicutesc__Bacillio__Bacillalesf__Alicyclobacillaceaeg__Alicyclobacillus	0.454094	0.0225958	1	25
Systemic_IL13	k__Bacteriap__Firmicutesc__Bacillio__Bacillalesf__Staphylococcaceaeg__Staphylococcus	0.334736	0.101929	1	18
Systemic_IL13	k__Bacteriap__Firmicutesc__Bacillio__Gemellalesf__g__	-0.432888	0.0306612	1	20
Systemic_IL13	k__Bacteriap__Firmicutesc__Bacillio__Gemellalesf__GemellaceaeOther	-0.160372	0.443805	1	26
Systemic_IL13	k__Bacteriap__Firmicutesc__Bacillio__Gemellalesf__Gemellaceaeg__	-0.192968	0.355398	1	26
Systemic_IL13	k__Bacteriap__Firmicutesc__Bacillio__Lactobacillalesf__Lactobacillaceaeg__Lactobacillus	-0.541551	0.00517547	1	19
Systemic_IL13	k__Bacteriap__Firmicutesc__Bacillio__Lactobacillalesf__StreptococcaceaeOther	-0.424534	0.0344108	1	30
Systemic_IL13	k__Bacteriap__Firmicutesc__Bacillio__Lactobacillalesf__Streptococcaceaeg__	-0.481457	0.0148199	1	28
Systemic_IL13	k__Bacteriap__Firmicutesc__Bacillio__Lactobacillalesf__Streptococcaceaeg__Streptococcus	-0.0695379	0.741182	1	28
Systemic_IL13	k__Bacteriap__Firmicutesc__ClostridiaOtherOtherOther	-0.365948	0.0720094	1	15
Systemic_IL13	k__Bacteriap__Firmicutesc__Clostridiao__ClostridialesOtherOther	-0.298388	0.147392	1	16
Systemic_IL13	k__Bacteriap__Firmicutesc__Clostridiao__Clostridialesf__Clostridiaceaeg__	0.12162	0.562505	1	22
Systemic_IL13	k__Bacteriap__Firmicutesc__Clostridiao__Clostridialesf__Clostridiaceaeg__Mogibacterium	-0.0529451	0.801545	1	19
Systemic_IL13	k__Bacteriap__Firmicutesc__Clostridiao__Clostridialesf__LachnospiraceaeOther	0.0644342	0.759608	1	25
Systemic_IL13	k__Bacteriap__Firmicutesc__Clostridiao__Clostridialesf__Lachnospiraceaeg__Catonella	0.215781	0.300231	1	20
Systemic_IL13	k__Bacteriap__Firmicutesc__Clostridiao__Clostridialesf__Lachnospiraceaeg__Moryella	0.172405	0.409888	1	24
Systemic_IL13	k__Bacteriap__Firmicutesc__Clostridiao__Clostridialesf__Lachnospiraceaeg__Oribacterium	-0.151332	0.470234	1	25
Systemic_IL13	k__Bacteriap__Firmicutesc__Clostridiao__Clostridialesf__Peptostreptococcaceaeg__Peptostreptococcus	-0.0340626	0.871589	1	16
Systemic_IL13	k__Bacteriap__Firmicutesc__Clostridiao__Clostridialesf__Ruminococcaceaeg__	-0.084021	0.689669	1	17
Systemic_IL13	k__Bacteriap__Firmicutesc__Clostridiao__Clostridialesf__VeillonellaceaeOther	-0.23974	0.248392	1	21
Systemic_IL13	k__Bacteriap__Firmicutesc__Clostridiao__Clostridialesf__Veillonellaceaeg__Megasphaera	-0.247331	0.233273	1	25
Systemic_IL13	k__Bacteriap__Firmicutesc__Clostridiao__Clostridialesf__Veillonellaceaeg__Selenomonas	-0.339487	0.0968624	1	22
Systemic_IL13	k__Bacteriap__Firmicutesc__Clostridiao__Clostridialesf__Veillonellaceaeg__Veillonella	-0.174714	0.40355	1	28
Systemic_IL13	k__Bacteriap__Firmicutesc__Clostridiao__Coriobacterialesf__Coriobacteriaceaeg__Atopobium	-0.0321613	0.878704	1	27
Systemic_IL13	k__Bacteriap__Firmicutesc__Erysipelotrichio__Erysipelotrichalesf__Erysipelotrichaceaeg__Bulleidia	-0.062475	0.766717	1	25
Systemic_IL13	k__Bacteriap__Fusobacteriac__Fusobacteriao__Fusobacterialesf__Fusobacteriaceaeg__Fusobacterium	-0.130024	0.535604	1	26
Systemic_IL13	k__Bacteriap__Fusobacteriac__Fusobacteriao__Fusobacterialesf__Leptotrichiaceaeg__Leptotrichia	-0.121266	0.563651	1	24
Systemic_IL13	k__Bacteriap__Proteobacteriac__Betaproteobacteriao__Burkholderialesf__Oxalobacteraceaeg__Ralstonia	0.237984	0.25198	1	16
Systemic_IL13	k__Bacteriap__Proteobacteriac__Betaproteobacteriao__Neisserialesf__NeisseriaceaeOther	-0.132009	0.52934	1	17
Systemic_IL13	k__Bacteriap__Proteobacteriac__Betaproteobacteriao__Neisserialesf__Neisseriaceaeg__	0.74121	2.248e-05	0.0311573	18
Systemic_IL13	k__Bacteriap__Proteobacteriac__Betaproteobacteriao__Neisserialesf__Neisseriaceaeg__Neisseria	0.162979	0.436331	1	26
Systemic_IL13	k__Bacteriap__Proteobacteriac__Epsilonproteobacteriao__Campylobacteralesf__Campylobacteraceaeg__Campylobacter	-0.354606	0.0819841	1	24
Systemic_IL13	k__Bacteriap__Proteobacteriac__Gammaproteobacteriao__Pasteurellalesf__Pasteurellaceaeg__Haemophilus	0.0985543	0.639293	1	17
Systemic_IL13	k__Bacteriap__Spirochaetesc__Spirochaeteso__Spirochaetalesf__Spirochaetaceaeg__Treponema	0.0609536	0.772249	1	18
Systemic_IL13	k__Bacteriap__TM7c__TM73o__f__g__	-0.302082	0.142207	1	23
Systemic_IL13	k__Bacteriap__TM7c__TM73o__CW040f__F16g__	-0.406777	0.043593	1	22
Systemic_IL13	Wallemia	-0.244962	0.237924	1	7
Systemic_IL13	Candida	-0.29748	0.148688	1	15
Systemic_IL13	Mycosphaerella	-0.187828	0.3686	1	4
Systemic_IL13	Ramularia	0.106116	0.613669	1	6
Systemic_IL13	Malassezia	-0.274183	0.184735	1	5
Systemic_IL13	Glomus	-0.0962578	0.647158	1	7
Systemic_IL13	Trametes	0.300371	0.144592	1	7
Systemic_IL13	Phlebia	0.120346	0.566637	1	9
Systemic_IL13	Meyerozyma	0.380499	0.0606031	1	5
Systemic_IL13	Pyronema	-0.0653315	0.756359	1	4
Systemic_IL13	Zasmidium	-0.0600236	0.775637	1	5
Systemic_IL13	Pneumocystis	-0.220494	0.28954	1	4
Systemic_IL13	Teratosphaeria	-0.00340268	0.987121	1	5
Systemic_IL13	Pichia	0.0374295	0.859015	1	5
Systemic_IL13	Ceriporia	0.0425886	0.839813	1	5
Systemic_IL13	Lentinellus	-0.388582	0.0549014	1	5
Systemic_IL13	Pezizella	-0.134668	0.521001	1	4
Systemic_IL13	Penicillium	-0.224185	0.281336	1	11
Systemic_IL13	Peniophora	-0.1014	0.6296	1	4
Systemic_IL13	Lachnum	0.178532	0.393189	1	4
Systemic_IL13	Exidia	-0.230799	0.267007	1	4
Systemic_IL13	Epicoccum	-0.0449154	0.831181	1	4
Systemic_IL13	Saccharomyces	-0.325531	0.112302	1	16
Systemic_IL13	Hydnobolites	-0.388582	0.0549014	1	6
Systemic_IL13	Bullera	-0.0562667	0.78936	1	7
Systemic_IL13	Sebacina	-0.198717	0.340966	1	5
Systemic_IL13	Cladosporium	-0.220494	0.28954	1	4
Systemic_IL13	Articulospora	-0.0591464	0.778835	1	8
Systemic_mip1b	UnclassifiedOtherOtherOtherOtherOther	-0.186509	0.372033	1	23
Systemic_mip1b	k__BacteriaOtherOtherOtherOtherOther	-0.275617	0.182358	1	27
Systemic_mip1b	k__Bacteriap__Actinobacteriac__Actinobacteriao__ActinomycetalesOtherOther	0.491541	0.0125792	1	19
Systemic_mip1b	k__Bacteriap__Actinobacteriac__Actinobacteriao__Actinomycetalesf__Actinomycetaceaeg__Actinomyces	-0.185993	0.373382	1	26
Systemic_mip1b	k__Bacteriap__Actinobacteriac__Actinobacteriao__Actinomycetalesf__Actinomycetaceaeg__Parascardovia	0.0102755	0.96112	1	24
Systemic_mip1b	k__Bacteriap__Actinobacteriac__Actinobacteriao__Actinomycetalesf__Micrococcaceaeg__Rothia	-0.0385431	0.854863	1	26
Systemic_mip1b	k__Bacteriap__Actinobacteriac__Actinobacteriao__Actinomycetalesf__Propionibacteriaceaeg__Propionibacterium	-0.114359	0.586226	1	19
Systemic_mip1b	k__Bacteriap__Bacteroidetesc__Bacteroidiao__Bacteroidalesf__Porphyromonadaceaeg__Porphyromonas	-0.224533	0.280569	1	28
Systemic_mip1b	k__Bacteriap__Bacteroidetesc__Bacteroidiao__Bacteroidalesf__Prevotellaceaeg__Prevotella	0.0227229	0.914145	1	29
Systemic_mip1b	k__Bacteriap__Bacteroidetesc__Bacteroidiao__Bacteroidalesf__.Paraprevotellaceae.g__.Prevotella.	-0.117556	0.575728	1	26
Systemic_mip1b	k__Bacteriap__Bacteroidetesc__Flavobacteriiao__Flavobacterialesf__Flavobacteriaceaeg__Capnocytophaga	-0.34146	0.0948137	1	22
Systemic_mip1b	k__Bacteriap__FirmicutesOtherOtherOtherOther	-0.0644066	0.759708	1	16
Systemic_mip1b	k__Bacteriap__Firmicutesc__BacilliOtherOtherOther	-0.244363	0.23911	1	25
Systemic_mip1b	k__Bacteriap__Firmicutesc__Bacillio__Bacillalesf__Alicyclobacillaceaeg__Alicyclobacillus	-0.268317	0.194688	1	25
Systemic_mip1b	k__Bacteriap__Firmicutesc__Bacillio__Bacillalesf__Staphylococcaceaeg__Staphylococcus	-0.184061	0.378455	1	18
Systemic_mip1b	k__Bacteriap__Firmicutesc__Bacillio__Gemellalesf__g__	-0.313796	0.126628	1	20
Systemic_mip1b	k__Bacteriap__Firmicutesc__Bacillio__Gemellalesf__GemellaceaeOther	-0.325116	0.112788	1	26
Systemic_mip1b	k__Bacteriap__Firmicutesc__Bacillio__Gemellalesf__Gemellaceaeg__	-0.179122	0.391601	1	26
Systemic_mip1b	k__Bacteriap__Firmicutesc__Bacillio__Lactobacillalesf__Lactobacillaceaeg__Lactobacillus	0.108057	0.607159	1	19
Systemic_mip1b	k__Bacteriap__Firmicutesc__Bacillio__Lactobacillalesf__StreptococcaceaeOther	-0.212209	0.308497	1	30
Systemic_mip1b	k__Bacteriap__Firmicutesc__Bacillio__Lactobacillalesf__Streptococcaceaeg__	-0.132871	0.526628	1	28
Systemic_mip1b	k__Bacteriap__Firmicutesc__Bacillio__Lactobacillalesf__Streptococcaceaeg__Streptococcus	-0.341295	0.0949842	1	28
Systemic_mip1b	k__Bacteriap__Firmicutesc__ClostridiaOtherOtherOther	-0.213465	0.305575	1	15
Systemic_mip1b	k__Bacteriap__Firmicutesc__Clostridiao__ClostridialesOtherOther	0.0764828	0.716329	1	16
Systemic_mip1b	k__Bacteriap__Firmicutesc__Clostridiao__Clostridialesf__Clostridiaceaeg__	0.0434283	0.836696	1	22
Systemic_mip1b	k__Bacteriap__Firmicutesc__Clostridiao__Clostridialesf__Clostridiaceaeg__Mogibacterium	-0.132893	0.52656	1	19
Systemic_mip1b	k__Bacteriap__Firmicutesc__Clostridiao__Clostridialesf__LachnospiraceaeOther	-0.0636697	0.76238	1	25
Systemic_mip1b	k__Bacteriap__Firmicutesc__Clostridiao__Clostridialesf__Lachnospiraceaeg__Catonella	0.0221203	0.916414	1	20
Systemic_mip1b	k__Bacteriap__Firmicutesc__Clostridiao__Clostridialesf__Lachnospiraceaeg__Moryella	-0.243102	0.241618	1	24
Systemic_mip1b	k__Bacteriap__Firmicutesc__Clostridiao__Clostridialesf__Lachnospiraceaeg__Oribacterium	0.0570438	0.786516	1	25
Systemic_mip1b	k__Bacteriap__Firmicutesc__Clostridiao__Clostridialesf__Peptostreptococcaceaeg__Peptostreptococcus	-0.0607837	0.772868	1	16
Systemic_mip1b	k__Bacteriap__Firmicutesc__Clostridiao__Clostridialesf__Ruminococcaceaeg__	0.0857413	0.683633	1	17
Systemic_mip1b	k__Bacteriap__Firmicutesc__Clostridiao__Clostridialesf__VeillonellaceaeOther	-0.401518	0.0466538	1	21
Systemic_mip1b	k__Bacteriap__Firmicutesc__Clostridiao__Clostridialesf__Veillonellaceaeg__Megasphaera	-0.167022	0.424881	1	25
Systemic_mip1b	k__Bacteriap__Firmicutesc__Clostridiao__Clostridialesf__Veillonellaceaeg__Selenomonas	-0.266386	0.198042	1	22
Systemic_mip1b	k__Bacteriap__Firmicutesc__Clostridiao__Clostridialesf__Veillonellaceaeg__Veillonella	-0.283513	0.169639	1	28
Systemic_mip1b	k__Bacteriap__Firmicutesc__Clostridiao__Coriobacterialesf__Coriobacteriaceaeg__Atopobium	0.00654854	0.975216	1	27
Systemic_mip1b	k__Bacteriap__Firmicutesc__Erysipelotrichio__Erysipelotrichalesf__Erysipelotrichaceaeg__Bulleidia	0.0762107	0.717298	1	25
Systemic_mip1b	k__Bacteriap__Fusobacteriac__Fusobacteriao__Fusobacterialesf__Fusobacteriaceaeg__Fusobacterium	-0.175756	0.400705	1	26
Systemic_mip1b	k__Bacteriap__Fusobacteriac__Fusobacteriao__Fusobacterialesf__Leptotrichiaceaeg__Leptotrichia	-0.240094	0.247675	1	24
Systemic_mip1b	k__Bacteriap__Proteobacteriac__Betaproteobacteriao__Burkholderialesf__Oxalobacteraceaeg__Ralstonia	-0.0954022	0.650097	1	16
Systemic_mip1b	k__Bacteriap__Proteobacteriac__Betaproteobacteriao__Neisserialesf__NeisseriaceaeOther	-0.227638	0.273794	1	17
Systemic_mip1b	k__Bacteriap__Proteobacteriac__Betaproteobacteriao__Neisserialesf__Neisseriaceaeg__	-0.25918	0.21091	1	18
Systemic_mip1b	k__Bacteriap__Proteobacteriac__Betaproteobacteriao__Neisserialesf__Neisseriaceaeg__Neisseria	-0.328197	0.109221	1	26
Systemic_mip1b	k__Bacteriap__Proteobacteriac__Epsilonproteobacteriao__Campylobacteralesf__Campylobacteraceaeg__Campylobacter	-0.181169	0.38612	1	24
Systemic_mip1b	k__Bacteriap__Proteobacteriac__Gammaproteobacteriao__Pasteurellalesf__Pasteurellaceaeg__Haemophilus	0.0112712	0.957356	1	17
Systemic_mip1b	k__Bacteriap__Spirochaetesc__Spirochaeteso__Spirochaetalesf__Spirochaetaceaeg__Treponema	-0.129344	0.537757	1	18
Systemic_mip1b	k__Bacteriap__TM7c__TM73o__f__g__	0.0597139	0.776765	1	23
Systemic_mip1b	k__Bacteriap__TM7c__TM73o__CW040f__F16g__	-0.336009	0.100552	1	22
Systemic_mip1b	Wallemia	-0.0345247	0.869862	1	7
Systemic_mip1b	Candida	0.128411	0.540721	1	15
Systemic_mip1b	Mycosphaerella	-0.140541	0.502816	1	4
Systemic_mip1b	Ramularia	-0.168576	0.420521	1	6
Systemic_mip1b	Malassezia	-0.216015	0.299696	1	5
Systemic_mip1b	Glomus	-0.229222	0.270378	1	7
Systemic_mip1b	Trametes	0.192732	0.355997	1	7
Systemic_mip1b	Phlebia	0.0777585	0.711794	1	9
Systemic_mip1b	Meyerozyma	0.163113	0.43595	1	5
Systemic_mip1b	Pyronema	-0.456606	0.0217668	1	4
Systemic_mip1b	Zasmidium	0.12277	0.558787	1	5
Systemic_mip1b	Pneumocystis	-0.308224	0.133875	1	4
Systemic_mip1b	Teratosphaeria	-0.209303	0.315323	1	5
Systemic_mip1b	Pichia	-0.150795	0.471831	1	5
Systemic_mip1b	Ceriporia	0.0311347	0.882549	1	5
Systemic_mip1b	Lentinellus	0.338349	0.0980578	1	5
Systemic_mip1b	Pezizella	-0.103332	0.623053	1	4
Systemic_mip1b	Penicillium	0.0756542	0.71928	1	11
Systemic_mip1b	Peniophora	0.381812	0.0596473	1	4
Systemic_mip1b	Lachnum	0.0610442	0.771919	1	4
Systemic_mip1b	Exidia	-0.306845	0.135715	1	4
Systemic_mip1b	Epicoccum	-0.0657464	0.754858	1	4
Systemic_mip1b	Saccharomyces	-0.0881501	0.675214	1	16
Systemic_mip1b	Hydnobolites	0.354054	0.0824942	1	6
Systemic_mip1b	Bullera	-0.0810054	0.700293	1	7
Systemic_mip1b	Sebacina	-0.384225	0.0579209	1	5
Systemic_mip1b	Cladosporium	-0.0585083	0.781164	1	4
Systemic_mip1b	Articulospora	-0.0118209	0.955278	1	8
Systemic_tnfa	UnclassifiedOtherOtherOtherOtherOther	-0.236742	0.254538	1	23
Systemic_tnfa	k__BacteriaOtherOtherOtherOtherOther	-0.356733	0.0800379	1	27
Systemic_tnfa	k__Bacteriap__Actinobacteriac__Actinobacteriao__ActinomycetalesOtherOther	-0.0410991	0.845349	1	19
Systemic_tnfa	k__Bacteriap__Actinobacteriac__Actinobacteriao__Actinomycetalesf__Actinomycetaceaeg__Actinomyces	-0.0609943	0.772101	1	26
Systemic_tnfa	k__Bacteriap__Actinobacteriac__Actinobacteriao__Actinomycetalesf__Actinomycetaceaeg__Parascardovia	-0.0556764	0.791522	1	24
Systemic_tnfa	k__Bacteriap__Actinobacteriac__Actinobacteriao__Actinomycetalesf__Micrococcaceaeg__Rothia	0.284156	0.168631	1	26
Systemic_tnfa	k__Bacteriap__Actinobacteriac__Actinobacteriao__Actinomycetalesf__Propionibacteriaceaeg__Propionibacterium	0.202699	0.331177	1	19
Systemic_tnfa	k__Bacteriap__Bacteroidetesc__Bacteroidiao__Bacteroidalesf__Porphyromonadaceaeg__Porphyromonas	0.243508	0.24081	1	28
Systemic_tnfa	k__Bacteriap__Bacteroidetesc__Bacteroidiao__Bacteroidalesf__Prevotellaceaeg__Prevotella	-0.0590181	0.779303	1	29
Systemic_tnfa	k__Bacteriap__Bacteroidetesc__Bacteroidiao__Bacteroidalesf__.Paraprevotellaceae.g__.Prevotella.	0.155332	0.45844	1	26
Systemic_tnfa	k__Bacteriap__Bacteroidetesc__Flavobacteriiao__Flavobacterialesf__Flavobacteriaceaeg__Capnocytophaga	0.623889	0.000860304	1	22
Systemic_tnfa	k__Bacteriap__FirmicutesOtherOtherOtherOther	-0.387113	0.0559053	1	16
Systemic_tnfa	k__Bacteriap__Firmicutesc__BacilliOtherOtherOther	-0.0716203	0.733702	1	25
Systemic_tnfa	k__Bacteriap__Firmicutesc__Bacillio__Bacillalesf__Alicyclobacillaceaeg__Alicyclobacillus	0.277572	0.179149	1	25
Systemic_tnfa	k__Bacteriap__Firmicutesc__Bacillio__Bacillalesf__Staphylococcaceaeg__Staphylococcus	0.193759	0.35339	1	18
Systemic_tnfa	k__Bacteriap__Firmicutesc__Bacillio__Gemellalesf__g__	-0.477127	0.0158778	1	20
Systemic_tnfa	k__Bacteriap__Firmicutesc__Bacillio__Gemellalesf__GemellaceaeOther	-0.178018	0.394575	1	26
Systemic_tnfa	k__Bacteriap__Firmicutesc__Bacillio__Gemellalesf__Gemellaceaeg__	-0.241695	0.244438	1	26
Systemic_tnfa	k__Bacteriap__Firmicutesc__Bacillio__Lactobacillalesf__Lactobacillaceaeg__Lactobacillus	-0.496496	0.0115855	1	19
Systemic_tnfa	k__Bacteriap__Firmicutesc__Bacillio__Lactobacillalesf__StreptococcaceaeOther	-0.422421	0.0354149	1	30
Systemic_tnfa	k__Bacteriap__Firmicutesc__Bacillio__Lactobacillalesf__Streptococcaceaeg__	-0.492592	0.0123628	1	28
Systemic_tnfa	k__Bacteriap__Firmicutesc__Bacillio__Lactobacillalesf__Streptococcaceaeg__Streptococcus	0.11527	0.583227	1	28
Systemic_tnfa	k__Bacteriap__Firmicutesc__ClostridiaOtherOtherOther	-0.23502	0.25811	1	15
Systemic_tnfa	k__Bacteriap__Firmicutesc__Clostridiao__ClostridialesOtherOther	-0.271513	0.18922	1	16
Systemic_tnfa	k__Bacteriap__Firmicutesc__Clostridiao__Clostridialesf__Clostridiaceaeg__	0.21522	0.301521	1	22
Systemic_tnfa	k__Bacteriap__Firmicutesc__Clostridiao__Clostridialesf__Clostridiaceaeg__Mogibacterium	0.121334	0.563432	1	19
Systemic_tnfa	k__Bacteriap__Firmicutesc__Clostridiao__Clostridialesf__LachnospiraceaeOther	0.168549	0.420596	1	25
Systemic_tnfa	k__Bacteriap__Firmicutesc__Clostridiao__Clostridialesf__Lachnospiraceaeg__Catonella	0.144792	0.489851	1	20
Systemic_tnfa	k__Bacteriap__Firmicutesc__Clostridiao__Clostridialesf__Lachnospiraceaeg__Moryella	0.319405	0.119624	1	24
Systemic_tnfa	k__Bacteriap__Firmicutesc__Clostridiao__Clostridialesf__Lachnospiraceaeg__Oribacterium	-0.0158123	0.9402	1	25
Systemic_tnfa	k__Bacteriap__Firmicutesc__Clostridiao__Clostridialesf__Peptostreptococcaceaeg__Peptostreptococcus	0.331742	0.105222	1	16
Systemic_tnfa	k__Bacteriap__Firmicutesc__Clostridiao__Clostridialesf__Ruminococcaceaeg__	-0.0801426	0.703343	1	17
Systemic_tnfa	k__Bacteriap__Firmicutesc__Clostridiao__Clostridialesf__VeillonellaceaeOther	-0.11416	0.586883	1	21
Systemic_tnfa	k__Bacteriap__Firmicutesc__Clostridiao__Clostridialesf__Veillonellaceaeg__Megasphaera	-0.190801	0.360928	1	25
Systemic_tnfa	k__Bacteriap__Firmicutesc__Clostridiao__Clostridialesf__Veillonellaceaeg__Selenomonas	-0.0720518	0.732155	1	22
Systemic_tnfa	k__Bacteriap__Firmicutesc__Clostridiao__Clostridialesf__Veillonellaceaeg__Veillonella	-0.118059	0.574085	1	28
Systemic_tnfa	k__Bacteriap__Firmicutesc__Clostridiao__Coriobacterialesf__Coriobacteriaceaeg__Atopobium	-0.0176624	0.933218	1	27
Systemic_tnfa	k__Bacteriap__Firmicutesc__Erysipelotrichio__Erysipelotrichalesf__Erysipelotrichaceaeg__Bulleidia	0.0747297	0.722578	1	25
Systemic_tnfa	k__Bacteriap__Fusobacteriac__Fusobacteriao__Fusobacterialesf__Fusobacteriaceaeg__Fusobacterium	0.0851073	0.685855	1	26
Systemic_tnfa	k__Bacteriap__Fusobacteriac__Fusobacteriao__Fusobacterialesf__Leptotrichiaceaeg__Leptotrichia	-0.0494497	0.814415	1	24
Systemic_tnfa	k__Bacteriap__Proteobacteriac__Betaproteobacteriao__Burkholderialesf__Oxalobacteraceaeg__Ralstonia	0.114628	0.585339	1	16
Systemic_tnfa	k__Bacteriap__Proteobacteriac__Betaproteobacteriao__Neisserialesf__NeisseriaceaeOther	-0.271791	0.18875	1	17
Systemic_tnfa	k__Bacteriap__Proteobacteriac__Betaproteobacteriao__Neisserialesf__Neisseriaceaeg__	0.635855	0.000635218	0.880412	18
Systemic_tnfa	k__Bacteriap__Proteobacteriac__Betaproteobacteriao__Neisserialesf__Neisseriaceaeg__Neisseria	0.129679	0.536696	1	26
Systemic_tnfa	k__Bacteriap__Proteobacteriac__Epsilonproteobacteriao__Campylobacteralesf__Campylobacteraceaeg__Campylobacter	-0.183681	0.379455	1	24
Systemic_tnfa	k__Bacteriap__Proteobacteriac__Gammaproteobacteriao__Pasteurellalesf__Pasteurellaceaeg__Haemophilus	0.219056	0.292775	1	17
Systemic_tnfa	k__Bacteriap__Spirochaetesc__Spirochaeteso__Spirochaetalesf__Spirochaetaceaeg__Treponema	0.189852	0.363368	1	18
Systemic_tnfa	k__Bacteriap__TM7c__TM73o__f__g__	-0.270662	0.190666	1	23
Systemic_tnfa	k__Bacteriap__TM7c__TM73o__CW040f__F16g__	-0.256509	0.21582	1	22
Systemic_tnfa	Wallemia	-0.237921	0.25211	1	7
Systemic_tnfa	Candida	-0.181171	0.386116	1	15
Systemic_tnfa	Mycosphaerella	-0.291122	0.157983	1	4
Systemic_tnfa	Ramularia	-0.158136	0.450266	1	6
Systemic_tnfa	Malassezia	-0.332458	0.104428	1	5
Systemic_tnfa	Glomus	-0.186043	0.373251	1	7
Systemic_tnfa	Trametes	0.195965	0.347829	1	7
Systemic_tnfa	Phlebia	-0.094095	0.654598	1	9
Systemic_tnfa	Meyerozyma	0.326473	0.111207	1	5
Systemic_tnfa	Pyronema	-0.0203785	0.922976	1	4
Systemic_tnfa	Zasmidium	-0.246895	0.234124	1	5
Systemic_tnfa	Pneumocystis	-0.291122	0.157983	1	4
Systemic_tnfa	Teratosphaeria	-0.0429405	0.838507	1	5
Systemic_tnfa	Pichia	0.00218342	0.991736	1	5
Systemic_tnfa	Ceriporia	-0.126001	0.548404	1	5
Systemic_tnfa	Lentinellus	-0.332458	0.104428	1	5
Systemic_tnfa	Pezizella	-0.246895	0.234124	1	4
Systemic_tnfa	Penicillium	-0.17785	0.395029	1	11
Systemic_tnfa	Peniophora	-0.0356625	0.86561	1	4
Systemic_tnfa	Lachnum	-0.0765374	0.716135	1	4
Systemic_tnfa	Exidia	-0.197463	0.344082	1	4
Systemic_tnfa	Epicoccum	-0.0567688	0.787522	1	4
Systemic_tnfa	Saccharomyces	-0.338058	0.0983658	1	16
Systemic_tnfa	Hydnobolites	-0.332458	0.104428	1	6
Systemic_tnfa	Bullera	-0.0748029	0.722316	1	7
Systemic_tnfa	Sebacina	-0.291122	0.157983	1	5
Systemic_tnfa	Cladosporium	-0.291122	0.157983	1	4
Systemic_tnfa	Articulospora	-0.238135	0.251671	1	8
Systemic_rantes	UnclassifiedOtherOtherOtherOtherOther	-0.116053	0.580653	1	23
Systemic_rantes	k__BacteriaOtherOtherOtherOtherOther	-0.243662	0.240503	1	27
Systemic_rantes	k__Bacteriap__Actinobacteriac__Actinobacteriao__ActinomycetalesOtherOther	0.128834	0.539374	1	19
Systemic_rantes	k__Bacteriap__Actinobacteriac__Actinobacteriao__Actinomycetalesf__Actinomycetaceaeg__Actinomyces	-0.162858	0.436679	1	26
Systemic_rantes	k__Bacteriap__Actinobacteriac__Actinobacteriao__Actinomycetalesf__Actinomycetaceaeg__Parascardovia	-0.0317982	0.880063	1	24
Systemic_rantes	k__Bacteriap__Actinobacteriac__Actinobacteriao__Actinomycetalesf__Micrococcaceaeg__Rothia	0.0390568	0.85295	1	26
Systemic_rantes	k__Bacteriap__Actinobacteriac__Actinobacteriao__Actinomycetalesf__Propionibacteriaceaeg__Propionibacterium	0.308967	0.132892	1	19
Systemic_rantes	k__Bacteriap__Bacteroidetesc__Bacteroidiao__Bacteroidalesf__Porphyromonadaceaeg__Porphyromonas	-0.0519015	0.805382	1	28
Systemic_rantes	k__Bacteriap__Bacteroidetesc__Bacteroidiao__Bacteroidalesf__Prevotellaceaeg__Prevotella	-0.0486828	0.817246	1	29
Systemic_rantes	k__Bacteriap__Bacteroidetesc__Bacteroidiao__Bacteroidalesf__.Paraprevotellaceae.g__.Prevotella.	-0.131666	0.53042	1	26
Systemic_rantes	k__Bacteriap__Bacteroidetesc__Flavobacteriiao__Flavobacterialesf__Flavobacteriaceaeg__Capnocytophaga	-0.12487	0.552031	1	22
Systemic_rantes	k__Bacteriap__FirmicutesOtherOtherOtherOther	-0.0984021	0.639813	1	16
Systemic_rantes	k__Bacteriap__Firmicutesc__BacilliOtherOtherOther	-0.269773	0.192183	1	25
Systemic_rantes	k__Bacteriap__Firmicutesc__Bacillio__Bacillalesf__Alicyclobacillaceaeg__Alicyclobacillus	0.258088	0.212908	1	25
Systemic_rantes	k__Bacteriap__Firmicutesc__Bacillio__Bacillalesf__Staphylococcaceaeg__Staphylococcus	-0.120774	0.565247	1	18
Systemic_rantes	k__Bacteriap__Firmicutesc__Bacillio__Gemellalesf__g__	-0.0820042	0.696768	1	20
Systemic_rantes	k__Bacteriap__Firmicutesc__Bacillio__Gemellalesf__GemellaceaeOther	-0.127565	0.543411	1	26
Systemic_rantes	k__Bacteriap__Firmicutesc__Bacillio__Gemellalesf__Gemellaceaeg__	0.103823	0.621394	1	26
Systemic_rantes	k__Bacteriap__Firmicutesc__Bacillio__Lactobacillalesf__Lactobacillaceaeg__Lactobacillus	0.00245399	0.990711	1	19
Systemic_rantes	k__Bacteriap__Firmicutesc__Bacillio__Lactobacillalesf__StreptococcaceaeOther	-0.307788	0.134455	1	30
Systemic_rantes	k__Bacteriap__Firmicutesc__Bacillio__Lactobacillalesf__Streptococcaceaeg__	-0.324284	0.113766	1	28
Systemic_rantes	k__Bacteriap__Firmicutesc__Bacillio__Lactobacillalesf__Streptococcaceaeg__Streptococcus	-0.434205	0.0301009	1	28
Systemic_rantes	k__Bacteriap__Firmicutesc__ClostridiaOtherOtherOther	-0.234714	0.25875	1	15
Systemic_rantes	k__Bacteriap__Firmicutesc__Clostridiao__ClostridialesOtherOther	-0.0513036	0.807583	1	16
Systemic_rantes	k__Bacteriap__Firmicutesc__Clostridiao__Clostridialesf__Clostridiaceaeg__	-0.470492	0.0176182	1	22
Systemic_rantes	k__Bacteriap__Firmicutesc__Clostridiao__Clostridialesf__Clostridiaceaeg__Mogibacterium	-0.402893	0.0458378	1	19
Systemic_rantes	k__Bacteriap__Firmicutesc__Clostridiao__Clostridialesf__LachnospiraceaeOther	0.131415	0.53121	1	25
Systemic_rantes	k__Bacteriap__Firmicutesc__Clostridiao__Clostridialesf__Lachnospiraceaeg__Catonella	0.0460123	0.827119	1	20
Systemic_rantes	k__Bacteriap__Firmicutesc__Clostridiao__Clostridialesf__Lachnospiraceaeg__Moryella	0.0451487	0.830317	1	24
Systemic_rantes	k__Bacteriap__Firmicutesc__Clostridiao__Clostridialesf__Lachnospiraceaeg__Oribacterium	-0.376072	0.0639144	1	25
Systemic_rantes	k__Bacteriap__Firmicutesc__Clostridiao__Clostridialesf__Peptostreptococcaceaeg__Peptostreptococcus	-0.316653	0.123024	1	16
Systemic_rantes	k__Bacteriap__Firmicutesc__Clostridiao__Clostridialesf__Ruminococcaceaeg__	-0.252733	0.22289	1	17
Systemic_rantes	k__Bacteriap__Firmicutesc__Clostridiao__Clostridialesf__VeillonellaceaeOther	-0.270589	0.190791	1	21
Systemic_rantes	k__Bacteriap__Firmicutesc__Clostridiao__Clostridialesf__Veillonellaceaeg__Megasphaera	-0.107032	0.610593	1	25
Systemic_rantes	k__Bacteriap__Firmicutesc__Clostridiao__Clostridialesf__Veillonellaceaeg__Selenomonas	-0.191599	0.358885	1	22
Systemic_rantes	k__Bacteriap__Firmicutesc__Clostridiao__Clostridialesf__Veillonellaceaeg__Veillonella	-0.0539235	0.797951	1	28
Systemic_rantes	k__Bacteriap__Firmicutesc__Clostridiao__Coriobacterialesf__Coriobacteriaceaeg__Atopobium	-0.120724	0.565408	1	27
Systemic_rantes	k__Bacteriap__Firmicutesc__Erysipelotrichio__Erysipelotrichalesf__Erysipelotrichaceaeg__Bulleidia	-0.298908	0.146654	1	25
Systemic_rantes	k__Bacteriap__Fusobacteriac__Fusobacteriao__Fusobacterialesf__Fusobacteriaceaeg__Fusobacterium	-0.440093	0.0276966	1	26
Systemic_rantes	k__Bacteriap__Fusobacteriac__Fusobacteriao__Fusobacterialesf__Leptotrichiaceaeg__Leptotrichia	-0.0840099	0.689708	1	24
Systemic_rantes	k__Bacteriap__Proteobacteriac__Betaproteobacteriao__Burkholderialesf__Oxalobacteraceaeg__Ralstonia	-0.260723	0.208108	1	16
Systemic_rantes	k__Bacteriap__Proteobacteriac__Betaproteobacteriao__Neisserialesf__NeisseriaceaeOther	-0.0943742	0.653636	1	17
Systemic_rantes	k__Bacteriap__Proteobacteriac__Betaproteobacteriao__Neisserialesf__Neisseriaceaeg__	0.0484663	0.818045	1	18
Systemic_rantes	k__Bacteriap__Proteobacteriac__Betaproteobacteriao__Neisserialesf__Neisseriaceaeg__Neisseria	0.350503	0.0858381	1	26
Systemic_rantes	k__Bacteriap__Proteobacteriac__Epsilonproteobacteriao__Campylobacteralesf__Campylobacteraceaeg__Campylobacter	-0.50893	0.00937381	1	24
Systemic_rantes	k__Bacteriap__Proteobacteriac__Gammaproteobacteriao__Pasteurellalesf__Pasteurellaceaeg__Haemophilus	-0.0550883	0.793677	1	17
Systemic_rantes	k__Bacteriap__Spirochaetesc__Spirochaeteso__Spirochaetalesf__Spirochaetaceaeg__Treponema	-0.109168	0.603444	1	18
Systemic_rantes	k__Bacteriap__TM7c__TM73o__f__g__	0.0157978	0.940255	1	23
Systemic_rantes	k__Bacteriap__TM7c__TM73o__CW040f__F16g__	-0.588555	0.00196913	1	22
Systemic_rantes	Wallemia	-0.273041	0.186644	1	7
Systemic_rantes	Candida	0.336417	0.100114	1	15
Systemic_rantes	Mycosphaerella	-0.317581	0.12187	1	4
Systemic_rantes	Ramularia	-0.180938	0.386737	1	6
Systemic_rantes	Malassezia	-0.0575672	0.784602	1	5
Systemic_rantes	Glomus	-0.0397312	0.850438	1	7
Systemic_rantes	Trametes	0.100402	0.632993	1	7
Systemic_rantes	Phlebia	0.112835	0.59126	1	9
Systemic_rantes	Meyerozyma	-0.00489321	0.98148	1	5
Systemic_rantes	Pyronema	-0.204789	0.326108	1	4
Systemic_rantes	Zasmidium	-0.258646	0.211885	1	5
Systemic_rantes	Pneumocystis	-0.0655326	0.755632	1	4
Systemic_rantes	Teratosphaeria	-0.342786	0.0934557	1	5
Systemic_rantes	Pichia	-0.335224	0.101399	1	5
Systemic_rantes	Ceriporia	-0.104772	0.61819	1	5
Systemic_rantes	Lentinellus	-0.503713	0.0102547	1	5
Systemic_rantes	Pezizella	-0.249383	0.229291	1	4
Systemic_rantes	Penicillium	-0.0713118	0.734809	1	11
Systemic_rantes	Peniophora	-0.020794	0.92141	1	4
Systemic_rantes	Lachnum	-0.0755275	0.719732	1	4
Systemic_rantes	Exidia	0.0641102	0.760783	1	4
Systemic_rantes	Epicoccum	0.0838061	0.690424	1	4
Systemic_rantes	Saccharomyces	-0.144264	0.491452	1	16
Systemic_rantes	Hydnobolites	-0.231708	0.265074	1	6
Systemic_rantes	Bullera	-0.118301	0.573296	1	7
Systemic_rantes	Sebacina	-0.176434	0.398863	1	5
Systemic_rantes	Cladosporium	-0.344046	0.0921784	1	4
Systemic_rantes	Articulospora	-0.322145	0.116307	1	8
Systemic_leptin	UnclassifiedOtherOtherOtherOtherOther	-0.487721	0.0133926	1	23
Systemic_leptin	k__BacteriaOtherOtherOtherOtherOther	-0.336006	0.100556	1	27
Systemic_leptin	k__Bacteriap__Actinobacteriac__Actinobacteriao__ActinomycetalesOtherOther	0.371556	0.0674344	1	19
Systemic_leptin	k__Bacteriap__Actinobacteriac__Actinobacteriao__Actinomycetalesf__Actinomycetaceaeg__Actinomyces	-0.0720301	0.732233	1	26
Systemic_leptin	k__Bacteriap__Actinobacteriac__Actinobacteriao__Actinomycetalesf__Actinomycetaceaeg__Parascardovia	-0.02097	0.920747	1	24
Systemic_leptin	k__Bacteriap__Actinobacteriac__Actinobacteriao__Actinomycetalesf__Micrococcaceaeg__Rothia	-0.0121032	0.954211	1	26
Systemic_leptin	k__Bacteriap__Actinobacteriac__Actinobacteriao__Actinomycetalesf__Propionibacteriaceaeg__Propionibacterium	-0.189873	0.363313	1	19
Systemic_leptin	k__Bacteriap__Bacteroidetesc__Bacteroidiao__Bacteroidalesf__Porphyromonadaceaeg__Porphyromonas	-0.275472	0.182596	1	28
Systemic_leptin	k__Bacteriap__Bacteroidetesc__Bacteroidiao__Bacteroidalesf__Prevotellaceaeg__Prevotella	0.139752	0.505241	1	29
Systemic_leptin	k__Bacteriap__Bacteroidetesc__Bacteroidiao__Bacteroidalesf__.Paraprevotellaceae.g__.Prevotella.	-0.129101	0.538529	1	26
Systemic_leptin	k__Bacteriap__Bacteroidetesc__Flavobacteriiao__Flavobacterialesf__Flavobacteriaceaeg__Capnocytophaga	-0.119546	0.569237	1	22
Systemic_leptin	k__Bacteriap__FirmicutesOtherOtherOtherOther	0.089888	0.669163	1	16
Systemic_leptin	k__Bacteriap__Firmicutesc__BacilliOtherOtherOther	-0.0618608	0.768949	1	25
Systemic_leptin	k__Bacteriap__Firmicutesc__Bacillio__Bacillalesf__Alicyclobacillaceaeg__Alicyclobacillus	-0.519351	0.00780192	1	25
Systemic_leptin	k__Bacteriap__Firmicutesc__Bacillio__Bacillalesf__Staphylococcaceaeg__Staphylococcus	-0.269378	0.192861	1	18
Systemic_leptin	k__Bacteriap__Firmicutesc__Bacillio__Gemellalesf__g__	-0.372239	0.0668928	1	20
Systemic_leptin	k__Bacteriap__Firmicutesc__Bacillio__Gemellalesf__GemellaceaeOther	-0.213028	0.30659	1	26
Systemic_leptin	k__Bacteriap__Firmicutesc__Bacillio__Gemellalesf__Gemellaceaeg__	-0.10685	0.611203	1	26
Systemic_leptin	k__Bacteriap__Firmicutesc__Bacillio__Lactobacillalesf__Lactobacillaceaeg__Lactobacillus	-0.228124	0.272743	1	19
Systemic_leptin	k__Bacteriap__Firmicutesc__Bacillio__Lactobacillalesf__StreptococcaceaeOther	-0.166627	0.425991	1	30
Systemic_leptin	k__Bacteriap__Firmicutesc__Bacillio__Lactobacillalesf__Streptococcaceaeg__	-0.0537506	0.798585	1	28
Systemic_leptin	k__Bacteriap__Firmicutesc__Bacillio__Lactobacillalesf__Streptococcaceaeg__Streptococcus	-0.218404	0.294251	1	28
Systemic_leptin	k__Bacteriap__Firmicutesc__ClostridiaOtherOtherOther	-0.199965	0.33788	1	15
Systemic_leptin	k__Bacteriap__Firmicutesc__Clostridiao__ClostridialesOtherOther	0.113764	0.588188	1	16
Systemic_leptin	k__Bacteriap__Firmicutesc__Clostridiao__Clostridialesf__Clostridiaceaeg__	-0.0392342	0.852289	1	22
Systemic_leptin	k__Bacteriap__Firmicutesc__Clostridiao__Clostridialesf__Clostridiaceaeg__Mogibacterium	0.337094	0.0993906	1	19
Systemic_leptin	k__Bacteriap__Firmicutesc__Clostridiao__Clostridialesf__LachnospiraceaeOther	0.030293	0.885703	1	25
Systemic_leptin	k__Bacteriap__Firmicutesc__Clostridiao__Clostridialesf__Lachnospiraceaeg__Catonella	0.0867418	0.680132	1	20
Systemic_leptin	k__Bacteriap__Firmicutesc__Clostridiao__Clostridialesf__Lachnospiraceaeg__Moryella	0.00605861	0.97707	1	24
Systemic_leptin	k__Bacteriap__Firmicutesc__Clostridiao__Clostridialesf__Lachnospiraceaeg__Oribacterium	0.194996	0.350265	1	25
Systemic_leptin	k__Bacteriap__Firmicutesc__Clostridiao__Clostridialesf__Peptostreptococcaceaeg__Peptostreptococcus	-0.0294945	0.888698	1	16
Systemic_leptin	k__Bacteriap__Firmicutesc__Clostridiao__Clostridialesf__Ruminococcaceaeg__	0.26545	0.199682	1	17
Systemic_leptin	k__Bacteriap__Firmicutesc__Clostridiao__Clostridialesf__VeillonellaceaeOther	-0.0602042	0.774979	1	21
Systemic_leptin	k__Bacteriap__Firmicutesc__Clostridiao__Clostridialesf__Veillonellaceaeg__Megasphaera	0.0256303	0.903208	1	25
Systemic_leptin	k__Bacteriap__Firmicutesc__Clostridiao__Clostridialesf__Veillonellaceaeg__Selenomonas	-0.0602042	0.774979	1	22
Systemic_leptin	k__Bacteriap__Firmicutesc__Clostridiao__Clostridialesf__Veillonellaceaeg__Veillonella	0.0288965	0.890941	1	28
Systemic_leptin	k__Bacteriap__Firmicutesc__Clostridiao__Coriobacterialesf__Coriobacteriaceaeg__Atopobium	0.161955	0.439259	1	27
Systemic_leptin	k__Bacteriap__Firmicutesc__Erysipelotrichio__Erysipelotrichalesf__Erysipelotrichaceaeg__Bulleidia	0.166275	0.426983	1	25
Systemic_leptin	k__Bacteriap__Fusobacteriac__Fusobacteriao__Fusobacterialesf__Fusobacteriaceaeg__Fusobacterium	-0.0228616	0.913623	1	26
Systemic_leptin	k__Bacteriap__Fusobacteriac__Fusobacteriao__Fusobacterialesf__Leptotrichiaceaeg__Leptotrichia	-0.140292	0.503579	1	24
Systemic_leptin	k__Bacteriap__Proteobacteriac__Betaproteobacteriao__Burkholderialesf__Oxalobacteraceaeg__Ralstonia	-0.157304	0.452684	1	16
Systemic_leptin	k__Bacteriap__Proteobacteriac__Betaproteobacteriao__Neisserialesf__NeisseriaceaeOther	-0.283958	0.168941	1	17
Systemic_leptin	k__Bacteriap__Proteobacteriac__Betaproteobacteriao__Neisserialesf__Neisseriaceaeg__	-0.34082	0.0954742	1	18
Systemic_leptin	k__Bacteriap__Proteobacteriac__Betaproteobacteriao__Neisserialesf__Neisseriaceaeg__Neisseria	-0.47108	0.0174578	1	26
Systemic_leptin	k__Bacteriap__Proteobacteriac__Epsilonproteobacteriao__Campylobacteralesf__Campylobacteraceaeg__Campylobacter	0.166275	0.426983	1	24
Systemic_leptin	k__Bacteriap__Proteobacteriac__Gammaproteobacteriao__Pasteurellalesf__Pasteurellaceaeg__Haemophilus	0.0688205	0.743764	1	17
Systemic_leptin	k__Bacteriap__Spirochaetesc__Spirochaeteso__Spirochaetalesf__Spirochaetaceaeg__Treponema	0.0412768	0.844688	1	18
Systemic_leptin	k__Bacteriap__TM7c__TM73o__f__g__	0.145437	0.487897	1	23
Systemic_leptin	k__Bacteriap__TM7c__TM73o__CW040f__F16g__	0.103244	0.62335	1	22
Systemic_leptin	Wallemia	0.0984037	0.639808	1	7
Systemic_leptin	Candida	0.262641	0.204661	1	15
Systemic_leptin	Mycosphaerella	-0.0841816	0.689105	1	4
Systemic_leptin	Ramularia	-0.0089661	0.966071	1	6
Systemic_leptin	Malassezia	0.0355697	0.865957	1	5
Systemic_leptin	Glomus	-0.295881	0.150987	1	7
Systemic_leptin	Trametes	-0.231325	0.265886	1	7
Systemic_leptin	Phlebia	-0.165755	0.428452	1	9
Systemic_leptin	Meyerozyma	-0.137472	0.51228	1	5
Systemic_leptin	Pyronema	-0.1389	0.507866	1	4
Systemic_leptin	Zasmidium	0.0856713	0.683878	1	5
Systemic_leptin	Pneumocystis	-0.0420908	0.841662	1	4
Systemic_leptin	Teratosphaeria	-0.0147318	0.94428	1	5
Systemic_leptin	Pichia	0.239918	0.248032	1	5
Systemic_leptin	Ceriporia	0.124975	0.551694	1	5
Systemic_leptin	Lentinellus	0.00865209	0.967259	1	5
Systemic_leptin	Pezizella	0.0535446	0.799342	1	4
Systemic_leptin	Penicillium	-0.0379258	0.857164	1	11
Systemic_leptin	Peniophora	0.130482	0.534157	1	4
Systemic_leptin	Lachnum	0.029747	0.887751	1	4
Systemic_leptin	Exidia	-0.214121	0.304054	1	4
Systemic_leptin	Epicoccum	-0.164154	0.432986	1	4
Systemic_leptin	Saccharomyces	-0.136078	0.516608	1	16
Systemic_leptin	Hydnobolites	-0.0259563	0.901982	1	6
Systemic_leptin	Bullera	0.267253	0.196531	1	7
Systemic_leptin	Sebacina	-0.0252545	0.904621	1	5
Systemic_leptin	Cladosporium	0.109436	0.602551	1	4
Systemic_leptin	Articulospora	0.0735221	0.726892	1	8
Systemic_adipo	UnclassifiedOtherOtherOtherOtherOther	0.0519589	0.805171	1	23
Systemic_adipo	k__BacteriaOtherOtherOtherOtherOther	-0.123459	0.556566	1	27
Systemic_adipo	k__Bacteriap__Actinobacteriac__Actinobacteriao__ActinomycetalesOtherOther	0.11804	0.574146	1	19
Systemic_adipo	k__Bacteriap__Actinobacteriac__Actinobacteriao__Actinomycetalesf__Actinomycetaceaeg__Actinomyces	-0.463052	0.019752	1	26
Systemic_adipo	k__Bacteriap__Actinobacteriac__Actinobacteriao__Actinomycetalesf__Actinomycetaceaeg__Parascardovia	-0.357702	0.0791631	1	24
Systemic_adipo	k__Bacteriap__Actinobacteriac__Actinobacteriao__Actinomycetalesf__Micrococcaceaeg__Rothia	0.151089	0.470957	1	26
Systemic_adipo	k__Bacteriap__Actinobacteriac__Actinobacteriao__Actinomycetalesf__Propionibacteriaceaeg__Propionibacterium	0.20348	0.329277	1	19
Systemic_adipo	k__Bacteriap__Bacteroidetesc__Bacteroidiao__Bacteroidalesf__Porphyromonadaceaeg__Porphyromonas	0.370884	0.0679701	1	28
Systemic_adipo	k__Bacteriap__Bacteroidetesc__Bacteroidiao__Bacteroidalesf__Prevotellaceaeg__Prevotella	-0.286925	0.16434	1	29
Systemic_adipo	k__Bacteriap__Bacteroidetesc__Bacteroidiao__Bacteroidalesf__.Paraprevotellaceae.g__.Prevotella.	-0.0335325	0.873572	1	26
Systemic_adipo	k__Bacteriap__Bacteroidetesc__Flavobacteriiao__Flavobacterialesf__Flavobacteriaceaeg__Capnocytophaga	0.279164	0.176565	1	22
Systemic_adipo	k__Bacteriap__FirmicutesOtherOtherOtherOther	-0.0499151	0.812699	1	16
Systemic_adipo	k__Bacteriap__Firmicutesc__BacilliOtherOtherOther	0.155714	0.457323	1	25
Systemic_adipo	k__Bacteriap__Firmicutesc__Bacillio__Bacillalesf__Alicyclobacillaceaeg__Alicyclobacillus	0.243573	0.240679	1	25
Systemic_adipo	k__Bacteriap__Firmicutesc__Bacillio__Bacillalesf__Staphylococcaceaeg__Staphylococcus	-0.203163	0.330047	1	18
Systemic_adipo	k__Bacteriap__Firmicutesc__Bacillio__Gemellalesf__g__	0.0553987	0.792539	1	20
Systemic_adipo	k__Bacteriap__Firmicutesc__Bacillio__Gemellalesf__GemellaceaeOther	-0.195686	0.34853	1	26
Systemic_adipo	k__Bacteriap__Firmicutesc__Bacillio__Gemellalesf__Gemellaceaeg__	0.196071	0.347563	1	26
Systemic_adipo	k__Bacteriap__Firmicutesc__Bacillio__Lactobacillalesf__Lactobacillaceaeg__Lactobacillus	-0.122934	0.558258	1	19
Systemic_adipo	k__Bacteriap__Firmicutesc__Bacillio__Lactobacillalesf__StreptococcaceaeOther	-0.162141	0.438725	1	30
Systemic_adipo	k__Bacteriap__Firmicutesc__Bacillio__Lactobacillalesf__Streptococcaceaeg__	-0.0766417	0.715764	1	28
Systemic_adipo	k__Bacteriap__Firmicutesc__Bacillio__Lactobacillalesf__Streptococcaceaeg__Streptococcus	-0.0531587	0.80076	1	28
Systemic_adipo	k__Bacteriap__Firmicutesc__ClostridiaOtherOtherOther	0.146186	0.485635	1	15
Systemic_adipo	k__Bacteriap__Firmicutesc__Clostridiao__ClostridialesOtherOther	0.166652	0.425921	1	16
Systemic_adipo	k__Bacteriap__Firmicutesc__Clostridiao__Clostridialesf__Clostridiaceaeg__	-0.233815	0.26063	1	22
Systemic_adipo	k__Bacteriap__Firmicutesc__Clostridiao__Clostridialesf__Clostridiaceaeg__Mogibacterium	-0.271702	0.188902	1	19
Systemic_adipo	k__Bacteriap__Firmicutesc__Clostridiao__Clostridialesf__LachnospiraceaeOther	0.140845	0.501882	1	25
Systemic_adipo	k__Bacteriap__Firmicutesc__Clostridiao__Clostridialesf__Lachnospiraceaeg__Catonella	0.507985	0.00952858	1	20
Systemic_adipo	k__Bacteriap__Firmicutesc__Clostridiao__Clostridialesf__Lachnospiraceaeg__Moryella	0.0632838	0.76378	1	24
Systemic_adipo	k__Bacteriap__Firmicutesc__Clostridiao__Clostridialesf__Lachnospiraceaeg__Oribacterium	-0.20582	0.323625	1	25
Systemic_adipo	k__Bacteriap__Firmicutesc__Clostridiao__Clostridialesf__Peptostreptococcaceaeg__Peptostreptococcus	-0.0382414	0.855988	1	16
Systemic_adipo	k__Bacteriap__Firmicutesc__Clostridiao__Clostridialesf__Ruminococcaceaeg__	-0.0132839	0.949749	1	17
Systemic_adipo	k__Bacteriap__Firmicutesc__Clostridiao__Clostridialesf__VeillonellaceaeOther	-0.124663	0.552696	1	21
Systemic_adipo	k__Bacteriap__Firmicutesc__Clostridiao__Clostridialesf__Veillonellaceaeg__Megasphaera	-0.500292	0.0108688	1	25
Systemic_adipo	k__Bacteriap__Firmicutesc__Clostridiao__Clostridialesf__Veillonellaceaeg__Selenomonas	-0.228774	0.271342	1	22
Systemic_adipo	k__Bacteriap__Firmicutesc__Clostridiao__Clostridialesf__Veillonellaceaeg__Veillonella	-0.362096	0.0752873	1	28
Systemic_adipo	k__Bacteriap__Firmicutesc__Clostridiao__Coriobacterialesf__Coriobacteriaceaeg__Atopobium	-0.40678	0.0435916	1	27
Systemic_adipo	k__Bacteriap__Firmicutesc__Erysipelotrichio__Erysipelotrichalesf__Erysipelotrichaceaeg__Bulleidia	-0.57322	0.00274154	1	25
Systemic_adipo	k__Bacteriap__Fusobacteriac__Fusobacteriao__Fusobacterialesf__Fusobacteriaceaeg__Fusobacterium	-0.118713	0.571951	1	26
Systemic_adipo	k__Bacteriap__Fusobacteriac__Fusobacteriao__Fusobacterialesf__Leptotrichiaceaeg__Leptotrichia	-0.0305433	0.884765	1	24
Systemic_adipo	k__Bacteriap__Proteobacteriac__Betaproteobacteriao__Burkholderialesf__Oxalobacteraceaeg__Ralstonia	0.0937921	0.655643	1	16
Systemic_adipo	k__Bacteriap__Proteobacteriac__Betaproteobacteriao__Neisserialesf__NeisseriaceaeOther	0.255098	0.218444	1	17
Systemic_adipo	k__Bacteriap__Proteobacteriac__Betaproteobacteriao__Neisserialesf__Neisseriaceaeg__	0.405996	0.0440373	1	18
Systemic_adipo	k__Bacteriap__Proteobacteriac__Betaproteobacteriao__Neisserialesf__Neisseriaceaeg__Neisseria	0.356703	0.0800652	1	26
Systemic_adipo	k__Bacteriap__Proteobacteriac__Epsilonproteobacteriao__Campylobacteralesf__Campylobacteraceaeg__Campylobacter	-0.248698	0.230616	1	24
Systemic_adipo	k__Bacteriap__Proteobacteriac__Gammaproteobacteriao__Pasteurellalesf__Pasteurellaceaeg__Haemophilus	0.104661	0.618566	1	17
Systemic_adipo	k__Bacteriap__Spirochaetesc__Spirochaeteso__Spirochaetalesf__Spirochaetaceaeg__Treponema	0.0047321	0.98209	1	18
Systemic_adipo	k__Bacteriap__TM7c__TM73o__f__g__	-0.179142	0.391547	1	23
Systemic_adipo	k__Bacteriap__TM7c__TM73o__CW040f__F16g__	-0.404535	0.0448783	1	22
Systemic_adipo	Wallemia	-0.132264	0.528538	1	7
Systemic_adipo	Candida	-0.0261652	0.901197	1	15
Systemic_adipo	Mycosphaerella	0.0766037	0.715899	1	4
Systemic_adipo	Ramularia	0.0411161	0.845285	1	6
Systemic_adipo	Malassezia	-0.27112	0.189887	1	5
Systemic_adipo	Glomus	-0.00719532	0.972769	1	7
Systemic_adipo	Trametes	0.279076	0.176707	1	7
Systemic_adipo	Phlebia	-0.144088	0.491984	1	9
Systemic_adipo	Meyerozyma	0.0942308	0.65413	1	5
Systemic_adipo	Pyronema	-0.211716	0.309649	1	4
Systemic_adipo	Zasmidium	-0.308972	0.132885	1	5
Systemic_adipo	Pneumocystis	-0.0959054	0.648368	1	4
Systemic_adipo	Teratosphaeria	-0.311843	0.129135	1	5
Systemic_adipo	Pichia	-0.358288	0.0786376	1	5
Systemic_adipo	Ceriporia	-0.0757704	0.718866	1	5
Systemic_adipo	Lentinellus	-0.0914755	0.663653	1	5
Systemic_adipo	Pezizella	-0.198138	0.342403	1	4
Systemic_adipo	Penicillium	-0.107829	0.607922	1	11
Systemic_adipo	Peniophora	0.040413	0.847901	1	4
Systemic_adipo	Lachnum	-0.10265	0.625362	1	4
Systemic_adipo	Exidia	-0.0204563	0.922683	1	4
Systemic_adipo	Epicoccum	0.0536829	0.798834	1	4
Systemic_adipo	Saccharomyces	0.243756	0.240316	1	16
Systemic_adipo	Hydnobolites	-0.160082	0.444639	1	6
Systemic_adipo	Bullera	-0.539485	0.00538323	1	7
Systemic_adipo	Sebacina	-0.237049	0.253903	1	5
Systemic_adipo	Cladosporium	-0.147779	0.480841	1	4
Systemic_adipo	Articulospora	-0.405508	0.044317	1	8
BAL_ILra	UnclassifiedOtherOtherOtherOtherOther	-0.0359505	0.858705	1	23
BAL_ILra	k__BacteriaOtherOtherOtherOtherOther	0.161241	0.421705	1	27
BAL_ILra	k__Bacteriap__Actinobacteriac__Actinobacteriao__ActinomycetalesOtherOther	0.303891	0.123304	1	19
BAL_ILra	k__Bacteriap__Actinobacteriac__Actinobacteriao__Actinomycetalesf__Actinomycetaceaeg__Actinomyces	0.36884	0.0583272	1	26
BAL_ILra	k__Bacteriap__Actinobacteriac__Actinobacteriao__Actinomycetalesf__Actinomycetaceaeg__Parascardovia	0.0818873	0.684707	1	24
BAL_ILra	k__Bacteriap__Actinobacteriac__Actinobacteriao__Actinomycetalesf__Micrococcaceaeg__Rothia	-0.23211	0.244017	1	26
BAL_ILra	k__Bacteriap__Actinobacteriac__Actinobacteriao__Actinomycetalesf__Propionibacteriaceaeg__Propionibacterium	-0.23365	0.240814	1	19
BAL_ILra	k__Bacteriap__Bacteroidetesc__Bacteroidiao__Bacteroidalesf__Porphyromonadaceaeg__Porphyromonas	-0.0811555	0.687384	1	28
BAL_ILra	k__Bacteriap__Bacteroidetesc__Bacteroidiao__Bacteroidalesf__Prevotellaceaeg__Prevotella	0.337409	0.0852232	1	29
BAL_ILra	k__Bacteriap__Bacteroidetesc__Bacteroidiao__Bacteroidalesf__.Paraprevotellaceae.g__.Prevotella.	0.0125497	0.950462	1	26
BAL_ILra	k__Bacteriap__Bacteroidetesc__Flavobacteriiao__Flavobacterialesf__Flavobacteriaceaeg__Capnocytophaga	-0.201608	0.313252	1	22
BAL_ILra	k__Bacteriap__FirmicutesOtherOtherOtherOther	0.33447	0.0881516	1	16
BAL_ILra	k__Bacteriap__Firmicutesc__BacilliOtherOtherOther	-0.197248	0.324053	1	25
BAL_ILra	k__Bacteriap__Firmicutesc__Bacillio__Bacillalesf__Alicyclobacillaceaeg__Alicyclobacillus	-0.340589	0.0821373	1	25
BAL_ILra	k__Bacteriap__Firmicutesc__Bacillio__Bacillalesf__Staphylococcaceaeg__Staphylococcus	-0.299346	0.129299	1	18
BAL_ILra	k__Bacteriap__Firmicutesc__Bacillio__Gemellalesf__g__	0.0558862	0.781881	1	20
BAL_ILra	k__Bacteriap__Firmicutesc__Bacillio__Gemellalesf__GemellaceaeOther	-0.179734	0.369681	1	26
BAL_ILra	k__Bacteriap__Firmicutesc__Bacillio__Gemellalesf__Gemellaceaeg__	-0.209996	0.293114	1	26
BAL_ILra	k__Bacteriap__Firmicutesc__Bacillio__Lactobacillalesf__Lactobacillaceaeg__Lactobacillus	0.291661	0.139913	1	19
BAL_ILra	k__Bacteriap__Firmicutesc__Bacillio__Lactobacillalesf__StreptococcaceaeOther	0.0229218	0.909647	1	30
BAL_ILra	k__Bacteriap__Firmicutesc__Bacillio__Lactobacillalesf__Streptococcaceaeg__	0.265587	0.180596	1	28
BAL_ILra	k__Bacteriap__Firmicutesc__Bacillio__Lactobacillalesf__Streptococcaceaeg__Streptococcus	-0.0690815	0.732063	1	28
BAL_ILra	k__Bacteriap__Firmicutesc__ClostridiaOtherOtherOther	0.384187	0.0478715	1	15
BAL_ILra	k__Bacteriap__Firmicutesc__Clostridiao__ClostridialesOtherOther	0.17657	0.378307	1	16
BAL_ILra	k__Bacteriap__Firmicutesc__Clostridiao__Clostridialesf__Clostridiaceaeg__	0.0206541	0.918555	1	22
BAL_ILra	k__Bacteriap__Firmicutesc__Clostridiao__Clostridialesf__Clostridiaceaeg__Mogibacterium	0.170611	0.39486	1	19
BAL_ILra	k__Bacteriap__Firmicutesc__Clostridiao__Clostridialesf__LachnospiraceaeOther	-0.0398529	0.843545	1	25
BAL_ILra	k__Bacteriap__Firmicutesc__Clostridiao__Clostridialesf__Lachnospiraceaeg__Catonella	-0.332865	0.089783	1	20
BAL_ILra	k__Bacteriap__Firmicutesc__Clostridiao__Clostridialesf__Lachnospiraceaeg__Moryella	-0.037707	0.851875	1	24
BAL_ILra	k__Bacteriap__Firmicutesc__Clostridiao__Clostridialesf__Lachnospiraceaeg__Oribacterium	0.151209	0.451527	1	25
BAL_ILra	k__Bacteriap__Firmicutesc__Clostridiao__Clostridialesf__Peptostreptococcaceaeg__Peptostreptococcus	0.152681	0.447084	1	16
BAL_ILra	k__Bacteriap__Firmicutesc__Clostridiao__Clostridialesf__Ruminococcaceaeg__	-0.24041	0.227082	1	17
BAL_ILra	k__Bacteriap__Firmicutesc__Clostridiao__Clostridialesf__VeillonellaceaeOther	0.0935636	0.642514	1	21
BAL_ILra	k__Bacteriap__Firmicutesc__Clostridiao__Clostridialesf__Veillonellaceaeg__Megasphaera	0.220724	0.268571	1	25
BAL_ILra	k__Bacteriap__Firmicutesc__Clostridiao__Clostridialesf__Veillonellaceaeg__Selenomonas	0.0866238	0.667471	1	22
BAL_ILra	k__Bacteriap__Firmicutesc__Clostridiao__Clostridialesf__Veillonellaceaeg__Veillonella	0.178206	0.373833	1	28
BAL_ILra	k__Bacteriap__Firmicutesc__Clostridiao__Coriobacterialesf__Coriobacteriaceaeg__Atopobium	0.175149	0.382217	1	27
BAL_ILra	k__Bacteriap__Firmicutesc__Erysipelotrichio__Erysipelotrichalesf__Erysipelotrichaceaeg__Bulleidia	0.241965	0.223999	1	25
BAL_ILra	k__Bacteriap__Fusobacteriac__Fusobacteriao__Fusobacterialesf__Fusobacteriaceaeg__Fusobacterium	0.255892	0.197637	1	26
BAL_ILra	k__Bacteriap__Fusobacteriac__Fusobacteriao__Fusobacterialesf__Leptotrichiaceaeg__Leptotrichia	0.323422	0.0998466	1	24
BAL_ILra	k__Bacteriap__Proteobacteriac__Betaproteobacteriao__Burkholderialesf__Oxalobacteraceaeg__Ralstonia	-0.571353	0.00185219	1	16
BAL_ILra	k__Bacteriap__Proteobacteriac__Betaproteobacteriao__Neisserialesf__NeisseriaceaeOther	0.156812	0.434736	1	17
BAL_ILra	k__Bacteriap__Proteobacteriac__Betaproteobacteriao__Neisserialesf__Neisseriaceaeg__	-0.278812	0.159042	1	18
BAL_ILra	k__Bacteriap__Proteobacteriac__Betaproteobacteriao__Neisserialesf__Neisseriaceaeg__Neisseria	-0.024159	0.904791	1	26
BAL_ILra	k__Bacteriap__Proteobacteriac__Epsilonproteobacteriao__Campylobacteralesf__Campylobacteraceaeg__Campylobacter	0.0600859	0.765924	1	24
BAL_ILra	k__Bacteriap__Proteobacteriac__Gammaproteobacteriao__Pasteurellalesf__Pasteurellaceaeg__Haemophilus	-0.203141	0.309511	1	17
BAL_ILra	k__Bacteriap__Spirochaetesc__Spirochaeteso__Spirochaetalesf__Spirochaetaceaeg__Treponema	0.000632867	0.9975	1	18
BAL_ILra	k__Bacteriap__TM7c__TM73o__f__g__	0.0520976	0.796351	1	23
BAL_ILra	k__Bacteriap__TM7c__TM73o__CW040f__F16g__	0.133601	0.506468	1	22
BAL_ILra	Wallemia	-0.128479	0.523042	1	7
BAL_ILra	Candida	0.21881	0.272849	1	15
BAL_ILra	Mycosphaerella	-0.0968976	0.630656	1	4
BAL_ILra	Ramularia	-0.312361	0.11268	1	6
BAL_ILra	Malassezia	0.129411	0.520006	1	5
BAL_ILra	Glomus	0.282133	0.153929	1	7
BAL_ILra	Trametes	-0.155444	0.438804	1	7
BAL_ILra	Phlebia	0.00491665	0.980582	1	9
BAL_ILra	Meyerozyma	-0.105062	0.601995	1	5
BAL_ILra	Pyronema	0.0138425	0.945366	1	4
BAL_ILra	Zasmidium	-0.107279	0.594308	1	5
BAL_ILra	Pneumocystis	-0.0702013	0.727881	1	4
BAL_ILra	Teratosphaeria	-0.0820663	0.684053	1	5
BAL_ILra	Pichia	-0.124583	0.535825	1	5
BAL_ILra	Ceriporia	-0.135048	0.501831	1	5
BAL_ILra	Lentinellus	0.120393	0.549732	1	5
BAL_ILra	Pezizella	-0.16154	0.420834	1	4
BAL_ILra	Penicillium	0.342108	0.0806941	1	11
BAL_ILra	Peniophora	0.0494375	0.80655	1	4
BAL_ILra	Lachnum	-0.0870692	0.665859	1	4
BAL_ILra	Exidia	-0.040595	0.840668	1	4
BAL_ILra	Epicoccum	0.12656	0.52932	1	4
BAL_ILra	Saccharomyces	0.27496	0.165121	1	16
BAL_ILra	Hydnobolites	0.108895	0.588733	1	6
BAL_ILra	Bullera	-0.00965633	0.961874	1	7
BAL_ILra	Sebacina	0.1582	0.430629	1	5
BAL_ILra	Cladosporium	0.0697069	0.729727	1	4
BAL_ILra	Articulospora	0.137708	0.493366	1	8
BAL_IL4	UnclassifiedOtherOtherOtherOtherOther	0.424115	0.0274719	1	23
BAL_IL4	k__BacteriaOtherOtherOtherOtherOther	0.421274	0.0286385	1	27
BAL_IL4	k__Bacteriap__Actinobacteriac__Actinobacteriao__ActinomycetalesOtherOther	0.00545017	0.978476	1	19
BAL_IL4	k__Bacteriap__Actinobacteriac__Actinobacteriao__Actinomycetalesf__Actinomycetaceaeg__Actinomyces	0.0738483	0.714313	1	26
BAL_IL4	k__Bacteriap__Actinobacteriac__Actinobacteriao__Actinomycetalesf__Actinomycetaceaeg__Parascardovia	0.0806549	0.689218	1	24
BAL_IL4	k__Bacteriap__Actinobacteriac__Actinobacteriao__Actinomycetalesf__Micrococcaceaeg__Rothia	-0.100063	0.619479	1	26
BAL_IL4	k__Bacteriap__Actinobacteriac__Actinobacteriao__Actinomycetalesf__Propionibacteriaceaeg__Propionibacterium	-0.138504	0.490846	1	19
BAL_IL4	k__Bacteriap__Bacteroidetesc__Bacteroidiao__Bacteroidalesf__Porphyromonadaceaeg__Porphyromonas	-0.335025	0.0875925	1	28
BAL_IL4	k__Bacteriap__Bacteroidetesc__Bacteroidiao__Bacteroidalesf__Prevotellaceaeg__Prevotella	-0.21013	0.292797	1	29
BAL_IL4	k__Bacteriap__Bacteroidetesc__Bacteroidiao__Bacteroidalesf__.Paraprevotellaceae.g__.Prevotella.	-0.379542	0.0508662	1	26
BAL_IL4	k__Bacteriap__Bacteroidetesc__Flavobacteriiao__Flavobacterialesf__Flavobacteriaceaeg__Capnocytophaga	-0.517744	0.00567407	1	22
BAL_IL4	k__Bacteriap__FirmicutesOtherOtherOtherOther	0.144496	0.472092	1	16
BAL_IL4	k__Bacteriap__Firmicutesc__BacilliOtherOtherOther	0.0927798	0.645315	1	25
BAL_IL4	k__Bacteriap__Firmicutesc__Bacillio__Bacillalesf__Alicyclobacillaceaeg__Alicyclobacillus	-0.182206	0.363025	1	25
BAL_IL4	k__Bacteriap__Firmicutesc__Bacillio__Bacillalesf__Staphylococcaceaeg__Staphylococcus	-0.0838795	0.677438	1	18
BAL_IL4	k__Bacteriap__Firmicutesc__Bacillio__Gemellalesf__g__	0.205824	0.303026	1	20
BAL_IL4	k__Bacteriap__Firmicutesc__Bacillio__Gemellalesf__GemellaceaeOther	0.102866	0.609651	1	26
BAL_IL4	k__Bacteriap__Firmicutesc__Bacillio__Gemellalesf__Gemellaceaeg__	0.277262	0.161467	1	26
BAL_IL4	k__Bacteriap__Firmicutesc__Bacillio__Lactobacillalesf__Lactobacillaceaeg__Lactobacillus	0.595992	0.00103636	1	19
BAL_IL4	k__Bacteriap__Firmicutesc__Bacillio__Lactobacillalesf__StreptococcaceaeOther	0.39083	0.0438317	1	30
BAL_IL4	k__Bacteriap__Firmicutesc__Bacillio__Lactobacillalesf__Streptococcaceaeg__	0.317727	0.10631	1	28
BAL_IL4	k__Bacteriap__Firmicutesc__Bacillio__Lactobacillalesf__Streptococcaceaeg__Streptococcus	0.0170915	0.932569	1	28
BAL_IL4	k__Bacteriap__Firmicutesc__ClostridiaOtherOtherOther	-0.0165399	0.93474	1	15
BAL_IL4	k__Bacteriap__Firmicutesc__Clostridiao__ClostridialesOtherOther	-0.0461993	0.819008	1	16
BAL_IL4	k__Bacteriap__Firmicutesc__Clostridiao__Clostridialesf__Clostridiaceaeg__	-0.306752	0.119636	1	22
BAL_IL4	k__Bacteriap__Firmicutesc__Clostridiao__Clostridialesf__Clostridiaceaeg__Mogibacterium	-0.113336	0.573528	1	19
BAL_IL4	k__Bacteriap__Firmicutesc__Clostridiao__Clostridialesf__LachnospiraceaeOther	-0.187602	0.348738	1	25
BAL_IL4	k__Bacteriap__Firmicutesc__Clostridiao__Clostridialesf__Lachnospiraceaeg__Catonella	-0.389485	0.0446267	1	20
BAL_IL4	k__Bacteriap__Firmicutesc__Clostridiao__Clostridialesf__Lachnospiraceaeg__Moryella	-0.16316	0.416128	1	24
BAL_IL4	k__Bacteriap__Firmicutesc__Clostridiao__Clostridialesf__Lachnospiraceaeg__Oribacterium	0.00744822	0.970588	1	25
BAL_IL4	k__Bacteriap__Firmicutesc__Clostridiao__Clostridialesf__Peptostreptococcaceaeg__Peptostreptococcus	-0.269198	0.174519	1	16
BAL_IL4	k__Bacteriap__Firmicutesc__Clostridiao__Clostridialesf__Ruminococcaceaeg__	-0.001325	0.994767	1	17
BAL_IL4	k__Bacteriap__Firmicutesc__Clostridiao__Clostridialesf__VeillonellaceaeOther	-0.190899	0.340177	1	21
BAL_IL4	k__Bacteriap__Firmicutesc__Clostridiao__Clostridialesf__Veillonellaceaeg__Megasphaera	0.153954	0.443257	1	25
BAL_IL4	k__Bacteriap__Firmicutesc__Clostridiao__Clostridialesf__Veillonellaceaeg__Selenomonas	0.157685	0.432149	1	22
BAL_IL4	k__Bacteriap__Firmicutesc__Clostridiao__Clostridialesf__Veillonellaceaeg__Veillonella	0.00443113	0.982499	1	28
BAL_IL4	k__Bacteriap__Firmicutesc__Clostridiao__Coriobacterialesf__Coriobacteriaceaeg__Atopobium	0.0344995	0.864355	1	27
BAL_IL4	k__Bacteriap__Firmicutesc__Erysipelotrichio__Erysipelotrichalesf__Erysipelotrichaceaeg__Bulleidia	0.0171151	0.932476	1	25
BAL_IL4	k__Bacteriap__Fusobacteriac__Fusobacteriao__Fusobacterialesf__Fusobacteriaceaeg__Fusobacterium	-0.142625	0.477905	1	26
BAL_IL4	k__Bacteriap__Fusobacteriac__Fusobacteriao__Fusobacterialesf__Leptotrichiaceaeg__Leptotrichia	-0.278388	0.159703	1	24
BAL_IL4	k__Bacteriap__Proteobacteriac__Betaproteobacteriao__Burkholderialesf__Oxalobacteraceaeg__Ralstonia	0.000993752	0.996075	1	16
BAL_IL4	k__Bacteriap__Proteobacteriac__Betaproteobacteriao__Neisserialesf__NeisseriaceaeOther	-0.0064949	0.974351	1	17
BAL_IL4	k__Bacteriap__Proteobacteriac__Betaproteobacteriao__Neisserialesf__Neisseriaceaeg__	-0.743341	8.90107e-06	0.0123369	18
BAL_IL4	k__Bacteriap__Proteobacteriac__Betaproteobacteriao__Neisserialesf__Neisseriaceaeg__Neisseria	-0.0373652	0.853203	1	26
BAL_IL4	k__Bacteriap__Proteobacteriac__Epsilonproteobacteriao__Campylobacteralesf__Campylobacteraceaeg__Campylobacter	0.159351	0.42724	1	24
BAL_IL4	k__Bacteriap__Proteobacteriac__Gammaproteobacteriao__Pasteurellalesf__Pasteurellaceaeg__Haemophilus	-0.0621095	0.758268	1	17
BAL_IL4	k__Bacteriap__Spirochaetesc__Spirochaeteso__Spirochaetalesf__Spirochaetaceaeg__Treponema	-0.44692	0.0194323	1	18
BAL_IL4	k__Bacteriap__TM7c__TM73o__f__g__	0.0970372	0.630161	1	23
BAL_IL4	k__Bacteriap__TM7c__TM73o__CW040f__F16g__	0.18226	0.362879	1	22
BAL_IL4	Wallemia	0.10224	0.61184	1	7
BAL_IL4	Candida	0.213478	0.284996	1	15
BAL_IL4	Mycosphaerella	0.0757621	0.707226	1	4
BAL_IL4	Ramularia	-0.213017	0.286064	1	6
BAL_IL4	Malassezia	0.269168	0.174568	1	5
BAL_IL4	Glomus	0.0260837	0.897244	1	7
BAL_IL4	Trametes	-0.0537889	0.789883	1	7
BAL_IL4	Phlebia	0.183653	0.359161	1	9
BAL_IL4	Meyerozyma	-0.365583	0.0607592	1	5
BAL_IL4	Pyronema	-0.076274	0.705335	1	4
BAL_IL4	Zasmidium	0.151012	0.452123	1	5
BAL_IL4	Pneumocystis	0.346049	0.0770396	1	4
BAL_IL4	Teratosphaeria	0.0389049	0.847223	1	5
BAL_IL4	Pichia	-0.0102381	0.959578	1	5
BAL_IL4	Ceriporia	0.0763382	0.705098	1	5
BAL_IL4	Lentinellus	0.148708	0.459133	1	5
BAL_IL4	Pezizella	0.250467	0.207639	1	4
BAL_IL4	Penicillium	0.12088	0.548109	1	11
BAL_IL4	Peniophora	0.133096	0.50809	1	4
BAL_IL4	Lachnum	-0.0626169	0.756351	1	4
BAL_IL4	Exidia	0.373672	0.0548595	1	4
BAL_IL4	Epicoccum	-0.0465835	0.817528	1	4
BAL_IL4	Saccharomyces	-0.00364376	0.985609	1	16
BAL_IL4	Hydnobolites	0.276872	0.162083	1	6
BAL_IL4	Bullera	0.0930318	0.644414	1	7
BAL_IL4	Sebacina	0.0184286	0.927306	1	5
BAL_IL4	Cladosporium	0.0363453	0.857169	1	4
BAL_IL4	Articulospora	0.0908582	0.652201	1	8
BAL_IL6	UnclassifiedOtherOtherOtherOtherOther	-0.343689	0.079212	1	23
BAL_IL6	k__BacteriaOtherOtherOtherOtherOther	-0.325429	0.0976397	1	27
BAL_IL6	k__Bacteriap__Actinobacteriac__Actinobacteriao__ActinomycetalesOtherOther	0.0464888	0.817892	1	19
BAL_IL6	k__Bacteriap__Actinobacteriac__Actinobacteriao__Actinomycetalesf__Actinomycetaceaeg__Actinomyces	-0.044678	0.824875	1	26
BAL_IL6	k__Bacteriap__Actinobacteriac__Actinobacteriao__Actinomycetalesf__Actinomycetaceaeg__Parascardovia	-0.110919	0.58178	1	24
BAL_IL6	k__Bacteriap__Actinobacteriac__Actinobacteriao__Actinomycetalesf__Micrococcaceaeg__Rothia	-0.00959936	0.962098	1	26
BAL_IL6	k__Bacteriap__Actinobacteriac__Actinobacteriao__Actinomycetalesf__Propionibacteriaceaeg__Propionibacterium	-0.0602163	0.76543	1	19
BAL_IL6	k__Bacteriap__Bacteroidetesc__Bacteroidiao__Bacteroidalesf__Porphyromonadaceaeg__Porphyromonas	-0.0909923	0.651719	1	28
BAL_IL6	k__Bacteriap__Bacteroidetesc__Bacteroidiao__Bacteroidalesf__Prevotellaceaeg__Prevotella	-0.0668347	0.740478	1	29
BAL_IL6	k__Bacteriap__Bacteroidetesc__Bacteroidiao__Bacteroidalesf__.Paraprevotellaceae.g__.Prevotella.	0.179833	0.369414	1	26
BAL_IL6	k__Bacteriap__Bacteroidetesc__Flavobacteriiao__Flavobacterialesf__Flavobacteriaceaeg__Capnocytophaga	-0.0506407	0.801933	1	22
BAL_IL6	k__Bacteriap__FirmicutesOtherOtherOtherOther	-0.256598	0.196361	1	16
BAL_IL6	k__Bacteriap__Firmicutesc__BacilliOtherOtherOther	-0.443811	0.0203986	1	25
BAL_IL6	k__Bacteriap__Firmicutesc__Bacillio__Bacillalesf__Alicyclobacillaceaeg__Alicyclobacillus	0.1344	0.503904	1	25
BAL_IL6	k__Bacteriap__Firmicutesc__Bacillio__Bacillalesf__Staphylococcaceaeg__Staphylococcus	-0.0301295	0.881409	1	18
BAL_IL6	k__Bacteriap__Firmicutesc__Bacillio__Gemellalesf__g__	-0.171701	0.391803	1	20
BAL_IL6	k__Bacteriap__Firmicutesc__Bacillio__Gemellalesf__GemellaceaeOther	-0.126813	0.528489	1	26
BAL_IL6	k__Bacteriap__Firmicutesc__Bacillio__Gemellalesf__Gemellaceaeg__	-0.104425	0.604211	1	26
BAL_IL6	k__Bacteriap__Firmicutesc__Bacillio__Lactobacillalesf__Lactobacillaceaeg__Lactobacillus	-0.0696522	0.729931	1	19
BAL_IL6	k__Bacteriap__Firmicutesc__Bacillio__Lactobacillalesf__StreptococcaceaeOther	-0.173642	0.386389	1	30
BAL_IL6	k__Bacteriap__Firmicutesc__Bacillio__Lactobacillalesf__Streptococcaceaeg__	-0.305713	0.120959	1	28
BAL_IL6	k__Bacteriap__Firmicutesc__Bacillio__Lactobacillalesf__Streptococcaceaeg__Streptococcus	-0.211249	0.290175	1	28
BAL_IL6	k__Bacteriap__Firmicutesc__ClostridiaOtherOtherOther	-0.173511	0.386755	1	15
BAL_IL6	k__Bacteriap__Firmicutesc__Clostridiao__ClostridialesOtherOther	-0.241367	0.22518	1	16
BAL_IL6	k__Bacteriap__Firmicutesc__Clostridiao__Clostridialesf__Clostridiaceaeg__	-0.024514	0.903399	1	22
BAL_IL6	k__Bacteriap__Firmicutesc__Clostridiao__Clostridialesf__Clostridiaceaeg__Mogibacterium	-0.357524	0.0671163	1	19
BAL_IL6	k__Bacteriap__Firmicutesc__Clostridiao__Clostridialesf__LachnospiraceaeOther	-0.0503599	0.80301	1	25
BAL_IL6	k__Bacteriap__Firmicutesc__Clostridiao__Clostridialesf__Lachnospiraceaeg__Catonella	-0.242074	0.223784	1	20
BAL_IL6	k__Bacteriap__Firmicutesc__Clostridiao__Clostridialesf__Lachnospiraceaeg__Moryella	-0.0564545	0.779717	1	24
BAL_IL6	k__Bacteriap__Firmicutesc__Clostridiao__Clostridialesf__Lachnospiraceaeg__Oribacterium	-0.419397	0.0294312	1	25
BAL_IL6	k__Bacteriap__Firmicutesc__Clostridiao__Clostridialesf__Peptostreptococcaceaeg__Peptostreptococcus	-0.0166199	0.934425	1	16
BAL_IL6	k__Bacteriap__Firmicutesc__Clostridiao__Clostridialesf__Ruminococcaceaeg__	-0.260753	0.188959	1	17
BAL_IL6	k__Bacteriap__Firmicutesc__Clostridiao__Clostridialesf__VeillonellaceaeOther	-0.169433	0.39818	1	21
BAL_IL6	k__Bacteriap__Firmicutesc__Clostridiao__Clostridialesf__Veillonellaceaeg__Megasphaera	0.0372086	0.853812	1	25
BAL_IL6	k__Bacteriap__Firmicutesc__Clostridiao__Clostridialesf__Veillonellaceaeg__Selenomonas	-0.0896695	0.656474	1	22
BAL_IL6	k__Bacteriap__Firmicutesc__Clostridiao__Clostridialesf__Veillonellaceaeg__Veillonella	-0.0222283	0.91237	1	28
BAL_IL6	k__Bacteriap__Firmicutesc__Clostridiao__Coriobacterialesf__Coriobacteriaceaeg__Atopobium	-0.0703631	0.727277	1	27
BAL_IL6	k__Bacteriap__Firmicutesc__Erysipelotrichio__Erysipelotrichalesf__Erysipelotrichaceaeg__Bulleidia	-0.0249813	0.901566	1	25
BAL_IL6	k__Bacteriap__Fusobacteriac__Fusobacteriao__Fusobacterialesf__Fusobacteriaceaeg__Fusobacterium	-0.160617	0.423529	1	26
BAL_IL6	k__Bacteriap__Fusobacteriac__Fusobacteriao__Fusobacterialesf__Leptotrichiaceaeg__Leptotrichia	-0.0497184	0.805472	1	24
BAL_IL6	k__Bacteriap__Proteobacteriac__Betaproteobacteriao__Burkholderialesf__Oxalobacteraceaeg__Ralstonia	-0.289038	0.143676	1	16
BAL_IL6	k__Bacteriap__Proteobacteriac__Betaproteobacteriao__Neisserialesf__NeisseriaceaeOther	-0.232169	0.243894	1	17
BAL_IL6	k__Bacteriap__Proteobacteriac__Betaproteobacteriao__Neisserialesf__Neisseriaceaeg__	0.232169	0.243894	1	18
BAL_IL6	k__Bacteriap__Proteobacteriac__Betaproteobacteriao__Neisserialesf__Neisseriaceaeg__Neisseria	0.240624	0.226656	1	26
BAL_IL6	k__Bacteriap__Proteobacteriac__Epsilonproteobacteriao__Campylobacteralesf__Campylobacteraceaeg__Campylobacter	-0.480184	0.0112463	1	24
BAL_IL6	k__Bacteriap__Proteobacteriac__Gammaproteobacteriao__Pasteurellalesf__Pasteurellaceaeg__Haemophilus	0.0379916	0.850769	1	17
BAL_IL6	k__Bacteriap__Spirochaetesc__Spirochaeteso__Spirochaetalesf__Spirochaetaceaeg__Treponema	0.0791314	0.694808	1	18
BAL_IL6	k__Bacteriap__TM7c__TM73o__f__g__	0.0370935	0.85426	1	23
BAL_IL6	k__Bacteriap__TM7c__TM73o__CW040f__F16g__	-0.304526	0.122483	1	22
BAL_IL6	Wallemia	-0.0549759	0.785352	1	7
BAL_IL6	Candida	0.531497	0.00433117	1	15
BAL_IL6	Mycosphaerella	-0.318127	0.105846	1	4
BAL_IL6	Ramularia	-0.358462	0.0663509	1	6
BAL_IL6	Malassezia	-0.0702985	0.727518	1	5
BAL_IL6	Glomus	-0.063258	0.753932	1	7
BAL_IL6	Trametes	0.15497	0.440219	1	7
BAL_IL6	Phlebia	0.126706	0.528842	1	9
BAL_IL6	Meyerozyma	0.384047	0.0479597	1	5
BAL_IL6	Pyronema	-0.0051728	0.979571	1	4
BAL_IL6	Zasmidium	-0.226569	0.255775	1	5
BAL_IL6	Pneumocystis	-0.0486243	0.809674	1	4
BAL_IL6	Teratosphaeria	-0.245191	0.217693	1	5
BAL_IL6	Pichia	-0.216223	0.278701	1	5
BAL_IL6	Ceriporia	-0.0330261	0.870099	1	5
BAL_IL6	Lentinellus	-0.265624	0.180532	1	5
BAL_IL6	Pezizella	-0.253097	0.202749	1	4
BAL_IL6	Penicillium	0.205549	0.303686	1	11
BAL_IL6	Peniophora	0.209498	0.294284	1	4
BAL_IL6	Lachnum	0.0254854	0.899589	1	4
BAL_IL6	Exidia	-0.0278289	0.890409	1	4
BAL_IL6	Epicoccum	-0.0486243	0.809674	1	4
BAL_IL6	Saccharomyces	-0.312971	0.111943	1	16
BAL_IL6	Hydnobolites	-0.047652	0.813414	1	6
BAL_IL6	Bullera	-0.149798	0.455808	1	7
BAL_IL6	Sebacina	-0.169668	0.397518	1	5
BAL_IL6	Cladosporium	-0.338301	0.0843485	1	4
BAL_IL6	Articulospora	-0.231067	0.246202	1	8
BAL_IL13	UnclassifiedOtherOtherOtherOtherOther	-0.288811	0.144004	1	23
BAL_IL13	k__BacteriaOtherOtherOtherOtherOther	-0.518354	0.00560783	1	27
BAL_IL13	k__Bacteriap__Actinobacteriac__Actinobacteriao__ActinomycetalesOtherOther	-0.0578824	0.774285	1	19
BAL_IL13	k__Bacteriap__Actinobacteriac__Actinobacteriao__Actinomycetalesf__Actinomycetaceaeg__Actinomyces	-0.195335	0.328861	1	26
BAL_IL13	k__Bacteriap__Actinobacteriac__Actinobacteriao__Actinomycetalesf__Actinomycetaceaeg__Parascardovia	-0.0145381	0.942625	1	24
BAL_IL13	k__Bacteriap__Actinobacteriac__Actinobacteriao__Actinomycetalesf__Micrococcaceaeg__Rothia	0.274206	0.16633	1	26
BAL_IL13	k__Bacteriap__Actinobacteriac__Actinobacteriao__Actinomycetalesf__Propionibacteriaceaeg__Propionibacterium	0.495107	0.00864671	1	19
BAL_IL13	k__Bacteriap__Bacteroidetesc__Bacteroidiao__Bacteroidalesf__Porphyromonadaceaeg__Porphyromonas	0.298772	0.13007	1	28
BAL_IL13	k__Bacteriap__Bacteroidetesc__Bacteroidiao__Bacteroidalesf__Prevotellaceaeg__Prevotella	-0.059957	0.766412	1	29
BAL_IL13	k__Bacteriap__Bacteroidetesc__Bacteroidiao__Bacteroidalesf__.Paraprevotellaceae.g__.Prevotella.	0.105438	0.600687	1	26
BAL_IL13	k__Bacteriap__Bacteroidetesc__Flavobacteriiao__Flavobacterialesf__Flavobacteriaceaeg__Capnocytophaga	0.353252	0.0706883	1	22
BAL_IL13	k__Bacteriap__FirmicutesOtherOtherOtherOther	-0.41592	0.0309462	1	16
BAL_IL13	k__Bacteriap__Firmicutesc__BacilliOtherOtherOther	-0.0395252	0.844816	1	25
BAL_IL13	k__Bacteriap__Firmicutesc__Bacillio__Bacillalesf__Alicyclobacillaceaeg__Alicyclobacillus	0.507659	0.00686922	1	25
BAL_IL13	k__Bacteriap__Firmicutesc__Bacillio__Bacillalesf__Staphylococcaceaeg__Staphylococcus	0.329376	0.0934073	1	18
BAL_IL13	k__Bacteriap__Firmicutesc__Bacillio__Gemellalesf__g__	-0.408214	0.0345282	1	20
BAL_IL13	k__Bacteriap__Firmicutesc__Bacillio__Gemellalesf__GemellaceaeOther	-0.123107	0.540705	1	26
BAL_IL13	k__Bacteriap__Firmicutesc__Bacillio__Gemellalesf__Gemellaceaeg__	-0.116052	0.564315	1	26
BAL_IL13	k__Bacteriap__Firmicutesc__Bacillio__Lactobacillalesf__Lactobacillaceaeg__Lactobacillus	-0.573822	0.00175108	1	19
BAL_IL13	k__Bacteriap__Firmicutesc__Bacillio__Lactobacillalesf__StreptococcaceaeOther	-0.372086	0.0559795	1	30
BAL_IL13	k__Bacteriap__Firmicutesc__Bacillio__Lactobacillalesf__Streptococcaceaeg__	-0.506813	0.00697853	1	28
BAL_IL13	k__Bacteriap__Firmicutesc__Bacillio__Lactobacillalesf__Streptococcaceaeg__Streptococcus	-0.0846581	0.674605	1	28
BAL_IL13	k__Bacteriap__Firmicutesc__ClostridiaOtherOtherOther	-0.342251	0.080559	1	15
BAL_IL13	k__Bacteriap__Firmicutesc__Clostridiao__ClostridialesOtherOther	-0.287383	0.146087	1	16
BAL_IL13	k__Bacteriap__Firmicutesc__Clostridiao__Clostridialesf__Clostridiaceaeg__	0.177159	0.376691	1	22
BAL_IL13	k__Bacteriap__Firmicutesc__Clostridiao__Clostridialesf__Clostridiaceaeg__Mogibacterium	-0.0351063	0.861992	1	19
BAL_IL13	k__Bacteriap__Firmicutesc__Clostridiao__Clostridialesf__LachnospiraceaeOther	0.0760605	0.706124	1	25
BAL_IL13	k__Bacteriap__Firmicutesc__Clostridiao__Clostridialesf__Lachnospiraceaeg__Catonella	0.237158	0.233621	1	20
BAL_IL13	k__Bacteriap__Firmicutesc__Clostridiao__Clostridialesf__Lachnospiraceaeg__Moryella	0.185729	0.353659	1	24
BAL_IL13	k__Bacteriap__Firmicutesc__Clostridiao__Clostridialesf__Lachnospiraceaeg__Oribacterium	-0.149945	0.455362	1	25
BAL_IL13	k__Bacteriap__Firmicutesc__Clostridiao__Clostridialesf__Peptostreptococcaceaeg__Peptostreptococcus	0.00748164	0.970456	1	16
BAL_IL13	k__Bacteriap__Firmicutesc__Clostridiao__Clostridialesf__Ruminococcaceaeg__	-0.0742033	0.712997	1	17
BAL_IL13	k__Bacteriap__Firmicutesc__Clostridiao__Clostridialesf__VeillonellaceaeOther	-0.236155	0.235662	1	21
BAL_IL13	k__Bacteriap__Firmicutesc__Clostridiao__Clostridialesf__Veillonellaceaeg__Megasphaera	-0.26462	0.182249	1	25
BAL_IL13	k__Bacteriap__Firmicutesc__Clostridiao__Clostridialesf__Veillonellaceaeg__Selenomonas	-0.307717	0.118419	1	22
BAL_IL13	k__Bacteriap__Firmicutesc__Clostridiao__Clostridialesf__Veillonellaceaeg__Veillonella	-0.197183	0.324215	1	28
BAL_IL13	k__Bacteriap__Firmicutesc__Clostridiao__Coriobacterialesf__Coriobacteriaceaeg__Atopobium	-0.0543223	0.787846	1	27
BAL_IL13	k__Bacteriap__Firmicutesc__Erysipelotrichio__Erysipelotrichalesf__Erysipelotrichaceaeg__Bulleidia	-0.0906029	0.653117	1	25
BAL_IL13	k__Bacteriap__Fusobacteriac__Fusobacteriao__Fusobacterialesf__Fusobacteriaceaeg__Fusobacterium	-0.0505115	0.802428	1	26
BAL_IL13	k__Bacteriap__Fusobacteriac__Fusobacteriao__Fusobacterialesf__Leptotrichiaceaeg__Leptotrichia	-0.133371	0.507204	1	24
BAL_IL13	k__Bacteriap__Proteobacteriac__Betaproteobacteriao__Burkholderialesf__Oxalobacteraceaeg__Ralstonia	0.280754	0.156037	1	16
BAL_IL13	k__Bacteriap__Proteobacteriac__Betaproteobacteriao__Neisserialesf__NeisseriaceaeOther	-0.150197	0.454597	1	17
BAL_IL13	k__Bacteriap__Proteobacteriac__Betaproteobacteriao__Neisserialesf__Neisseriaceaeg__	0.750622	6.48789e-06	0.00899222	18
BAL_IL13	k__Bacteriap__Proteobacteriac__Betaproteobacteriao__Neisserialesf__Neisseriaceaeg__Neisseria	0.272442	0.169183	1	26
BAL_IL13	k__Bacteriap__Proteobacteriac__Epsilonproteobacteriao__Campylobacteralesf__Campylobacteraceaeg__Campylobacter	-0.329006	0.0937989	1	24
BAL_IL13	k__Bacteriap__Proteobacteriac__Gammaproteobacteriao__Pasteurellalesf__Pasteurellaceaeg__Haemophilus	0.177017	0.37708	1	17
BAL_IL13	k__Bacteriap__Spirochaetesc__Spirochaeteso__Spirochaetalesf__Spirochaetaceaeg__Treponema	0.120869	0.548145	1	18
BAL_IL13	k__Bacteriap__TM7c__TM73o__f__g__	-0.245818	0.216482	1	23
BAL_IL13	k__Bacteriap__TM7c__TM73o__CW040f__F16g__	-0.328715	0.0941071	1	22
BAL_IL13	Wallemia	-0.155128	0.439746	1	7
BAL_IL13	Candida	-0.202004	0.312283	1	15
BAL_IL13	Mycosphaerella	-0.102691	0.610261	1	4
BAL_IL13	Ramularia	0.136627	0.496796	1	6
BAL_IL13	Malassezia	-0.195131	0.329377	1	5
BAL_IL13	Glomus	-0.0164728	0.935004	1	7
BAL_IL13	Trametes	0.224227	0.260854	1	7
BAL_IL13	Phlebia	0.132809	0.509014	1	9
BAL_IL13	Meyerozyma	0.427987	0.0259438	1	5
BAL_IL13	Pyronema	0.00456405	0.981975	1	4
BAL_IL13	Zasmidium	-0.148332	0.460282	1	5
BAL_IL13	Pneumocystis	-0.143768	0.47435	1	4
BAL_IL13	Teratosphaeria	-0.0114101	0.954955	1	5
BAL_IL13	Pichia	0.0228203	0.910046	1	5
BAL_IL13	Ceriporia	0.0382456	0.849783	1	5
BAL_IL13	Lentinellus	-0.351235	0.072424	1	5
BAL_IL13	Pezizella	-0.0523387	0.795428	1	4
BAL_IL13	Penicillium	-0.171347	0.392793	1	11
BAL_IL13	Peniophora	-0.0764479	0.704693	1	4
BAL_IL13	Lachnum	0.25394	0.201198	1	4
BAL_IL13	Exidia	-0.261693	0.187312	1	4
BAL_IL13	Epicoccum	-0.0256728	0.898855	1	4
BAL_IL13	Saccharomyces	-0.231101	0.246132	1	16
BAL_IL13	Hydnobolites	-0.351235	0.072424	1	6
BAL_IL13	Bullera	-0.130813	0.515456	1	7
BAL_IL13	Sebacina	-0.116383	0.563197	1	5
BAL_IL13	Cladosporium	-0.143768	0.47435	1	4
BAL_IL13	Articulospora	0.0203487	0.919755	1	8
BAL_Mip1b	UnclassifiedOtherOtherOtherOtherOther	0.0420959	0.834855	1	23
BAL_Mip1b	k__BacteriaOtherOtherOtherOtherOther	-0.0576189	0.775287	1	27
BAL_Mip1b	k__Bacteriap__Actinobacteriac__Actinobacteriao__ActinomycetalesOtherOther	0.32897	0.0938365	1	19
BAL_Mip1b	k__Bacteriap__Actinobacteriac__Actinobacteriao__Actinomycetalesf__Actinomycetaceaeg__Actinomyces	-0.0948883	0.637792	1	26
BAL_Mip1b	k__Bacteriap__Actinobacteriac__Actinobacteriao__Actinomycetalesf__Actinomycetaceaeg__Parascardovia	0.068982	0.732435	1	24
BAL_Mip1b	k__Bacteriap__Actinobacteriac__Actinobacteriao__Actinomycetalesf__Micrococcaceaeg__Rothia	-0.0474006	0.814381	1	26
BAL_Mip1b	k__Bacteriap__Actinobacteriac__Actinobacteriao__Actinomycetalesf__Propionibacteriaceaeg__Propionibacterium	-0.166221	0.407316	1	19
BAL_Mip1b	k__Bacteriap__Bacteroidetesc__Bacteroidiao__Bacteroidalesf__Porphyromonadaceaeg__Porphyromonas	-0.223904	0.26156	1	28
BAL_Mip1b	k__Bacteriap__Bacteroidetesc__Bacteroidiao__Bacteroidalesf__Prevotellaceaeg__Prevotella	0.0238386	0.906048	1	29
BAL_Mip1b	k__Bacteriap__Bacteroidetesc__Bacteroidiao__Bacteroidalesf__.Paraprevotellaceae.g__.Prevotella.	-0.0762167	0.705546	1	26
BAL_Mip1b	k__Bacteriap__Bacteroidetesc__Flavobacteriiao__Flavobacterialesf__Flavobacteriaceaeg__Capnocytophaga	-0.409382	0.0339645	1	22
BAL_Mip1b	k__Bacteriap__FirmicutesOtherOtherOtherOther	0.0775262	0.700715	1	16
BAL_Mip1b	k__Bacteriap__Firmicutesc__BacilliOtherOtherOther	-0.259633	0.190935	1	25
BAL_Mip1b	k__Bacteriap__Firmicutesc__Bacillio__Bacillalesf__Alicyclobacillaceaeg__Alicyclobacillus	-0.254752	0.199711	1	25
BAL_Mip1b	k__Bacteriap__Firmicutesc__Bacillio__Bacillalesf__Staphylococcaceaeg__Staphylococcus	-0.258843	0.192338	1	18
BAL_Mip1b	k__Bacteriap__Firmicutesc__Bacillio__Gemellalesf__g__	0.0239955	0.905433	1	20
BAL_Mip1b	k__Bacteriap__Firmicutesc__Bacillio__Gemellalesf__GemellaceaeOther	-0.147027	0.46428	1	26
BAL_Mip1b	k__Bacteriap__Firmicutesc__Bacillio__Gemellalesf__Gemellaceaeg__	-0.0427938	0.832155	1	26
BAL_Mip1b	k__Bacteriap__Firmicutesc__Bacillio__Lactobacillalesf__Lactobacillaceaeg__Lactobacillus	0.436253	0.0229118	1	19
BAL_Mip1b	k__Bacteriap__Firmicutesc__Bacillio__Lactobacillalesf__StreptococcaceaeOther	-0.0681541	0.735533	1	30
BAL_Mip1b	k__Bacteriap__Firmicutesc__Bacillio__Lactobacillalesf__Streptococcaceaeg__	0.0351467	0.861834	1	28
BAL_Mip1b	k__Bacteriap__Firmicutesc__Bacillio__Lactobacillalesf__Streptococcaceaeg__Streptococcus	-0.310255	0.115256	1	28
BAL_Mip1b	k__Bacteriap__Firmicutesc__ClostridiaOtherOtherOther	-0.105557	0.600277	1	15
BAL_Mip1b	k__Bacteriap__Firmicutesc__Clostridiao__ClostridialesOtherOther	0.193024	0.334727	1	16
BAL_Mip1b	k__Bacteriap__Firmicutesc__Clostridiao__Clostridialesf__Clostridiaceaeg__	-0.161225	0.421752	1	22
BAL_Mip1b	k__Bacteriap__Firmicutesc__Clostridiao__Clostridialesf__Clostridiaceaeg__Mogibacterium	-0.307351	0.118879	1	19
BAL_Mip1b	k__Bacteriap__Firmicutesc__Clostridiao__Clostridialesf__LachnospiraceaeOther	-0.110975	0.58159	1	25
BAL_Mip1b	k__Bacteriap__Firmicutesc__Clostridiao__Clostridialesf__Lachnospiraceaeg__Catonella	-0.114899	0.568218	1	20
BAL_Mip1b	k__Bacteriap__Firmicutesc__Clostridiao__Clostridialesf__Lachnospiraceaeg__Moryella	-0.337524	0.0851101	1	24
BAL_Mip1b	k__Bacteriap__Firmicutesc__Clostridiao__Clostridialesf__Lachnospiraceaeg__Oribacterium	-0.040404	0.841408	1	25
BAL_Mip1b	k__Bacteriap__Firmicutesc__Clostridiao__Clostridialesf__Peptostreptococcaceaeg__Peptostreptococcus	-0.135176	0.501422	1	16
BAL_Mip1b	k__Bacteriap__Firmicutesc__Clostridiao__Clostridialesf__Ruminococcaceaeg__	-0.0167951	0.933735	1	17
BAL_Mip1b	k__Bacteriap__Firmicutesc__Clostridiao__Clostridialesf__VeillonellaceaeOther	-0.265327	0.181039	1	21
BAL_Mip1b	k__Bacteriap__Firmicutesc__Clostridiao__Clostridialesf__Veillonellaceaeg__Megasphaera	-0.055181	0.784569	1	25
BAL_Mip1b	k__Bacteriap__Firmicutesc__Clostridiao__Clostridialesf__Veillonellaceaeg__Selenomonas	-0.180338	0.368049	1	22
BAL_Mip1b	k__Bacteriap__Firmicutesc__Clostridiao__Clostridialesf__Veillonellaceaeg__Veillonella	-0.165673	0.408884	1	28
BAL_Mip1b	k__Bacteriap__Firmicutesc__Clostridiao__Coriobacterialesf__Coriobacteriaceaeg__Atopobium	-0.0467676	0.816819	1	27
BAL_Mip1b	k__Bacteriap__Firmicutesc__Erysipelotrichio__Erysipelotrichalesf__Erysipelotrichaceaeg__Bulleidia	0.0378023	0.851505	1	25
BAL_Mip1b	k__Bacteriap__Fusobacteriac__Fusobacteriao__Fusobacterialesf__Fusobacteriaceaeg__Fusobacterium	-0.219774	0.27069	1	26
BAL_Mip1b	k__Bacteriap__Fusobacteriac__Fusobacteriao__Fusobacterialesf__Leptotrichiaceaeg__Leptotrichia	-0.13458	0.503327	1	24
BAL_Mip1b	k__Bacteriap__Proteobacteriac__Betaproteobacteriao__Burkholderialesf__Oxalobacteraceaeg__Ralstonia	-0.27416	0.166404	1	16
BAL_Mip1b	k__Bacteriap__Proteobacteriac__Betaproteobacteriao__Neisserialesf__NeisseriaceaeOther	-0.0530024	0.792889	1	17
BAL_Mip1b	k__Bacteriap__Proteobacteriac__Betaproteobacteriao__Neisserialesf__Neisseriaceaeg__	-0.355649	0.0686659	1	18
BAL_Mip1b	k__Bacteriap__Proteobacteriac__Betaproteobacteriao__Neisserialesf__Neisseriaceaeg__Neisseria	-0.123853	0.538234	1	26
BAL_Mip1b	k__Bacteriap__Proteobacteriac__Epsilonproteobacteriao__Campylobacteralesf__Campylobacteraceaeg__Campylobacter	-0.218884	0.272682	1	24
BAL_Mip1b	k__Bacteriap__Proteobacteriac__Gammaproteobacteriao__Pasteurellalesf__Pasteurellaceaeg__Haemophilus	-0.0639813	0.751205	1	17
BAL_Mip1b	k__Bacteriap__Spirochaetesc__Spirochaeteso__Spirochaetalesf__Spirochaetaceaeg__Treponema	-0.213909	0.284003	1	18
BAL_Mip1b	k__Bacteriap__TM7c__TM73o__f__g__	0.0471653	0.815287	1	23
BAL_Mip1b	k__Bacteriap__TM7c__TM73o__CW040f__F16g__	-0.339497	0.0831871	1	22
BAL_Mip1b	Wallemia	-0.0321198	0.873635	1	7
BAL_Mip1b	Candida	0.212975	0.28616	1	15
BAL_Mip1b	Mycosphaerella	-0.143369	0.47559	1	4
BAL_Mip1b	Ramularia	-0.220836	0.268322	1	6
BAL_Mip1b	Malassezia	-0.101906	0.613009	1	5
BAL_Mip1b	Glomus	-0.182211	0.363012	1	7
BAL_Mip1b	Trametes	0.278371	0.159728	1	7
BAL_Mip1b	Phlebia	0.00710182	0.971955	1	9
BAL_Mip1b	Meyerozyma	0.119491	0.552747	1	5
BAL_Mip1b	Pyronema	-0.365838	0.0605662	1	4
BAL_Mip1b	Zasmidium	-0.000494375	0.998047	1	5
BAL_Mip1b	Pneumocystis	-0.222469	0.264708	1	4
BAL_Mip1b	Teratosphaeria	-0.378692	0.0514302	1	5
BAL_Mip1b	Pichia	-0.287726	0.145584	1	5
BAL_Mip1b	Ceriporia	-0.0705676	0.726515	1	5
BAL_Mip1b	Lentinellus	0.237179	0.233578	1	5
BAL_Mip1b	Pezizella	-0.23881	0.230283	1	4
BAL_Mip1b	Penicillium	0.163648	0.414717	1	11
BAL_Mip1b	Peniophora	0.214559	0.282507	1	4
BAL_Mip1b	Lachnum	0.0422747	0.834163	1	4
BAL_Mip1b	Exidia	-0.0501138	0.803954	1	4
BAL_Mip1b	Epicoccum	-0.0108763	0.957061	1	4
BAL_Mip1b	Saccharomyces	-0.123004	0.541045	1	16
BAL_Mip1b	Hydnobolites	0.372227	0.0558792	1	6
BAL_Mip1b	Bullera	-0.0449229	0.82393	1	7
BAL_Mip1b	Sebacina	-0.266963	0.178263	1	5
BAL_Mip1b	Cladosporium	-0.130021	0.518026	1	4
BAL_Mip1b	Articulospora	-0.115876	0.564911	1	8
BAL_Rantes	UnclassifiedOtherOtherOtherOtherOther	0.0249637	0.901635	1	23
BAL_Rantes	k__BacteriaOtherOtherOtherOtherOther	-0.0789303	0.695547	1	27
BAL_Rantes	k__Bacteriap__Actinobacteriac__Actinobacteriao__ActinomycetalesOtherOther	0.0621655	0.758056	1	19
BAL_Rantes	k__Bacteriap__Actinobacteriac__Actinobacteriao__Actinomycetalesf__Actinomycetaceaeg__Actinomyces	-0.135903	0.499103	1	26
BAL_Rantes	k__Bacteriap__Actinobacteriac__Actinobacteriao__Actinomycetalesf__Actinomycetaceaeg__Parascardovia	-0.0116073	0.954178	1	24
BAL_Rantes	k__Bacteriap__Actinobacteriac__Actinobacteriao__Actinomycetalesf__Micrococcaceaeg__Rothia	0.0670978	0.739491	1	26
BAL_Rantes	k__Bacteriap__Actinobacteriac__Actinobacteriao__Actinomycetalesf__Propionibacteriaceaeg__Propionibacterium	0.239869	0.228162	1	19
BAL_Rantes	k__Bacteriap__Bacteroidetesc__Bacteroidiao__Bacteroidalesf__Porphyromonadaceaeg__Porphyromonas	-0.149477	0.456786	1	28
BAL_Rantes	k__Bacteriap__Bacteroidetesc__Bacteroidiao__Bacteroidalesf__Prevotellaceaeg__Prevotella	-0.0778112	0.699665	1	29
BAL_Rantes	k__Bacteriap__Bacteroidetesc__Bacteroidiao__Bacteroidalesf__.Paraprevotellaceae.g__.Prevotella.	-0.0769799	0.702729	1	26
BAL_Rantes	k__Bacteriap__Bacteroidetesc__Flavobacteriiao__Flavobacterialesf__Flavobacteriaceaeg__Capnocytophaga	-0.165265	0.410056	1	22
BAL_Rantes	k__Bacteriap__FirmicutesOtherOtherOtherOther	-0.0822008	0.683562	1	16
BAL_Rantes	k__Bacteriap__Firmicutesc__BacilliOtherOtherOther	-0.317765	0.106266	1	25
BAL_Rantes	k__Bacteriap__Firmicutesc__Bacillio__Bacillalesf__Alicyclobacillaceaeg__Alicyclobacillus	0.190365	0.341555	1	25
BAL_Rantes	k__Bacteriap__Firmicutesc__Bacillio__Bacillalesf__Staphylococcaceaeg__Staphylococcus	-0.149009	0.458212	1	18
BAL_Rantes	k__Bacteriap__Firmicutesc__Bacillio__Gemellalesf__g__	0.0453423	0.822312	1	20
BAL_Rantes	k__Bacteriap__Firmicutesc__Bacillio__Gemellalesf__GemellaceaeOther	-0.0651689	0.746735	1	26
BAL_Rantes	k__Bacteriap__Firmicutesc__Bacillio__Gemellalesf__Gemellaceaeg__	0.0838338	0.677605	1	26
BAL_Rantes	k__Bacteriap__Firmicutesc__Bacillio__Lactobacillalesf__Lactobacillaceaeg__Lactobacillus	0.100618	0.617526	1	19
BAL_Rantes	k__Bacteriap__Firmicutesc__Bacillio__Lactobacillalesf__StreptococcaceaeOther	-0.294797	0.135508	1	30
BAL_Rantes	k__Bacteriap__Firmicutesc__Bacillio__Lactobacillalesf__Streptococcaceaeg__	-0.302388	0.125263	1	28
BAL_Rantes	k__Bacteriap__Firmicutesc__Bacillio__Lactobacillalesf__Streptococcaceaeg__Streptococcus	-0.493512	0.00889787	1	28
BAL_Rantes	k__Bacteriap__Firmicutesc__ClostridiaOtherOtherOther	-0.302003	0.125769	1	15
BAL_Rantes	k__Bacteriap__Firmicutesc__Clostridiao__ClostridialesOtherOther	0.0530539	0.792692	1	16
BAL_Rantes	k__Bacteriap__Firmicutesc__Clostridiao__Clostridialesf__Clostridiaceaeg__	-0.502176	0.00760362	1	22
BAL_Rantes	k__Bacteriap__Firmicutesc__Clostridiao__Clostridialesf__Clostridiaceaeg__Mogibacterium	-0.431374	0.0246643	1	19
BAL_Rantes	k__Bacteriap__Firmicutesc__Clostridiao__Clostridialesf__LachnospiraceaeOther	0.0637724	0.751993	1	25
BAL_Rantes	k__Bacteriap__Firmicutesc__Clostridiao__Clostridialesf__Lachnospiraceaeg__Catonella	-0.00547847	0.978364	1	20
BAL_Rantes	k__Bacteriap__Firmicutesc__Clostridiao__Clostridialesf__Lachnospiraceaeg__Moryella	-0.0720216	0.721099	1	24
BAL_Rantes	k__Bacteriap__Firmicutesc__Clostridiao__Clostridialesf__Lachnospiraceaeg__Oribacterium	-0.377613	0.0521524	1	25
BAL_Rantes	k__Bacteriap__Firmicutesc__Clostridiao__Clostridialesf__Peptostreptococcaceaeg__Peptostreptococcus	-0.340861	0.0818779	1	16
BAL_Rantes	k__Bacteriap__Firmicutesc__Clostridiao__Clostridialesf__Ruminococcaceaeg__	-0.145679	0.468433	1	17
BAL_Rantes	k__Bacteriap__Firmicutesc__Clostridiao__Clostridialesf__VeillonellaceaeOther	-0.147556	0.462657	1	21
BAL_Rantes	k__Bacteriap__Firmicutesc__Clostridiao__Clostridialesf__Veillonellaceaeg__Megasphaera	-0.064407	0.749602	1	25
BAL_Rantes	k__Bacteriap__Firmicutesc__Clostridiao__Clostridialesf__Veillonellaceaeg__Selenomonas	-0.16686	0.405488	1	22
BAL_Rantes	k__Bacteriap__Firmicutesc__Clostridiao__Clostridialesf__Veillonellaceaeg__Veillonella	0.0173995	0.931356	1	28
BAL_Rantes	k__Bacteriap__Firmicutesc__Clostridiao__Coriobacterialesf__Coriobacteriaceaeg__Atopobium	-0.15533	0.439144	1	27
BAL_Rantes	k__Bacteriap__Firmicutesc__Erysipelotrichio__Erysipelotrichalesf__Erysipelotrichaceaeg__Bulleidia	-0.322333	0.101059	1	25
BAL_Rantes	k__Bacteriap__Fusobacteriac__Fusobacteriao__Fusobacterialesf__Fusobacteriaceaeg__Fusobacterium	-0.523653	0.00505934	1	26
BAL_Rantes	k__Bacteriap__Fusobacteriac__Fusobacteriao__Fusobacterialesf__Leptotrichiaceaeg__Leptotrichia	-0.0774153	0.701124	1	24
BAL_Rantes	k__Bacteriap__Proteobacteriac__Betaproteobacteriao__Burkholderialesf__Oxalobacteraceaeg__Ralstonia	-0.253779	0.201493	1	16
BAL_Rantes	k__Bacteriap__Proteobacteriac__Betaproteobacteriao__Neisserialesf__NeisseriaceaeOther	-0.097051	0.630112	1	17
BAL_Rantes	k__Bacteriap__Proteobacteriac__Betaproteobacteriao__Neisserialesf__Neisseriaceaeg__	-0.0881249	0.662043	1	18
BAL_Rantes	k__Bacteriap__Proteobacteriac__Betaproteobacteriao__Neisserialesf__Neisseriaceaeg__Neisseria	0.241172	0.225567	1	26
BAL_Rantes	k__Bacteriap__Proteobacteriac__Epsilonproteobacteriao__Campylobacteralesf__Campylobacteraceaeg__Campylobacter	-0.434668	0.0234698	1	24
BAL_Rantes	k__Bacteriap__Proteobacteriac__Gammaproteobacteriao__Pasteurellalesf__Pasteurellaceaeg__Haemophilus	0.00960155	0.96209	1	17
BAL_Rantes	k__Bacteriap__Spirochaetesc__Spirochaeteso__Spirochaetalesf__Spirochaetaceaeg__Treponema	-0.140167	0.485602	1	18
BAL_Rantes	k__Bacteriap__TM7c__TM73o__f__g__	0.0296711	0.883201	1	23
BAL_Rantes	k__Bacteriap__TM7c__TM73o__CW040f__F16g__	-0.577594	0.00160574	1	22
BAL_Rantes	Wallemia	-0.248908	0.210577	1	7
BAL_Rantes	Candida	0.281143	0.15544	1	15
BAL_Rantes	Mycosphaerella	-0.257874	0.194067	1	4
BAL_Rantes	Ramularia	-0.182496	0.362248	1	6
BAL_Rantes	Malassezia	-0.0210002	0.917195	1	5
BAL_Rantes	Glomus	-0.0360647	0.858261	1	7
BAL_Rantes	Trametes	0.0919296	0.648358	1	7
BAL_Rantes	Phlebia	0.0105539	0.958333	1	9
BAL_Rantes	Meyerozyma	-0.0273002	0.892479	1	5
BAL_Rantes	Pyronema	-0.172939	0.388345	1	4
BAL_Rantes	Zasmidium	-0.118192	0.557104	1	5
BAL_Rantes	Pneumocystis	-0.0511654	0.799921	1	4
BAL_Rantes	Teratosphaeria	-0.356111	0.0682814	1	5
BAL_Rantes	Pichia	-0.349972	0.0735285	1	5
BAL_Rantes	Ceriporia	-0.154468	0.441719	1	5
BAL_Rantes	Lentinellus	-0.504004	0.0073517	1	5
BAL_Rantes	Pezizella	-0.187758	0.34833	1	4
BAL_Rantes	Penicillium	-0.152576	0.447398	1	11
BAL_Rantes	Peniophora	-0.0450256	0.823534	1	4
BAL_Rantes	Lachnum	-0.0724376	0.719551	1	4
BAL_Rantes	Exidia	0.124882	0.534837	1	4
BAL_Rantes	Epicoccum	0.0588403	0.770647	1	4
BAL_Rantes	Saccharomyces	-0.229775	0.248928	1	16
BAL_Rantes	Hydnobolites	-0.226569	0.255775	1	6
BAL_Rantes	Bullera	-0.00738674	0.97083	1	7
BAL_Rantes	Sebacina	-0.139682	0.48713	1	5
BAL_Rantes	Cladosporium	-0.294713	0.135625	1	4
BAL_Rantes	Articulospora	-0.317195	0.106929	1	8
BAL_TNFa	UnclassifiedOtherOtherOtherOtherOther	-0.284711	0.150042	1	23
BAL_TNFa	k__BacteriaOtherOtherOtherOtherOther	-0.4038	0.0367245	1	27
BAL_TNFa	k__Bacteriap__Actinobacteriac__Actinobacteriao__ActinomycetalesOtherOther	-0.0057608	0.977249	1	19
BAL_TNFa	k__Bacteriap__Actinobacteriac__Actinobacteriao__Actinomycetalesf__Actinomycetaceaeg__Actinomyces	-0.0994755	0.621547	1	26
BAL_TNFa	k__Bacteriap__Actinobacteriac__Actinobacteriao__Actinomycetalesf__Actinomycetaceaeg__Parascardovia	-0.0655559	0.74528	1	24
BAL_TNFa	k__Bacteriap__Actinobacteriac__Actinobacteriao__Actinomycetalesf__Micrococcaceaeg__Rothia	0.273117	0.168087	1	26
BAL_TNFa	k__Bacteriap__Actinobacteriac__Actinobacteriao__Actinomycetalesf__Propionibacteriaceaeg__Propionibacterium	0.249362	0.209718	1	19
BAL_TNFa	k__Bacteriap__Bacteroidetesc__Bacteroidiao__Bacteroidalesf__Porphyromonadaceaeg__Porphyromonas	0.295741	0.134202	1	28
BAL_TNFa	k__Bacteriap__Bacteroidetesc__Bacteroidiao__Bacteroidalesf__Prevotellaceaeg__Prevotella	-0.0898461	0.655838	1	29
BAL_TNFa	k__Bacteriap__Bacteroidetesc__Bacteroidiao__Bacteroidalesf__.Paraprevotellaceae.g__.Prevotella.	0.14067	0.484021	1	26
BAL_TNFa	k__Bacteriap__Bacteroidetesc__Flavobacteriiao__Flavobacterialesf__Flavobacteriaceaeg__Capnocytophaga	0.601866	0.000896147	1	22
BAL_TNFa	k__Bacteriap__FirmicutesOtherOtherOtherOther	-0.404673	0.0362814	1	16
BAL_TNFa	k__Bacteriap__Firmicutesc__BacilliOtherOtherOther	-0.0845904	0.674851	1	25
BAL_TNFa	k__Bacteriap__Firmicutesc__Bacillio__Bacillalesf__Alicyclobacillaceaeg__Alicyclobacillus	0.337671	0.0849655	1	25
BAL_TNFa	k__Bacteriap__Firmicutesc__Bacillio__Bacillalesf__Staphylococcaceaeg__Staphylococcus	0.195468	0.328525	1	18
BAL_TNFa	k__Bacteriap__Firmicutesc__Bacillio__Gemellalesf__g__	-0.500613	0.00782456	1	20
BAL_TNFa	k__Bacteriap__Firmicutesc__Bacillio__Gemellalesf__GemellaceaeOther	-0.181995	0.363591	1	26
BAL_TNFa	k__Bacteriap__Firmicutesc__Bacillio__Gemellalesf__Gemellaceaeg__	-0.185407	0.354509	1	26
BAL_TNFa	k__Bacteriap__Firmicutesc__Bacillio__Lactobacillalesf__Lactobacillaceaeg__Lactobacillus	-0.511175	0.00643061	1	19
BAL_TNFa	k__Bacteriap__Firmicutesc__Bacillio__Lactobacillalesf__StreptococcaceaeOther	-0.406013	0.0356096	1	30
BAL_TNFa	k__Bacteriap__Firmicutesc__Bacillio__Lactobacillalesf__Streptococcaceaeg__	-0.513677	0.006133	1	28
BAL_TNFa	k__Bacteriap__Firmicutesc__Bacillio__Lactobacillalesf__Streptococcaceaeg__Streptococcus	0.0796226	0.693004	1	28
BAL_TNFa	k__Bacteriap__Firmicutesc__ClostridiaOtherOtherOther	-0.226937	0.254982	1	15
BAL_TNFa	k__Bacteriap__Firmicutesc__Clostridiao__ClostridialesOtherOther	-0.275147	0.164823	1	16
BAL_TNFa	k__Bacteriap__Firmicutesc__Clostridiao__Clostridialesf__Clostridiaceaeg__	0.232869	0.242434	1	22
BAL_TNFa	k__Bacteriap__Firmicutesc__Clostridiao__Clostridialesf__Clostridiaceaeg__Mogibacterium	0.122736	0.541934	1	19
BAL_TNFa	k__Bacteriap__Firmicutesc__Clostridiao__Clostridialesf__LachnospiraceaeOther	0.191651	0.338243	1	25
BAL_TNFa	k__Bacteriap__Firmicutesc__Clostridiao__Clostridialesf__Lachnospiraceaeg__Catonella	0.181145	0.365872	1	20
BAL_TNFa	k__Bacteriap__Firmicutesc__Clostridiao__Clostridialesf__Lachnospiraceaeg__Moryella	0.328164	0.0946921	1	24
BAL_TNFa	k__Bacteriap__Firmicutesc__Clostridiao__Clostridialesf__Lachnospiraceaeg__Oribacterium	-0.0214518	0.91542	1	25
BAL_TNFa	k__Bacteriap__Firmicutesc__Clostridiao__Clostridialesf__Peptostreptococcaceaeg__Peptostreptococcus	0.336552	0.0860689	1	16
BAL_TNFa	k__Bacteriap__Firmicutesc__Clostridiao__Clostridialesf__Ruminococcaceaeg__	-0.0861087	0.669338	1	17
BAL_TNFa	k__Bacteriap__Firmicutesc__Clostridiao__Clostridialesf__VeillonellaceaeOther	-0.169416	0.398229	1	21
BAL_TNFa	k__Bacteriap__Firmicutesc__Clostridiao__Clostridialesf__Veillonellaceaeg__Megasphaera	-0.214086	0.283594	1	25
BAL_TNFa	k__Bacteriap__Firmicutesc__Clostridiao__Clostridialesf__Veillonellaceaeg__Selenomonas	-0.0890945	0.658545	1	22
BAL_TNFa	k__Bacteriap__Firmicutesc__Clostridiao__Clostridialesf__Veillonellaceaeg__Veillonella	-0.160004	0.425324	1	28
BAL_TNFa	k__Bacteriap__Firmicutesc__Clostridiao__Coriobacterialesf__Coriobacteriaceaeg__Atopobium	-0.0181995	0.928208	1	27
BAL_TNFa	k__Bacteriap__Firmicutesc__Erysipelotrichio__Erysipelotrichalesf__Erysipelotrichaceaeg__Bulleidia	0.0571414	0.777102	1	25
BAL_TNFa	k__Bacteriap__Fusobacteriac__Fusobacteriao__Fusobacterialesf__Fusobacteriaceaeg__Fusobacterium	0.128331	0.523526	1	26
BAL_TNFa	k__Bacteriap__Fusobacteriac__Fusobacteriao__Fusobacterialesf__Leptotrichiaceaeg__Leptotrichia	-0.076052	0.706155	1	24
BAL_TNFa	k__Bacteriap__Proteobacteriac__Betaproteobacteriao__Burkholderialesf__Oxalobacteraceaeg__Ralstonia	0.13948	0.487764	1	16
BAL_TNFa	k__Bacteriap__Proteobacteriac__Betaproteobacteriao__Neisserialesf__NeisseriaceaeOther	-0.279706	0.157653	1	17
BAL_TNFa	k__Bacteriap__Proteobacteriac__Betaproteobacteriao__Neisserialesf__Neisseriaceaeg__	0.643051	0.000297205	0.411926	18
BAL_TNFa	k__Bacteriap__Proteobacteriac__Betaproteobacteriao__Neisserialesf__Neisseriaceaeg__Neisseria	0.202562	0.310921	1	26
BAL_TNFa	k__Bacteriap__Proteobacteriac__Epsilonproteobacteriao__Campylobacteralesf__Campylobacteraceaeg__Campylobacter	-0.195073	0.329522	1	24
BAL_TNFa	k__Bacteriap__Proteobacteriac__Gammaproteobacteriao__Pasteurellalesf__Pasteurellaceaeg__Haemophilus	0.252771	0.203351	1	17
BAL_TNFa	k__Bacteriap__Spirochaetesc__Spirochaeteso__Spirochaetalesf__Spirochaetaceaeg__Treponema	0.203318	0.30908	1	18
BAL_TNFa	k__Bacteriap__TM7c__TM73o__f__g__	-0.227898	0.252921	1	23
BAL_TNFa	k__Bacteriap__TM7c__TM73o__CW040f__F16g__	-0.254819	0.199588	1	22
BAL_TNFa	Wallemia	-0.211751	0.289005	1	7
BAL_TNFa	Candida	-0.126257	0.530313	1	15
BAL_TNFa	Mycosphaerella	-0.264914	0.181745	1	4
BAL_TNFa	Ramularia	-0.129152	0.520851	1	6
BAL_TNFa	Malassezia	-0.302029	0.125735	1	5
BAL_TNFa	Glomus	-0.162481	0.418097	1	7
BAL_TNFa	Trametes	0.167482	0.403715	1	7
BAL_TNFa	Phlebia	-0.041787	0.836051	1	9
BAL_TNFa	Meyerozyma	0.353765	0.0702513	1	5
BAL_TNFa	Pyronema	-0.0177836	0.929845	1	4
BAL_TNFa	Zasmidium	-0.264914	0.181745	1	5
BAL_TNFa	Pneumocystis	-0.264914	0.181745	1	4
BAL_TNFa	Teratosphaeria	-0.0367936	0.855426	1	5
BAL_TNFa	Pichia	0.00122645	0.995156	1	5
BAL_TNFa	Ceriporia	-0.099278	0.622243	1	5
BAL_TNFa	Lentinellus	-0.302029	0.125735	1	5
BAL_TNFa	Pezizella	-0.225031	0.259102	1	4
BAL_TNFa	Penicillium	-0.128181	0.524016	1	11
BAL_TNFa	Peniophora	0.00122645	0.995156	1	4
BAL_TNFa	Lachnum	-0.0427143	0.832463	1	4
BAL_TNFa	Exidia	-0.225031	0.259102	1	4
BAL_TNFa	Epicoccum	-0.0349539	0.862585	1	4
BAL_TNFa	Saccharomyces	-0.275587	0.164119	1	16
BAL_TNFa	Hydnobolites	-0.302029	0.125735	1	6
BAL_TNFa	Bullera	-0.127589	0.525949	1	7
BAL_TNFa	Sebacina	-0.264914	0.181745	1	5
BAL_TNFa	Cladosporium	-0.264914	0.181745	1	4
BAL_TNFa	Articulospora	-0.19529	0.328975	1	8
BAL_leptin	UnclassifiedOtherOtherOtherOtherOther	-0.33601	0.086608	1	23
BAL_leptin	k__BacteriaOtherOtherOtherOtherOther	-0.218708	0.273079	1	27
BAL_leptin	k__Bacteriap__Actinobacteriac__Actinobacteriao__ActinomycetalesOtherOther	0.371896	0.0561148	1	19
BAL_leptin	k__Bacteriap__Actinobacteriac__Actinobacteriao__Actinomycetalesf__Actinomycetaceaeg__Actinomyces	-0.0508721	0.801046	1	26
BAL_leptin	k__Bacteriap__Actinobacteriac__Actinobacteriao__Actinomycetalesf__Actinomycetaceaeg__Parascardovia	0.000173112	0.999316	1	24
BAL_leptin	k__Bacteriap__Actinobacteriac__Actinobacteriao__Actinomycetalesf__Micrococcaceaeg__Rothia	-0.0144723	0.942884	1	26
BAL_leptin	k__Bacteriap__Actinobacteriac__Actinobacteriao__Actinomycetalesf__Propionibacteriaceaeg__Propionibacterium	-0.178458	0.373145	1	19
BAL_leptin	k__Bacteriap__Bacteroidetesc__Bacteroidiao__Bacteroidalesf__Porphyromonadaceaeg__Porphyromonas	-0.329611	0.09316	1	28
BAL_leptin	k__Bacteriap__Bacteroidetesc__Bacteroidiao__Bacteroidalesf__Prevotellaceaeg__Prevotella	0.124317	0.536702	1	29
BAL_leptin	k__Bacteriap__Bacteroidetesc__Bacteroidiao__Bacteroidalesf__.Paraprevotellaceae.g__.Prevotella.	-0.161411	0.42121	1	26
BAL_leptin	k__Bacteriap__Bacteroidetesc__Flavobacteriiao__Flavobacterialesf__Flavobacteriaceaeg__Capnocytophaga	-0.164991	0.410842	1	22
BAL_leptin	k__Bacteriap__FirmicutesOtherOtherOtherOther	0.0976944	0.627835	1	16
BAL_leptin	k__Bacteriap__Firmicutesc__BacilliOtherOtherOther	-0.0627134	0.755987	1	25
BAL_leptin	k__Bacteriap__Firmicutesc__Bacillio__Bacillalesf__Alicyclobacillaceaeg__Alicyclobacillus	-0.527118	0.00472581	1	25
BAL_leptin	k__Bacteriap__Firmicutesc__Bacillio__Bacillalesf__Staphylococcaceaeg__Staphylococcus	-0.270621	0.172164	1	18
BAL_leptin	k__Bacteriap__Firmicutesc__Bacillio__Gemellalesf__g__	-0.307878	0.118215	1	20
BAL_leptin	k__Bacteriap__Firmicutesc__Bacillio__Gemellalesf__GemellaceaeOther	-0.221635	0.266549	1	26
BAL_leptin	k__Bacteriap__Firmicutesc__Bacillio__Gemellalesf__Gemellaceaeg__	-0.142763	0.477477	1	26
BAL_leptin	k__Bacteriap__Firmicutesc__Bacillio__Lactobacillalesf__Lactobacillaceaeg__Lactobacillus	-0.165714	0.408769	1	19
BAL_leptin	k__Bacteriap__Firmicutesc__Bacillio__Lactobacillalesf__StreptococcaceaeOther	-0.186304	0.352145	1	30
BAL_leptin	k__Bacteriap__Firmicutesc__Bacillio__Lactobacillalesf__Streptococcaceaeg__	-0.0358144	0.859235	1	28
BAL_leptin	k__Bacteriap__Firmicutesc__Bacillio__Lactobacillalesf__Streptococcaceaeg__Streptococcus	-0.219569	0.271148	1	28
BAL_leptin	k__Bacteriap__Firmicutesc__ClostridiaOtherOtherOther	-0.233238	0.241668	1	15
BAL_leptin	k__Bacteriap__Firmicutesc__Clostridiao__ClostridialesOtherOther	0.158308	0.430311	1	16
BAL_leptin	k__Bacteriap__Firmicutesc__Clostridiao__Clostridialesf__Clostridiaceaeg__	-0.0639125	0.751465	1	22
BAL_leptin	k__Bacteriap__Firmicutesc__Clostridiao__Clostridialesf__Clostridiaceaeg__Mogibacterium	0.296488	0.133175	1	19
BAL_leptin	k__Bacteriap__Firmicutesc__Clostridiao__Clostridialesf__LachnospiraceaeOther	-0.0117444	0.953637	1	25
BAL_leptin	k__Bacteriap__Firmicutesc__Clostridiao__Clostridialesf__Lachnospiraceaeg__Catonella	0.0571893	0.77692	1	20
BAL_leptin	k__Bacteriap__Firmicutesc__Clostridiao__Clostridialesf__Lachnospiraceaeg__Moryella	-0.0645944	0.748896	1	24
BAL_leptin	k__Bacteriap__Firmicutesc__Clostridiao__Clostridialesf__Lachnospiraceaeg__Oribacterium	0.152789	0.446758	1	25
BAL_leptin	k__Bacteriap__Firmicutesc__Clostridiao__Clostridialesf__Peptostreptococcaceaeg__Peptostreptococcus	-0.0693991	0.730877	1	16
BAL_leptin	k__Bacteriap__Firmicutesc__Clostridiao__Clostridialesf__Ruminococcaceaeg__	0.244754	0.21854	1	17
BAL_leptin	k__Bacteriap__Firmicutesc__Clostridiao__Clostridialesf__VeillonellaceaeOther	-0.0292559	0.884825	1	21
BAL_leptin	k__Bacteriap__Firmicutesc__Clostridiao__Clostridialesf__Veillonellaceaeg__Megasphaera	0.0314337	0.876314	1	25
BAL_leptin	k__Bacteriap__Firmicutesc__Clostridiao__Clostridialesf__Veillonellaceaeg__Selenomonas	-0.068428	0.734508	1	22
BAL_leptin	k__Bacteriap__Firmicutesc__Clostridiao__Clostridialesf__Veillonellaceaeg__Veillonella	0.0311701	0.877343	1	28
BAL_leptin	k__Bacteriap__Firmicutesc__Clostridiao__Coriobacterialesf__Coriobacteriaceaeg__Atopobium	0.116242	0.563673	1	27
BAL_leptin	k__Bacteriap__Firmicutesc__Erysipelotrichio__Erysipelotrichalesf__Erysipelotrichaceaeg__Bulleidia	0.140545	0.484415	1	25
BAL_leptin	k__Bacteriap__Fusobacteriac__Fusobacteriao__Fusobacterialesf__Fusobacteriaceaeg__Fusobacterium	-0.0675995	0.73761	1	26
BAL_leptin	k__Bacteriap__Fusobacteriac__Fusobacteriao__Fusobacterialesf__Leptotrichiaceaeg__Leptotrichia	-0.116063	0.564279	1	24
BAL_leptin	k__Bacteriap__Proteobacteriac__Betaproteobacteriao__Burkholderialesf__Oxalobacteraceaeg__Ralstonia	-0.1714	0.392646	1	16
BAL_leptin	k__Bacteriap__Proteobacteriac__Betaproteobacteriao__Neisserialesf__NeisseriaceaeOther	-0.268394	0.175859	1	17
BAL_leptin	k__Bacteriap__Proteobacteriac__Betaproteobacteriao__Neisserialesf__Neisseriaceaeg__	-0.37918	0.0511057	1	18
BAL_leptin	k__Bacteriap__Proteobacteriac__Betaproteobacteriao__Neisserialesf__Neisseriaceaeg__Neisseria	-0.501018	0.00776679	1	26
BAL_leptin	k__Bacteriap__Proteobacteriac__Epsilonproteobacteriao__Campylobacteralesf__Campylobacteraceaeg__Campylobacter	0.15475	0.440875	1	24
BAL_leptin	k__Bacteriap__Proteobacteriac__Gammaproteobacteriao__Pasteurellalesf__Pasteurellaceaeg__Haemophilus	0.0263138	0.896343	1	17
BAL_leptin	k__Bacteriap__Spirochaetesc__Spirochaeteso__Spirochaetalesf__Spirochaetaceaeg__Treponema	-0.0246019	0.903054	1	18
BAL_leptin	k__Bacteriap__TM7c__TM73o__f__g__	0.08128	0.686929	1	23
BAL_leptin	k__Bacteriap__TM7c__TM73o__CW040f__F16g__	0.0348871	0.862846	1	22
BAL_leptin	Wallemia	0.0659047	0.743969	1	7
BAL_leptin	Candida	0.180803	0.366795	1	15
BAL_leptin	Mycosphaerella	-0.103611	0.607048	1	4
BAL_leptin	Ramularia	-0.0397375	0.843993	1	6
BAL_leptin	Malassezia	0.0106696	0.957876	1	5
BAL_leptin	Glomus	-0.312223	0.112848	1	7
BAL_leptin	Trametes	-0.162639	0.417637	1	7
BAL_leptin	Phlebia	-0.198207	0.321657	1	9
BAL_leptin	Meyerozyma	-0.156741	0.434946	1	5
BAL_leptin	Pyronema	-0.155417	0.438885	1	4
BAL_leptin	Zasmidium	0.133135	0.507964	1	5
BAL_leptin	Pneumocystis	-0.0657318	0.744619	1	4
BAL_leptin	Teratosphaeria	-0.0423357	0.833927	1	5
BAL_leptin	Pichia	0.205551	0.303681	1	5
BAL_leptin	Ceriporia	0.0924696	0.646424	1	5
BAL_leptin	Lentinellus	-0.0132099	0.947859	1	5
BAL_leptin	Pezizella	0.0299685	0.882039	1	4
BAL_leptin	Penicillium	-0.0985553	0.624793	1	11
BAL_leptin	Peniophora	0.111967	0.578197	1	4
BAL_leptin	Lachnum	0.00851735	0.966368	1	4
BAL_leptin	Exidia	-0.115457	0.566327	1	4
BAL_leptin	Epicoccum	-0.178813	0.372181	1	4
BAL_leptin	Saccharomyces	-0.210871	0.291061	1	16
[truncated: 775 more rows]
